# Supplementary material for: Probabilistic data integration identifies reliable gametocyte-specific proteins and transcripts in malaria parasites
Source: Sci Rep. 2018 Jan 11;8:410. doi: 10.1038/s41598-017-18840-7 (PMC5765010; doi:10.1038/s41598-017-18840-7)
Supplement: Supplementary file 2 — Table S1 gold standard [file 41598_2017_18840_MOESM2_ESM.xlsx]

## Sheet: selection process
Gold standard lists: protein expression specific to gametocytes or asexual stages
The initial selection of gametocyte- and asexual stage-specific genes was informed by literature review and assembled by LMK and TB. Initial inclusion criteria: Necessary: Detection of protein presence in gametocytes or asexual blood stages by immunofluorescence-assays and/or western blot. Optional: Current P. falciparum vaccine candidates for either blood stage or transmission blocking vaccines.…
The debate on the presumably translationally repressed candidates Pfs25 and Pfs28 as gametocyte-specific resulted in removal of only the latter. The co-authors CJJ, SMK, DAB, MM and Hans Dessens (acknowledgements) commented on the lists in the final round of curation.

## Sheet: Gametocytes-Positive set
Reference	protein	gene_ID	uniprotID	Additional references and comments
Simon2009	LCCL domain-containing p (CCp5)	PF3D7_0109100	null
Lasonder2016	PHISTa	PF3D7_0115100	null
Pradel2007	6cys P230p (PfsMR5)	PF3D7_0208900	O96175	vanDijk2010(berg)
Eksi2006	6cys Pfs230 (P230)	PF3D7_0209000	P68874	vanDijk2010(berg)
Lasonder2016	conserved unknown	PF3D7_0219100	O96268
Mair2010	P-glycerate mutase	PF3D7_0310300	C0H469
Bruce1994	Pfs16	PF3D7_0406200	Q6ZMA7
Ecker2008	PSOP12	PF3D7_0513700	C0H4D7
Josling2015	mRNA-binding protein PUF1	PF3D7_0518700	Q8I3S3
Reininger2009	NEK2	PF3D7_0525900	C0H4G2
Lasonder 2002	put. nucleoside diphosphate kinase	PF3D7_0605600	C6KSQ4
Young2005	conserved unknown	PF3D7_0608600	C6KST4
Josling2015	conserved unknown	PF3D7_0714100	Q8IBV6
Reininger2005	NEK4	PF3D7_0719200	C0H4N8
Lasonder2016	conserved unknown	PF3D7_0825900	Q8IB92
Duffy1997	Pfs25	PF3D7_1031000	Q7KQL2	transmission blocking vaccine candidate (Carter et al 1984)
Scherf1992	Protein 11-1	PF3D7_1038400	Q8I6U6
Lasonder2016	put. radial spoke head protein	PF3D7_1104600	Q8IIV6	Flagellum protein - microgamete
Lasonder2016	M16 peptidase	PF3D7_1121800	Q8IIE8
Lasonder2016	PFK11	PF3D7_1128300	Q8II80
Straschil2010	Armadillo repeat Pf16	PF3D7_1130800	Q8II56	Straschil2010(berg)
Silvestrini2005	MDV1	PF3D7_1216500	Q8I5P2
Lasonder2016	conserved unknown	PF3D7_1220000	Q8I5L2
Lasonder2016	putative kinesin	PF3D7_1245600	Q8I4X5
Ikadai2013	Pfg377	PF3D7_1250100	Q8I4T3
Josling2015	gct erythrocyte cytosolic p (GECO)	PF3D7_1253000	Q8I4Q6	Moharan2011, Ikadai2013
Camarda2010	Pfg27	PF3D7_1302100	Q8IEU2
Lasonder2016	put oxidoreductase	PF3D7_1325200	Q8IE66
Ikadai2013	Pfs48/45	PF3D7_1346700	Q8I6T1
Pradel2007	Pfs47 (6cys protein)	PF3D7_1346800	Q8IDN0	Ikadai2013
Lasonder2002	hyp prot	PF3D7_1404200	Q8IM52
Pradel2007	LCCL domain-containing p (CCp3)	PF3D7_1407000	Q8IM24	Simon2009
Josling2015	ABC transp G fam mem 2 (ABCG2)	PF3D7_1426500	Q8ILJ9
Lasonder2016	conserved unknown	PF3D7_1430800	Q8ILF6
Lasonder2016	conserved unknown	PF3D7_1431100	Q8ILF4
Pradel2007	LCCL domain-containing p (CCp2)	PF3D7_1455800	Q8IKS0	Simon2009
Josling2015	conserved unknown	PF3D7_1462500	Q8IKK9
Taylor2008	PDEdelta	PF3D7_1470500	Q8IKD3	Moon2008
Pradel2007	LCCL domain-containing p (CCp1)	PF3D7_1475500	Q8IK83	Simon2009
Silvestrini2005	PHIST Pfg14-744	PF3D7_1477300	Q8IK62	Eksi2005
Ikadai2013	PHIST Pfg14-748	PF3D7_1477700	Q8IK58	Eksi2005

## Sheet: Asexual Stages-Negative Set
Reference	protein	gene_ID	uniprotID	Additional references and comments
Pasloske1993	EMP3	PF3D7_0201900	O96124	Waterkeyn2000
Ellis1987	KAHRP	PF3D7_0202000	Q9TY99	Pei2005
Siau2008	LSAP2	PF3D7_0202100	O96125	14 fold up after 1hr hepat. Incub
Spielmann2003	ETRAMP2	PF3D7_0202500	O96128	ring stage
Smythe1990	MSP-2	PF3D7_0206800	P50498	wickham2003
Miller2002	SERA7	PF3D7_0207400	O96163
Delplace1987	SERA5	PF3D7_0207600	Q9TY95	Miller2002, Stallmach2015
Aidoo2000	LSA3	PF3D7_0220000	O96275
Santoro1983	CSP	PF3D7_0304600	Q7K740	Dame1984
Treeck2011	Troph stage antigen	PF3D7_0318700	Q9NDU5	probably phosphorylated
Triglia2004	RH1	PF3D7_0402300	null
vanSchaijk2008	6cys P52	PF3D7_0404500	Q8I1Y4
Orito2012	6cys LISP2	PF3D7_0405300	Q8I1X6
Cabrera2012	ARO (armad rhoptry)	PF3D7_0414900	C0H4A5	late blood stage
Coppel1988	MESA	PF3D7_0500800	Q8IFM5	Howard1988, Black2008
Blisnick2000	SBP1	PF3D7_0501300	Q8I487
Howard1990	RAP3	PF3D7_0501500	Q8I485	Baldi2002
Saul1992	RAP2	PF3D7_0501600	Q8I484	Stowers1996
Horii1988	ETRAMP5	PF3D7_0532100	Q8I3F3	Birago2003, Spielmann03: ring to mid troph
Zuccala2012	ROP14	PF3D7_0613300	C6KSX6	Counihan2013
Lasonder2002	conserved hypothetical	PF3D7_0703700	Q8IC33
Topolska2004	RAMA	PF3D7_0707300	C0H4M0
Camus1985	EBA175	PF3D7_0731500	Q8IBE8
Sargeant2006	PHISTc, unknown	PF3D7_0801000	Q8IAK9
Curtidor2011	RON5	PF3D7_0817700	C0H4V4
Siau2008	SIAP2	PF3D7_0830300	Q8IBC9	10 fold up after 1hr hepat. Incub
Trenholme2000	CLAG9	PF3D7_0935800	Q8I2G2	Ling2004
Hawthorne2004	REX1	PF3D7_0935900	Q8I2G1	Hanssen2008
Spielmann2006	REX2	PF3D7_0936000	null
Oeuvray1994	MSP-3	PF3D7_1035400	Q8IJ55	McColl1994
Mikolajczak2011	LSA1	PF3D7_1036400	null	Guerin-Marchand1987
Peterson1989	AMA1	PF3D7_1133400	Q7KQK5	Kato2005
Siau2008	LSAP1	PF3D7_1201300	Q8I632	28 fold up after 1hr hepat. Incub
Kariu2006	CelTOS	PF3D7_1216600	Q8I5P1
Spielmann2003	ETRAMP12	PF3D7_1240100	Q8I522	ring stage
Blythe2008	stevor	PF3D7_1254100	Q8I4P6
Kibria2015	AP1M1	PF3D7_1311400	Q8IEK4
Pachebat2001	MSP-7	PF3D7_1335100	Q8IDX8
Duraisingh2003	RH2a	PF3D7_1335400	Q8IDX6
Sultan1997	TRAP	PF3D7_1335900	Q76NM2
Spielmann2003	ETRAMP14.1	PF3D7_1401400	Q7KQM5,Q9NFH2	ring stage
Clark1987	RAP1	PF3D7_1410400	Q8ILZ1	Ridley1990
Tarun2008	LISP1	PF3D7_1418100	Q8ILR5	liver spec in yoelii PY04499
Cao2009	RON2	PF3D7_1452000	Q8IKV6
Annoura2014	B9	PF3D7_0317100	C0H478
