# Supplementary material for: Probabilistic data integration identifies reliable gametocyte-specific proteins and transcripts in malaria parasites
Source: Sci Rep. 2018 Jan 11;8:410. doi: 10.1038/s41598-017-18840-7 (PMC5765010; doi:10.1038/s41598-017-18840-7)
Supplement: Supplementary file 3 — Table S2 scores [file 41598_2017_18840_MOESM3_ESM.xlsx]

## Sheet: Legend
Gametocyte specificity - Bayesian integration of gene expression for proteomics and transcriptomics studies
For proteomics, the most comprehensive data collection includes the gametocyte (gct) scores and maximum unique peptide counts of all MS studies (gct counts in blue)
Additional information for each gene: inclusion in the gold standard (label), gene description, mentioning as being enriched in males or females according to [19, 20, 35] in columns X-AC
Pf-only scores were derived without the inclusion of P. berghei or P. vivax studies
Study keys as in Table 1
Study	Reference	Species	Life Stage	Integrated Data
Fl02	Florens et al. 2002 [14]	Pf	Spz, Troph, Mer, Gct	MS asexual/Gct
La02	Lasonder et al. 2002 [13]	Pf	Troph, Schiz, Gct	MS asexual/Gct
Le03	LeRoch et al. 2003 [23]	Pf	Spz, Ri, Troph, Schiz, Mer, Gct	T asexual/Gct
Ha05	Hall et al. 2005 [15]	Pb	Ri, Troph, Schiz, Gct	MS + T asexual/Gct
Kh05	Khan et al. 2005 [16]	Pb	Mixed blood stage, Gct	MS asexual/Gct
Yo05	Young et al. 2005 [24]	Pf	Gct	T Gct
Ll06	Llinas et al. 2006 [25]	Pf	All blood stages, synchronized	T asexual
Ot10	Otto et al. 2010 [26]	Pf	All blood stages, synchronized	T asexual
Bo11	Treeck et al. 2011 [41]	Pf	Schiz	MS asexual
Lo11	Lopez-Barragan et al. [27]	Pf	Troph, Schiz, Gct	T asexual/Gct
Oe12	Oehring et al. 2012 [18]	Pf	Ri, Troph, Schiz	MS asexual
Mo14	Moreno-Perez et al. 2014 [62]	Pv	Ri, Troph, Schiz	MS asexual
Ot14	Otto et al. 2014 [28]	Pb	Ri, Troph, Schiz, Gct	T asexual/Gct
Si14	Silvestrini et al. 2010, Tao et al. 2014 (re-analyzed) [17,19]	Pf	Troph, Schiz, Gct	MS asexual/Gct
Ta14	Tao et al. 2014 [19]	Pf	Gct	MS Gct
Ll15	Llinas et al. 2015*	Pf	All blood stages, synchronized	T asexual
La16	Lasonder et al. 2016 [20]	Pf	Gct	MS + T Gct
Su16	Suarez-Cortes et al. 2016 [21]	Pf	Gct	MS Gct
Mi17	Miao et al. 2017 [35]	Pf	Gct	MS Gct
*Asexual microarray data by Llinas and others retrieved from plasmoDB version 28 (Data set “Pfal3D7 real-time transcription and decay”), no accompanying publication

## Sheet: Proteomics_all_studies
rank	gene_ID	set_label	score	gene_symbol	gene_description	asex_fl02	gct_fl02	asex_ha05	gct_ha05	gct_kh05	asex_kh05	asex_la02	gct_la02	asex_bo11	asex_oe12	gct_tao14P	gct_si14	asex_si14	asex_mo14	gct_la16P	gct_su16	gct_mi17	La16_male	La16_female	Mi17_male	Mi17_female	Ta14_male	Ta14_female
1	PF3D7_0109100	gametocyte	31.333	CCp5	LCCL domain-containing protein (CCp5)	0	33	0	6	13	0	0	17	0	0	72	43	0	0	45	57	69	FALSE	TRUE	FALSE	FALSE	FALSE	TRUE
2	PF3D7_0513700	gametocyte	31.333	PSOP12	secreted ookinete protein, putative (PSOP12)	0	32	0	4	13.5	0	0	38.5	0	0	63	8	0	0	52	62	80	FALSE	TRUE	FALSE	FALSE	FALSE	TRUE
3	PF3D7_1250100	gametocyte	30.985	G377	osmiophilic body protein (G377)	2	135	0	7.25	24	0	0	353	0	0	279	12	0	0	234	209	251	FALSE	TRUE	FALSE	FALSE	FALSE	FALSE
4	PF3D7_1451600	rest	30.8305	LAP5	LCCL domain-containing protein (LAP5)	0	34	0	3	1	0	0	13	0	0	66	36	0	0	42	50	60	FALSE	TRUE	FALSE	TRUE	FALSE	FALSE
5	PF3D7_1407000	gametocyte	30.5029	CCp3	LCCL domain-containing protein (CCp3)	0	41	1	6	33	0	0	40	0	0	88	54	0	0	59	75	81	FALSE	TRUE	FALSE	FALSE	FALSE	TRUE
6	PF3D7_1113900	rest	30.4934	MAPK2	mitogen-activated protein kinase 2 (MAPK2)	0	3	0	4	3	0	0	5	0	1	10	16	0	0	22	5	6	TRUE	FALSE	FALSE	FALSE	TRUE	FALSE
7	PF3D7_1325200	gametocyte	29.5256	null	oxidoreductase, putative	1	4	0	44	18	0	0	165	0	0	35	29	0	0	29	23	31	TRUE	FALSE	FALSE	FALSE	FALSE	FALSE
8	PF3D7_1346800	gametocyte	28.3944	P47	6-cysteine protein (P47)	0	2	0	13	20	0	0	12	0	0	20	22	0	0	24	20	30	FALSE	TRUE	FALSE	FALSE	FALSE	TRUE
9	PF3D7_1012300	rest	28.1861	null	ubiquinol-cytochrome c reductase complex subunit, putative	0	4	0	2	4	0	0	6	2	0	10	7	0	0	11	8	8	FALSE	FALSE	FALSE	FALSE	FALSE	FALSE
10	PF3D7_1475500	gametocyte	27.9407	CCp1	LCCL domain-containing protein (CCp1)	1	63	0	8	30	0	1	82	0	0	138	88	0	0	93	105	121	FALSE	TRUE	FALSE	FALSE	FALSE	FALSE
11	PF3D7_1128300	gametocyte	27.4434	PFK11	6-phosphofructokinase (PFK11)	0	14	0	2	0	0	0	34	0	0	90	73	0	0	78	94	94	FALSE	TRUE	FALSE	FALSE	FALSE	TRUE
12	PF3D7_0719200	gametocyte	27.3119	NEK4	NIMA related kinase 4 (NEK4)	0	3	0	0	10	0	0	14	0	0	19	15	0	0	17	18	24	FALSE	TRUE	FALSE	FALSE	FALSE	TRUE
13	PF3D7_1311100	rest	27.3119	null	meiosis-specific nuclear structural protein 1, putative	0	4	0	0	12	0	0	47	0	0	21	29	0	0	29	14	20	TRUE	FALSE	FALSE	FALSE	TRUE	FALSE
14	PF3D7_1346700	gametocyte	27.2792	P48/45	6-cysteine protein (P48/45)	0	13	0	9	13	0	3	56	1	0	26	17	0	0	19	20	28	FALSE	FALSE	FALSE	FALSE	FALSE	FALSE
15	PF3D7_0515600	rest	27.2175	null	conserved Plasmodium protein, unknown function	0	9	0	1.5	20	0	0	11	0	0	67	1	0	0	62	74	90	FALSE	TRUE	FALSE	FALSE	FALSE	FALSE
16	PF3D7_1122900	rest	27.2069	null	dynein heavy chain, putative	2	2	0	5	7	0	0	27	0	1	137	87	0	0	103	16	51	TRUE	FALSE	FALSE	FALSE	TRUE	FALSE
17	PF3D7_0109400	rest	26.9681	null	tubulin-specific chaperone a, putative	0	7	0	3	4	0	0	12	4	1	24	23	0	0	25	19	28	FALSE	FALSE	FALSE	FALSE	FALSE	FALSE
18	PF3D7_0209000	gametocyte	26.9572	P230	6-cysteine protein (P230)	2	200	0	9	1	0	0	250	9	0	316	188	0	0	202	226	288	FALSE	TRUE	FALSE	FALSE	TRUE	FALSE
19	PF3D7_0825900	gametocyte	26.6012	null	conserved Plasmodium protein, unknown function	0	16	0	1	6	0	0	17	1	0	21	19	0	0	22	26	20	FALSE	TRUE	FALSE	FALSE	FALSE	TRUE
20	PF3D7_0306500	rest	26.1651	null	conserved Plasmodium protein, unknown function	0	3	0	0	3	0	0	3	2	0	11	11	0	0	12	8	5	FALSE	TRUE	FALSE	TRUE	FALSE	FALSE
21	PF3D7_1431100	gametocyte	26.1651	null	conserved Plasmodium protein, unknown function	0	12	0	0	5	0	0	111	2	0	33	32	0	0	31	28	35	FALSE	FALSE	FALSE	FALSE	TRUE	FALSE
22	PF3D7_0608600	gametocyte	26.0339	null	conserved Plasmodium protein, unknown function	0	6	NA	NA	NA	NA	0	36	0	0	17	15	0	0	22	18	20	FALSE	FALSE	FALSE	TRUE	FALSE	FALSE
23	PF3D7_1206100	rest	26.0339	null	IMP-specific 5'-nucleotidase, putative	0	4	NA	NA	NA	NA	0	3	0	0	16	3	0	0	16	22	19	FALSE	TRUE	FALSE	TRUE	FALSE	FALSE
24	PF3D7_1455800	gametocyte	25.6361	CCp2	LCCL domain-containing protein (CCp2)	1	54	0	2	0	0	0	64	0	0	110	64	0	0	71	91	95	FALSE	TRUE	FALSE	TRUE	FALSE	FALSE
25	PF3D7_1435300	rest	25.5702	null	NAD(P)H-dependent glutamate synthase, putative	2	16	0	6	0	0	0	9	6	0	44	69	0	0	87	109	60	FALSE	TRUE	FALSE	FALSE	FALSE	TRUE
26	PF3D7_0303900	rest	25.4224	null	phosphatidylethanolamine-binding protein, putative	0	4	0	0	0	0	0	4	0	0	16	11	0	0	14	11	8	FALSE	FALSE	FALSE	TRUE	FALSE	FALSE
27	PF3D7_0518700	gametocyte	25.4224	PUF1	mRNA-binding protein PUF1 (PUF1)	0	8	0	0	0	0	0	6	0	0	11	4	0	0	29	44	52	FALSE	FALSE	FALSE	FALSE	FALSE	TRUE
28	PF3D7_1038400	gametocyte	25.4224	Pf11-1	gametocyte-specific protein (Pf11-1)	0	8	0	0	0	0	0	23	0	0	46	52	0	0	57	56	51	FALSE	TRUE	FALSE	TRUE	FALSE	FALSE
29	PF3D7_1413200	rest	25.0745	null	conserved Plasmodium protein, unknown function	2	3	0	0	0	0	0	5	0	0	6	9	0	0	9	5	13	TRUE	FALSE	FALSE	FALSE	TRUE	FALSE
30	PF3D7_1220000	gametocyte	24.99	null	conserved Plasmodium protein, unknown function	0	3	0	0	7	0	0	6	0	0	2	4	0	0	18	19	12	FALSE	TRUE	FALSE	FALSE	FALSE	TRUE
31	PF3D7_0417000	rest	24.9549	null	conserved Plasmodium protein, unknown function	0	3	0	0	0	0	0	6	0	0	9	8	0	NA	8	8	4	FALSE	TRUE	FALSE	FALSE	FALSE	TRUE
32	PF3D7_1216500	gametocyte	24.7665	MDV1	male development gene 1 (MDV1)	0	8	0	26	11	0	0	9	11	3	19	12	0	0	12	17	21	FALSE	FALSE	FALSE	FALSE	FALSE	FALSE
33	PF3D7_0721700	rest	24.4459	PSOP1	secreted ookinete protein, putative (PSOP1)	6	9	0	23	17	0	0	26	2	0	31	20	0	0	24	24	42	FALSE	TRUE	FALSE	FALSE	FALSE	FALSE
34	PF3D7_0905300	rest	24.4459	null	dynein heavy chain, putative	5	3	0	3.5	23	0	0	21	1	0	164	9	0	0	155	17	77	TRUE	FALSE	FALSE	FALSE	TRUE	FALSE
35	PF3D7_0311800	rest	24.1455	null	conserved protein, unknown function	2	3	0	1	13	0	0	3	0	1	25	24	0	3	32	24	30	FALSE	FALSE	FALSE	FALSE	FALSE	TRUE
36	PF3D7_0208900	gametocyte	23.835	P230p	6-cysteine protein (P230p)	2	1	0	3	0	0	0	14	0	0	18	39	0	0	41	5	45	TRUE	FALSE	FALSE	FALSE	TRUE	FALSE
37	PF3D7_0729900	rest	23.6676	null	dynein heavy chain, putative	1	4	0	4	14	0	0	2	0	0	240	149	0	0	183	227	235	FALSE	TRUE	FALSE	FALSE	FALSE	FALSE
38	PF3D7_1023100	rest	23.1777	null	dynein heavy chain, putative	4	5	1	5	32	0	1	28	0	0	175	126	0	0	153	13	47	TRUE	FALSE	TRUE	FALSE	FALSE	FALSE
39	PF3D7_1130800	gametocyte	23.109	null	armadillo repeat protein PF16, putative	0	0	0	2	7	0	0	10	0	0	7	22	0	0	24	10	11	TRUE	FALSE	TRUE	FALSE	FALSE	FALSE
40	PF3D7_1426500	gametocyte	23.0074	ABCG2	ABC transporter G family member 2 (ABCG2)	0	3	0	0	0	0	0	8	0	0	24	33	0	4	30	32	37	FALSE	TRUE	FALSE	TRUE	FALSE	FALSE
41	PF3D7_0717500	rest	22.9072	CDPK4	calcium-dependent protein kinase 4 (CDPK4)	2	4	1	13	22	5	0	46	6	0	27	29	0	0	28	20	29	TRUE	FALSE	FALSE	FALSE	FALSE	FALSE
42	PF3D7_1011000	rest	22.0514	ISP1	inner membrane complex sub-compartment protein 1 (ISP1)	0	1	0	0	5	0	0	5	0	0	10	10	0	0	16	11	8	FALSE	FALSE	FALSE	FALSE	FALSE	FALSE
43	PF3D7_1465000	rest	22.0514	null	conserved Plasmodium protein, unknown function	0	1	0	0	3	0	0	5	0	0	12	7	0	0	10	8	5	FALSE	FALSE	FALSE	FALSE	FALSE	TRUE
44	PF3D7_1426700	rest	22.0087	PEPC	phosphoenolpyruvate carboxylase (PEPC)	1	5	6	4	7	0	0	7	8	2	36	37	0	0	42	51	60	FALSE	TRUE	FALSE	FALSE	FALSE	FALSE
45	PF3D7_0803700	rest	21.7368	g-tub	tubulin gamma chain (g-tub)	0	3	1	5	9	2	0	4	2	3	8	14	8	0	17	13	9	FALSE	FALSE	FALSE	FALSE	FALSE	FALSE
46	PF3D7_1430800	gametocyte	20.5796	null	conserved Plasmodium protein, unknown function	1	2	0	0	4	0	0	37	2	1	14	16	0	0	14	9	20	FALSE	FALSE	FALSE	FALSE	TRUE	FALSE
47	PF3D7_0915700	rest	20.4974	null	conserved Plasmodium protein, unknown function	0	2	0	0	0	0	0	3	1	1	10	59	0	0	8	6	8	FALSE	FALSE	FALSE	FALSE	FALSE	TRUE
48	PF3D7_0114000	rest	20.2337	EPF1	exported protein family 1 (EPF1)	1	5	NA	NA	NA	NA	0	11	3	0	8	38	0	NA	31	27	41	FALSE	TRUE	FALSE	TRUE	FALSE	FALSE
49	PF3D7_0103800	rest	20.106	ARP1	actin-related protein (ARP1)	2	5	0	0	3	0	0	0	0	0	5	14	0	0	14	13	9	FALSE	TRUE	FALSE	FALSE	FALSE	TRUE
50	PF3D7_0829600	rest	19.8099	ETRAMP8	early transcribed membrane protein 8 (ETRAMP8)	0	0	NA	NA	NA	NA	0	3	0	0	6	5	0	0	6	4	9	FALSE	FALSE	FALSE	TRUE	FALSE	FALSE
51	PF3D7_0309100	rest	19.6345	null	conserved Plasmodium protein, unknown function	0	0	0	1	0	0	0	3	0	0	14	12	0	0	10	11	11	FALSE	FALSE	FALSE	FALSE	FALSE	FALSE
52	PF3D7_1404200	gametocyte	19.5854	null	conserved Plasmodium protein, unknown function	0	0	0	0	2	0	0	18	0	0	10	10	0	0	11	10	9	FALSE	FALSE	FALSE	FALSE	TRUE	FALSE
53	PF3D7_0917500	rest	19.5159	null	conserved Plasmodium protein, unknown function	0	6	2	0	5	0	0	5	3	0	9	9	3	0	32	10	9	TRUE	FALSE	FALSE	FALSE	FALSE	FALSE
54	PF3D7_1466600	rest	19.3223	null	conserved Plasmodium protein, unknown function	0	1	0	0	0	0	0	4	0	1	5	16	0	0	17	3	5	TRUE	FALSE	FALSE	FALSE	TRUE	FALSE
55	PF3D7_0107400	rest	19.1984	null	conserved Plasmodium protein, unknown function	0	0	0	0	0	0	0	3	0	0	7	9	0	0	8	6	4	FALSE	FALSE	FALSE	FALSE	FALSE	TRUE
56	PF3D7_0708700	rest	19.1984	null	Cg8 protein	0	0	0	0	0	0	0	5	0	0	5	9	0	0	10	3	4	FALSE	TRUE	FALSE	FALSE	FALSE	TRUE
57	PF3D7_1031000	gametocyte	19.1984	Pfs25	25 kDa ookinete surface antigen precursor (Pfs25)	0	0	0	0	0	0	0	18	0	0	14	8	0	0	10	11	22	FALSE	FALSE	FALSE	FALSE	FALSE	TRUE
58	PF3D7_1219900	rest	19.1984	null	D-ribulose-5-phosphate 3-epimerase, putative	0	0	0	0	0	0	0	3	0	0	6	11	0	0	6	6	7	FALSE	FALSE	FALSE	FALSE	FALSE	FALSE
59	PF3D7_1319800	rest	19.159	null	probable protein, unknown function	0	1	NA	NA	NA	NA	0	4	1	0	5	5	0	NA	5	5	4	FALSE	FALSE	FALSE	TRUE	FALSE	FALSE
60	PF3D7_0820700	rest	19.0056	KDH	2-oxoglutarate dehydrogenase E1 component (KDH)	2	16	0.5	1.5	6	7	0	3	1	1	48	33	5	0	35	34	38	FALSE	TRUE	FALSE	FALSE	FALSE	FALSE
61	PF3D7_0310300	gametocyte	18.9108	null	phosphoglycerate mutase, putative	0	10	0	6	31	0	0	4	11	3	46	34	3	5	40	53	52	FALSE	TRUE	FALSE	FALSE	FALSE	FALSE
62	PF3D7_1474900	rest	18.6884	CITH	trailer hitch homolog, putative (CITH)	1	20	0	4	17	0	0	43	16	4	27	23	11	2	25	26	34	FALSE	TRUE	FALSE	FALSE	FALSE	FALSE
63	PF3D7_1251000	rest	18.5644	null	conserved Plasmodium protein, unknown function	0	4	0	0	0	0	0	0	0	0	6	6	0	0	14	9	9	FALSE	TRUE	FALSE	FALSE	FALSE	TRUE
64	PF3D7_1142800	rest	18.4895	null	conserved Plasmodium protein, unknown function	0	1	0	0	7	0	0	7	1	0	13	18	0	5	20	13	12	FALSE	FALSE	FALSE	FALSE	FALSE	TRUE
65	PF3D7_1251300	rest	18.3195	TMK	thymidylate kinase (TMK)	0	1	NA	NA	NA	NA	0	11	1	2	13	11	0	NA	17	15	19	FALSE	FALSE	FALSE	FALSE	FALSE	FALSE
66	PF3D7_1346000	rest	18.2925	null	dynactin subunit 2, putative	0	3	0	0	4	0	0	2	0	1	2	19	0	0	24	25	17	FALSE	FALSE	FALSE	FALSE	FALSE	TRUE
67	PF3D7_1023200	rest	18.2746	OMPDC	orotidine 5'-phosphate decarboxylase (OMPDC)	1	0	0	2	0	2	0	4	0	0	15	10	0	0	11	12	18	FALSE	FALSE	FALSE	FALSE	FALSE	TRUE
68	PF3D7_1021100	rest	18.1956	null	conserved Plasmodium protein, unknown function	0	0	NA	NA	NA	NA	0	4	2	0	25	18	0	NA	25	18	21	FALSE	FALSE	FALSE	TRUE	FALSE	FALSE
69	PF3D7_1312600	rest	18.1755	BCKDHA	2-oxoisovalerate dehydrogenase subunit alpha, mitochondrial, putative (BCKDHA)	2	18	2	1	5	9	0	14	2	1	28	21	2	2	23	23	32	FALSE	TRUE	FALSE	FALSE	FALSE	FALSE
70	PF3D7_1326000	rest	18.0515	null	conserved Plasmodium protein, unknown function	0	0	0	0	0	0	0	3	1	0	9	8	0	0	8	6	5	FALSE	FALSE	FALSE	FALSE	FALSE	TRUE
71	PF3D7_0720400	rest	18.0072	null	ferrodoxin reductase-like protein	1	6	0	4	3	6	0	3	8	0	11	20	3	2	25	27	28	FALSE	TRUE	FALSE	FALSE	FALSE	FALSE
72	PF3D7_1017000	rest	18.0026	null	DNA polymerase delta catalytic subunit	2	4	1	1	7	0	0	11	5	1	36	39	4	0	45	31	NA	TRUE	FALSE	FALSE	FALSE	TRUE	FALSE
73	PF3D7_1342100	rest	17.9023	IRP	aconitate hydratase (IRP)	0	6	4	2	1	13	6	13	2	0	49	38	0	0	41	44	49	FALSE	TRUE	FALSE	FALSE	FALSE	FALSE
74	PF3D7_1327300	rest	17.8526	null	conserved Plasmodium protein, unknown function	0	4	0	0	0	0	0	31	16	0	0	9	0	0	12	45	121	FALSE	FALSE	FALSE	FALSE	FALSE	FALSE
75	PF3D7_1310000	rest	17.7088	OSCP	mitochondrial ATP synthase delta subunit, putative (OSCP)	0	3	0	0	0	0	0	2	0	0	10	13	2	0	12	8	8	FALSE	TRUE	FALSE	FALSE	FALSE	TRUE
76	PF3D7_1439400	rest	17.3689	null	ubiquinol-cytochrome c reductase iron-sulfur subunit, putative	0	3	0	0	8	5	0	5	3	1	21	14	2	0	18	12	12	FALSE	TRUE	FALSE	FALSE	FALSE	FALSE
77	PF3D7_1439600	rest	17.212	null	conserved Plasmodium protein, unknown function	0	0	0	0	0	0	0	4	1	1	6	10	0	0	11	6	3	FALSE	FALSE	FALSE	FALSE	FALSE	TRUE
78	PF3D7_1437700	rest	17.1925	null	succinyl-CoA ligase, putative	1	7	NA	NA	NA	NA	0	11	4	5	37	31	0	NA	41	43	50	FALSE	FALSE	FALSE	TRUE	FALSE	FALSE
79	PF3D7_1420900	rest	17.1135	null	mannose-1-phosphate guanyltransferase, putative	0	0	0	7	3	2	0	0	0	0	15	12	0	0	16	22	12	FALSE	TRUE	FALSE	FALSE	FALSE	TRUE
80	PF3D7_1218800	rest	17.0128	PSOP17	secreted ookinete protein, putative (PSOP17)	0	2	0	0	1	0	0	0	0	0	12	27	0	0	9	12	9	FALSE	TRUE	FALSE	FALSE	FALSE	TRUE
81	PF3D7_0523100	rest	16.9927	null	mitochondrial processing peptidase alpha subunit, putative	1	9	5	3	21	0	0	13	3	0	29	41	10	6	32	27	27	FALSE	TRUE	FALSE	FALSE	FALSE	FALSE
82	PF3D7_0703800	rest	16.918	null	conserved Plasmodium protein, unknown function	0	0	0	0	7	0	0	4	0	0	18	22	0	0	25	2	21	TRUE	FALSE	FALSE	FALSE	TRUE	FALSE
83	PF3D7_0621100	rest	16.864	null	conserved Plasmodium protein, unknown function	0	0	1.33333	2	0	0	0	31	5	0	66	6	0	0	45	58	66	FALSE	TRUE	FALSE	FALSE	FALSE	TRUE
84	PF3D7_0620100	rest	16.8629	null	conserved Plasmodium protein, unknown function	0	0	0	0	2	1	0	4	0	0	8	5	0	0	7	5	5	FALSE	FALSE	FALSE	FALSE	FALSE	TRUE
85	PF3D7_0815400	rest	16.7835	null	conserved Plasmodium protein, unknown function	0	2	0	0	3	0	0	1	1	0	6	6	0	0	7	6	4	FALSE	TRUE	FALSE	FALSE	FALSE	TRUE
86	PF3D7_0411900	rest	16.6365	null	DNA polymerase alpha	0	1	0	0	0	0	0	30	6	0	21	37	0	0	43	11	7	TRUE	FALSE	FALSE	FALSE	TRUE	FALSE
87	PF3D7_0513000	rest	16.6258	null	conserved Plasmodium protein, unknown function	0	2	0	0	0	0	0	2	0	0	10	14	0	0	14	14	11	FALSE	TRUE	FALSE	FALSE	FALSE	TRUE
88	PF3D7_1351100	rest	16.3882	null	conserved protein, unknown function	1	0	NA	NA	NA	NA	0	4	2	0	8	9	0	NA	9	8	11	FALSE	FALSE	FALSE	FALSE	FALSE	FALSE
89	PF3D7_0927100	rest	16.1959	null	conserved Plasmodium protein, unknown function	0	0	0	0	0	0	0	9	2	0	14	10	2	0	16	14	10	FALSE	TRUE	FALSE	FALSE	FALSE	TRUE
90	PF3D7_0936600	rest	16.186	GEXP05	Plasmodium exported protein (PHISTc), unknown function (GEXP05)	0	1	NA	NA	NA	NA	0	5	1	0	7	11	4	0	9	10	13	FALSE	TRUE	FALSE	FALSE	FALSE	FALSE
91	PF3D7_1304100	rest	16.1255	LigI	DNA ligase I (LigI)	2	0	1	6	23	0	0	15	10	2	30	33	4	0	36	5	23	TRUE	FALSE	FALSE	FALSE	TRUE	FALSE
92	PF3D7_0802800	rest	16.0896	CNA	serine/threonine protein phosphatase 2B catalytic subunit A (CNA)	0	0	3	4	2	0	0	7	5	2	17	13	0	0	17	8	12	TRUE	FALSE	FALSE	FALSE	FALSE	FALSE
93	PF3D7_0217100	rest	16.0642	null	ATP synthase F1, alpha subunit	0	7	2	0	25	10	0	4	0	1	29	25	8	15	28	30	38	FALSE	TRUE	FALSE	FALSE	FALSE	FALSE
94	PF3D7_1205500	rest	15.8097	null	zinc finger protein, putative	1	5	1	2	1	0	0	0	13	0	4	8	0	0	19	22	24	FALSE	FALSE	FALSE	FALSE	FALSE	TRUE
95	PF3D7_1215100	rest	15.708	null	conserved Plasmodium protein, unknown function	1	2	0	0	6	0	0	0	0	0	5	13	0	0	25	16	17	TRUE	FALSE	FALSE	FALSE	TRUE	FALSE
96	PF3D7_1349100	rest	15.6365	null	nucleoside diphosphate hydrolase, putative	0	0	0	0	0	0	0	9	2	0	19	15	0	3	16	16	14	TRUE	FALSE	FALSE	TRUE	FALSE	FALSE
97	PF3D7_0802900	rest	15.6258	null	conserved Plasmodium protein, unknown function	0	2	0	0	0	0	0	0	0	0	5	9	0	0	10	7	3	FALSE	FALSE	FALSE	TRUE	FALSE	FALSE
98	PF3D7_0921000	rest	15.5487	null	ubiquitin-conjugating enzyme, putative	1	0	NA	NA	NA	NA	0	4	1	1	4	9	0	NA	4	5	6	FALSE	FALSE	FALSE	FALSE	TRUE	FALSE
99	PF3D7_0414000	rest	15.4975	null	chromosome associated protein, putative	1	8	0	0	3	0	0	4	6	5	49	43	9	0	47	54	66	FALSE	TRUE	FALSE	FALSE	FALSE	FALSE
100	PF3D7_1462700	rest	15.3811	null	cytochrome c1 precursor, putative	2	3	0	0	11	1	0	2	2	0	13	16	2	0	19	12	9	FALSE	TRUE	FALSE	FALSE	FALSE	FALSE
101	PF3D7_0618500	rest	15.3628	MDH	malate dehydrogenase (MDH)	6	6	14	13	10	2	1	25	4	0	22	13	0	2	19	21	23	FALSE	FALSE	FALSE	FALSE	FALSE	FALSE
102	PF3D7_1449000	rest	15.3477	GEST	gamete egress and sporozoite traversal protein, putative (GEST)	4	0	0	0	14	0	0	18	0	0	12	12	0	0	11	11	13	FALSE	FALSE	FALSE	FALSE	FALSE	FALSE
103	PF3D7_1247800	rest	15.2779	DPAP2	dipeptidyl aminopeptidase 2 (DPAP2)	2	2	0	0	0	0	0	0	0	0	4	3	0	0	13	10	14	FALSE	TRUE	TRUE	FALSE	FALSE	FALSE
104	PF3D7_1111100	rest	15.2239	RFC5	replication factor C subunit 5, putative (RFC5)	0	2	0	0	8	4	0	10	2	2	19	12	10	0	16	6	11	TRUE	FALSE	FALSE	FALSE	FALSE	FALSE
105	PF3D7_0934500	rest	15.1585	null	V-type proton ATPase subunit E, putative	2	3	0	0	3	0	2	19	7	2	15	6	4	5	13	14	27	FALSE	FALSE	FALSE	FALSE	FALSE	FALSE
106	PF3D7_0522900	rest	15.0791	null	zinc finger protein, putative	0	6	NA	NA	NA	NA	0	1	0	0	0	4	0	NA	8	17	7	FALSE	TRUE	FALSE	FALSE	FALSE	FALSE
107	PF3D7_0810300	rest	15.0472	PPM5	protein phosphatase PPM5, putative (PPM5)	1	0	0	2	0	0	0	10	9	1	3	14	0	0	15	13	8	TRUE	FALSE	FALSE	FALSE	FALSE	FALSE
108	PF3D7_1241700	rest	15.0421	RFC4	replication factor C subunit 4, putative (RFC4)	2	5	0	2	12	5	0	17	4	2	26	11	14	4	27	16	10	TRUE	FALSE	FALSE	FALSE	FALSE	FALSE
109	PF3D7_1436600	rest	14.9351	PKG	cGMP-dependent protein kinase (PKG)	0	1	0	2	0	12	0	3	7	0	21	24	0	0	27	22	25	FALSE	FALSE	FALSE	FALSE	FALSE	FALSE
110	PF3D7_1016900	rest	14.9303	ETRAMP10.3	early transcribed membrane protein 10.3 (ETRAMP10.3)	0	2	NA	NA	NA	NA	0	0	0	1	12	9	0	NA	6	3	5	FALSE	FALSE	FALSE	TRUE	FALSE	FALSE
111	PF3D7_0927800	rest	14.7739	COX5B	cytochrome c oxidase subunit 5B, putative (COX5B)	0	1	0	1	9	0	0	2	0	0	8	4	2	0	8	6	8	FALSE	TRUE	FALSE	FALSE	FALSE	TRUE
112	PF3D7_0818700	rest	14.755	null	DNA helicase, putative	0	0	NA	NA	NA	NA	0	13	2	0	9	37	4	NA	41	15	10	TRUE	FALSE	FALSE	FALSE	TRUE	FALSE
113	PF3D7_0323800	rest	14.7498	null	conserved Plasmodium protein, unknown function	1	5	0	0	1	0	0	9	5	8	18	29	1	2	29	39	32	FALSE	TRUE	FALSE	FALSE	FALSE	TRUE
114	PF3D7_0906400	rest	14.7244	null	dynein light intermediate chain 2, cytosolic	1	4	0	1	0	0	0	2	1	0	2	4	0	0	20	21	17	FALSE	TRUE	FALSE	FALSE	FALSE	TRUE
115	PF3D7_1022700	rest	14.6931	null	phospholipid scramblase, putative	1	0	0	0	12	0	0	4	1	0	15	12	5	0	13	11	15	FALSE	TRUE	FALSE	FALSE	FALSE	FALSE
116	PF3D7_1250300	rest	14.6909	VPS26	vacuolar protein sorting-associated protein 26, putative (VPS26)	0	1	0	0	1	0	0	0	0	0	4	226	0	0	9	9	9	FALSE	TRUE	FALSE	FALSE	FALSE	TRUE
117	PF3D7_1440500	rest	14.6557	null	allantoicase, putative	1	4	0	1	5	0	0	1	1	1	14	23	1	0	25	16	19	FALSE	FALSE	FALSE	FALSE	TRUE	FALSE
118	PF3D7_0308000	rest	14.5101	null	DNA polymerase epsilon subunit b, putative	1	0	0	2	0	2	0	3	2	0	7	10	2	0	13	9	NA	TRUE	FALSE	FALSE	FALSE	TRUE	FALSE
119	PF3D7_1038900	rest	14.43	null	lysophospholipase, putative	1	2	NA	NA	NA	NA	0	0	0	0	16	19	0	0	24	14	13	FALSE	FALSE	FALSE	TRUE	FALSE	FALSE
120	PF3D7_0923700	rest	14.392	null	conserved protein, unknown function	0	0	0	0	0	0	0	3	0	0	0	3	0	0	5	3	NA	TRUE	FALSE	FALSE	FALSE	FALSE	FALSE
121	PF3D7_1213600	rest	14.3793	DLC8	dynein light chain 1, putative (DLC8)	1	0	1	3	1	0	0	1	1	0	3	3	0	0	5	7	7	FALSE	FALSE	TRUE	FALSE	FALSE	FALSE
122	PF3D7_1440600	rest	14.333	null	conserved Plasmodium protein, unknown function	0	0	0	0	5	0	0	3	0	0	2	18	0	0	20	0	4	TRUE	FALSE	FALSE	FALSE	TRUE	FALSE
123	PF3D7_1245600	gametocyte	14.2136	null	kinesin, putative	1	3	0	0	5	0	0	0	0	0	10	4	0	0	29	0	5	TRUE	FALSE	TRUE	FALSE	FALSE	FALSE
124	PF3D7_1020300	rest	14.1721	null	cytoplasmic dynein intermediate chain, putative	0	3	0	0	0	0	0	0	0	0	1	8	0	0	11	13	11	FALSE	FALSE	FALSE	FALSE	FALSE	TRUE
125	PF3D7_1011500	rest	14.1425	null	conserved Plasmodium membrane protein, unknown function	0	0	0	0	1	0	0	1	0	0	4	4	0	0	6	5	5	FALSE	FALSE	TRUE	FALSE	FALSE	FALSE
126	PF3D7_0611300	rest	14.0488	null	conserved Plasmodium protein, unknown function	0	1	0	0	6	3	0	4	0	2	14	11	6	0	15	13	10	FALSE	FALSE	FALSE	FALSE	FALSE	TRUE
127	PF3D7_1308300	rest	13.9031	RPS27	40S ribosomal protein S27 (RPS27)	2	1	4	4	0	0	0	4	3	1	3	4	0	4	4	5	7	FALSE	FALSE	FALSE	FALSE	FALSE	FALSE
128	PF3D7_1034400	rest	13.9014	SDHA	flavoprotein subunit of succinate dehydrogenase (SDHA)	1	11	0	0	0	0	0	0	0	0	15	15	1	0	19	14	19	FALSE	TRUE	FALSE	FALSE	FALSE	TRUE
129	PF3D7_1430900	rest	13.8629	null	cytochrome c oxidase subunit 2, putative	0	1	NA	NA	NA	NA	0	1	0	0	5	4	0	NA	5	3	5	FALSE	TRUE	FALSE	FALSE	FALSE	TRUE
130	PF3D7_1463300	rest	13.7333	null	DNA polymerase alpha subunit, putative	1	3	0	2	3	0	1	0	1	0	3	24	10	0	27	13	NA	TRUE	FALSE	FALSE	FALSE	TRUE	FALSE
131	PF3D7_1127500	rest	13.7274	null	protein disulfide isomerase, putative	0	0	0	0	1	0	0	0	0	0	8	11	0	0	12	12	3	FALSE	TRUE	FALSE	FALSE	FALSE	TRUE
132	PF3D7_0705400	rest	13.7185	MCM7	DNA replication licensing factor MCM7 (MCM7)	0	0	0	1	10	0	0	18	15	2	48	43	12	0	47	25	20	TRUE	FALSE	FALSE	FALSE	FALSE	FALSE
133	PF3D7_1147700	rest	13.717	null	mitochondrial ATP synthase delta subunit, putative	0	2	0	0	0	0	0	0	1	0	6	12	0	0	12	4	NA	FALSE	FALSE	FALSE	FALSE	FALSE	TRUE
134	PF3D7_0509100	rest	13.6775	null	chromosome condensation protein, putative	1	1	0	0	6	0	0	6	9	5	25	38	0	0	44	12	11	TRUE	FALSE	FALSE	FALSE	TRUE	FALSE
135	PF3D7_0927300	rest	13.5985	FH	fumarate hydratase, putative (FH)	0	5	0	0	0	0	0	1	4	0	7	5	2	0	28	24	19	FALSE	TRUE	FALSE	FALSE	FALSE	TRUE
136	PF3D7_1323700	rest	13.4794	GAPM1	glideosome associated protein with multiple membrane spans 1 (GAPM1)	3	4	0	0	1	0	0	1	2	0	4	4	0	0	3	7	5	FALSE	TRUE	FALSE	TRUE	FALSE	FALSE
137	PF3D7_0822500	rest	13.4679	DLC1	dynein light chain 1 (DLC1)	0	0	0	0	4	0	0	0	0	0	10	15	0	0	16	9	NA	TRUE	FALSE	FALSE	FALSE	TRUE	FALSE
138	PF3D7_1361700	rest	13.4101	null	cytochrome c oxidase subunit 2, putative	0	3	0	0	0	0	0	0	0	0	1	3	0	0	5	3	NA	FALSE	FALSE	FALSE	TRUE	FALSE	FALSE
139	PF3D7_1331300	rest	13.3904	SP21	signal peptidase 21 kDa subunit (SP21)	0	0	0	0	4	0	0	0	0	1	7	6	0	0	7	6	8	FALSE	FALSE	FALSE	FALSE	FALSE	TRUE
140	PF3D7_0715000	rest	13.3869	PNPase	4-nitrophenylphosphatase (PNPase)	0	0	1	1	0	0	1	3	2	0	14	5	2	2	5	14	15	FALSE	TRUE	FALSE	FALSE	FALSE	FALSE
141	PF3D7_0508200	rest	13.3039	null	longevity-assurance (LAG1) protein, putative	0	1	0	0	0	0	0	0	0	0	3	5	0	0	8	7	11	FALSE	TRUE	FALSE	FALSE	TRUE	FALSE
142	PF3D7_0514000	rest	13.3039	TTL	tubulin--tyrosine ligase, putative (TTL)	0	1	0	0	0	0	0	0	0	0	4	9	0	0	13	7	6	FALSE	FALSE	TRUE	FALSE	FALSE	FALSE
143	PF3D7_1118900	rest	13.3039	null	conserved Plasmodium protein, unknown function	0	1	0	0	0	0	0	0	0	0	11	8	0	0	9	11	9	FALSE	TRUE	FALSE	FALSE	FALSE	TRUE
144	PF3D7_1348000	rest	13.3039	null	conserved Plasmodium protein, unknown function	0	1	0	0	0	0	0	0	0	0	6	12	0	0	16	32	21	FALSE	FALSE	FALSE	TRUE	FALSE	FALSE
145	PF3D7_1346400	rest	13.2084	null	conserved Plasmodium protein, unknown function	1	5	0	3	0	0	0	0	38	0	0	35	0	0	43	71	52	FALSE	TRUE	FALSE	FALSE	FALSE	FALSE
146	PF3D7_1438700	rest	13.0925	null	DNA primase small subunit	1	2	NA	NA	NA	NA	0	8	3	0	6	15	6	NA	19	12	NA	TRUE	FALSE	FALSE	FALSE	TRUE	FALSE
147	PF3D7_0915000	rest	13.0858	NDH2	type II NADH:ubiquinone oxidoreductase (NDH2)	0	2	0	0	0	0	0	1	0	1	9	2	0	0	18	18	15	FALSE	TRUE	FALSE	FALSE	FALSE	TRUE
148	PF3D7_1215800	rest	13.0811	null	conserved Plasmodium protein, unknown function	0	0	0	2	6	0	0	2	0	0	5	4	0	0	12	1	3	TRUE	FALSE	FALSE	FALSE	TRUE	FALSE
149	PF3D7_1234400	rest	13.056	null	aspartyl protease, putative	0	0	0	13	12	0	0	0	0	0	3	5	0	0	15	0	NA	TRUE	FALSE	TRUE	FALSE	FALSE	FALSE
150	PF3D7_1367000	rest	13.0371	SKP1	suppressor of kinetochore protein 1, putative (SKP1)	0	3	NA	NA	NA	NA	0	1	1	0	2	4	2	NA	4	3	NA	FALSE	FALSE	FALSE	FALSE	FALSE	FALSE
151	PF3D7_1205700	rest	12.9789	tGloII	targeted glyoxalase II (tGloII)	1	2	0	0	0	0	0	0	0	1	5	30	0	0	16	15	15	FALSE	TRUE	FALSE	TRUE	FALSE	FALSE
152	PF3D7_0305800	rest	12.9569	null	P-loop containing nucleoside triphosphate hydrolase, putative	0	1	0	0	0	0	0	1	0	0	8	22	0	0	25	4	NA	TRUE	FALSE	TRUE	FALSE	FALSE	FALSE
153	PF3D7_1362000	rest	12.9569	null	conserved Plasmodium protein, unknown function	0	1	0	0	0	0	0	1	0	0	6	14	0	0	8	4	NA	FALSE	FALSE	FALSE	FALSE	FALSE	TRUE
154	PF3D7_1139500	rest	12.956	null	AAA family ATPase, putative	2	1	0	0	0	0	0	0	0	0	5	12	0	0	17	15	6	FALSE	TRUE	FALSE	FALSE	FALSE	TRUE
155	PF3D7_1118000	rest	12.8922	null	conserved Plasmodium protein, unknown function	1	0	NA	NA	NA	NA	2	4	3	0	8	7	0	0	9	8	10	FALSE	FALSE	FALSE	TRUE	FALSE	FALSE
156	PF3D7_1003700	rest	12.8156	null	conserved Plasmodium protein, unknown function	1	2	NA	NA	NA	NA	0	0	2	0	12	23	0	NA	28	32	25	FALSE	TRUE	FALSE	FALSE	FALSE	TRUE
157	PF3D7_0933600	rest	12.8092	MAS1	mitochondrial-processing peptidase subunit beta, putative (MAS1)	1	7	6	2	12	9	0	9	1	1	20	10	7	3	21	20	20	FALSE	TRUE	FALSE	FALSE	FALSE	FALSE
158	PF3D7_0801600	rest	12.7554	null	conserved Plasmodium protein, unknown function	0	0	0	0	0	0	0	1	0	0	3	3	0	0	5	4	4	FALSE	FALSE	TRUE	FALSE	FALSE	FALSE
159	PF3D7_1360000	rest	12.7554	null	conserved Plasmodium protein, unknown function	0	0	0	0	0	0	0	1	0	0	8	50	0	0	11	7	7	FALSE	FALSE	FALSE	FALSE	FALSE	FALSE
160	PF3D7_1432400	rest	12.7554	LRR5	leucine-rich repeat protein (LRR5)	0	0	0	0	0	0	0	1	0	0	30	12	0	0	23	34	19	TRUE	FALSE	FALSE	FALSE	TRUE	FALSE
161	PF3D7_0910900	rest	12.707	null	DNA primase large subunit, putative	1	0	1	1	4	1	0	3	0	2	11	7	2	0	20	7	NA	TRUE	FALSE	FALSE	FALSE	TRUE	FALSE
162	PF3D7_1471200	rest	12.6716	SulP	inorganic anion exchanger, inorganic anion antiporter (SulP)	1	2	0	0	0	0	0	0	2	0	5	7	0	0	11	9	6	FALSE	FALSE	FALSE	TRUE	FALSE	FALSE
163	PF3D7_1340700	rest	12.6704	RAB11b	ras-related protein Rab-11B (RAB11b)	0	1	0	0	9	0	0	4	4	0	9	13	5	4	18	13	11	FALSE	TRUE	FALSE	FALSE	FALSE	FALSE
164	PF3D7_0605600	gametocyte	12.6499	null	nucleoside diphosphate kinase, putative	0	0	0	0	0	0	0	12	0	0	14	1	0	0	32	0	12	TRUE	FALSE	FALSE	FALSE	TRUE	FALSE
165	PF3D7_0417600	rest	12.645	null	conserved Plasmodium protein, unknown function	0	1	0	0	0	0	0	4	0	0	2	13	0	0	13	0	NA	TRUE	FALSE	FALSE	FALSE	TRUE	FALSE
166	PF3D7_1130700	rest	12.5589	null	structural maintenance of chromosome protein, putative	1	2	0	0	4	0	0	10	10	18	59	47	6	0	60	67	71	FALSE	FALSE	FALSE	FALSE	FALSE	FALSE
167	PF3D7_0625700	rest	12.4965	null	conserved Plasmodium protein, unknown function	1	1	0	0	0	0	0	2	0	0	4	3	0	0	7	5	6	FALSE	TRUE	FALSE	TRUE	FALSE	FALSE
168	PF3D7_0115100	gametocyte	12.4844	null	Plasmodium exported protein (PHISTa), unknown function	0	0	NA	NA	NA	NA	0	0	0	0	4	22	0	NA	22	8	6	FALSE	FALSE	TRUE	FALSE	FALSE	FALSE
169	PF3D7_1116900	rest	12.4844	null	conserved Plasmodium protein, unknown function	0	0	NA	NA	NA	NA	0	0	0	0	4	5	0	NA	7	8	9	FALSE	TRUE	FALSE	FALSE	FALSE	FALSE
170	PF3D7_1412500	rest	12.4336	ACT2	actin II (ACT2)	8	8	8	3	9	0	0	30	4	7	24	15	7	0	18	18	20	TRUE	FALSE	FALSE	FALSE	FALSE	FALSE
171	PF3D7_0519200	rest	12.4006	null	V-type proton ATPase 16 kDa proteolipid subunit	2	0	2	4	1	0	0	0	0	0	3	26	0	0	3	2	4	FALSE	FALSE	FALSE	FALSE	FALSE	TRUE
172	PF3D7_0418100	rest	12.3404	null	conserved Plasmodium protein, unknown function	0	0	0	0	0	0	0	0	0	0	6	15	0	0	20	5	4	TRUE	FALSE	FALSE	FALSE	TRUE	FALSE
173	PF3D7_1034100	rest	12.3404	null	conserved Plasmodium protein, unknown function	0	0	0	0	0	0	0	0	0	0	5	3	0	0	5	5	3	FALSE	FALSE	FALSE	FALSE	FALSE	TRUE
174	PF3D7_1125200	rest	12.3404	null	conserved Plasmodium protein, unknown function	0	0	0	0	0	0	0	0	0	0	6	7	0	0	13	9	8	FALSE	TRUE	TRUE	FALSE	FALSE	FALSE
175	PF3D7_1143000	rest	12.3404	null	alpha/beta hydrolase, putative	0	0	0	0	0	0	0	0	0	0	18	19	0	0	21	19	18	FALSE	FALSE	FALSE	TRUE	FALSE	FALSE
176	PF3D7_1353600	rest	12.3404	ERD2	ER lumen protein retaining receptor (ERD2)	0	0	0	0	0	0	0	0	0	0	4	5	0	0	5	7	9	FALSE	FALSE	FALSE	TRUE	FALSE	FALSE
177	PF3D7_1417900	rest	12.3404	null	conserved Plasmodium protein, unknown function	0	0	0	0	0	0	0	0	0	0	3	10	0	0	6	8	5	FALSE	FALSE	FALSE	FALSE	FALSE	TRUE
178	PF3D7_1455000	rest	12.3404	PPM3	protein phosphatase PPM3, putative (PPM3)	0	0	0	0	0	0	0	0	0	0	5	6	0	0	12	16	6	FALSE	FALSE	TRUE	FALSE	FALSE	FALSE
179	PF3D7_1417800	rest	12.3389	MCM2	DNA replication licensing factor MCM2 (MCM2)	2	0	2	3	32	0	2	20	16	8	57	41	17	0	46	28	24	TRUE	FALSE	FALSE	FALSE	FALSE	FALSE
180	PF3D7_0306400	rest	12.2935	null	FAD-dependent glycerol-3-phosphate dehydrogenase, putative	2	9	4	0	26	17	0	15	4	0	44	38	9	2	41	37	48	FALSE	TRUE	FALSE	FALSE	FALSE	FALSE
181	PF3D7_0417500	rest	12.2696	null	memo-like protein	1	2	NA	NA	NA	NA	1	3	6	0	11	16	3	NA	17	13	17	FALSE	TRUE	FALSE	FALSE	FALSE	TRUE
182	PF3D7_0317700	rest	12.1676	null	CPSF (cleavage and polyadenylation specific factor), subunit A, putative	2	2	0	0	0	0	0	1	12	0	3	5	0	0	4	23	22	FALSE	FALSE	FALSE	TRUE	FALSE	FALSE
183	PF3D7_0718500	rest	12.1541	null	prefoldin subunit 3, putative	1	0	NA	NA	NA	NA	0	9	3	0	10	10	2	NA	10	11	13	FALSE	TRUE	FALSE	FALSE	FALSE	TRUE
184	PF3D7_1136900	rest	12.1005	SUB2	subtilisin-like protease 2 (SUB2)	0	2	0	0	0	0	0	0	5	0	3	22	0	0	24	16	3	FALSE	FALSE	FALSE	FALSE	TRUE	FALSE
185	PF3D7_0315100	rest	12.0541	eIF4E	eukaryotic translation initiation factor 4E (eIF4E)	2	1	5	4	7	1	0	7	6	0	13	14	9	2	16	17	19	FALSE	TRUE	FALSE	FALSE	FALSE	FALSE
186	PF3D7_1409800	rest	12.0364	CELF2	CUGBP Elav-like family member 2, putative (CELF2)	0	14	14	5	17	11	0	13	10	15	20	20	9	8	22	26	29	FALSE	TRUE	FALSE	FALSE	FALSE	FALSE
187	PF3D7_1024800	rest	12.023	null	conserved Plasmodium protein, unknown function	1	15	0	0	0	0	2	19	10	4	27	33	4	0	35	50	41	FALSE	TRUE	FALSE	FALSE	FALSE	FALSE
188	PF3D7_1215000	rest	12.0072	Trx-Px2	thioredoxin peroxidase 2 (Trx-Px2)	1	7	2	2	3	3	1	13	4	0	15	10	3	4	13	13	14	FALSE	FALSE	FALSE	FALSE	FALSE	FALSE
189	PF3D7_0109900	rest	11.9934	null	unspecified product	0	0	0	0	0	0	0	1	0	0	4	5	0	0	5	4	NA	FALSE	FALSE	FALSE	FALSE	FALSE	TRUE
190	PF3D7_1245100	rest	11.99	KLP8	kinesin-13, putative (KLP8)	0	2	1	0	4	0	1	1	12	0	3	8	0	0	19	19	36	FALSE	FALSE	FALSE	FALSE	FALSE	FALSE
191	PF3D7_1012500	rest	11.9207	null	phosphoglucomutase, putative	2	0	3	8	3	1	0	10	10	0	34	30	3	0	32	34	32	FALSE	TRUE	FALSE	FALSE	FALSE	FALSE
192	PF3D7_1334200	rest	11.9154	null	chaperone binding protein, putative	2	3	3	0	0	0	0	5	8	4	3	9	7	0	9	12	23	FALSE	FALSE	FALSE	FALSE	FALSE	FALSE
193	PF3D7_0928100	rest	11.8519	null	conserved Plasmodium protein, unknown function	1	0	0	0	0	0	0	4	1	0	1	3	0	0	5	5	6	TRUE	FALSE	FALSE	FALSE	TRUE	FALSE
194	PF3D7_1216700	rest	11.7921	PLP2	perforin-like protein 2 (PLP2)	1	0	0	2	0	0	0	0	0	0	3	11	0	0	11	3	NA	TRUE	FALSE	TRUE	FALSE	FALSE	FALSE
195	PF3D7_1402200	rest	11.7894	null	conserved Plasmodium protein, unknown function	0	0	0	0	3	0	0	1	0	0	3	4	1	0	6	3	4	FALSE	FALSE	FALSE	FALSE	FALSE	FALSE
196	PF3D7_1460400	rest	11.7526	UCHL3	ubiquitin carboxyl-terminal hydrolase isozyme L3 (UCHL3)	0	0	NA	NA	NA	NA	0	1	2	0	11	6	0	NA	14	13	11	FALSE	FALSE	FALSE	FALSE	FALSE	TRUE
197	PF3D7_1478000	rest	11.7526	GEXP17	Plasmodium exported protein (PHISTa), unknown function (GEXP17)	0	0	NA	NA	NA	NA	0	1	1	0	5	4	0	NA	3	5	7	FALSE	FALSE	FALSE	TRUE	FALSE	FALSE
198	PF3D7_0829200	rest	11.7385	null	prohibitin, putative	1	4	0	0	7	3	0	3	2	9	12	8	7	6	10	9	16	FALSE	FALSE	FALSE	FALSE	FALSE	FALSE
199	PF3D7_0216000	rest	11.7254	null	DEAD/DEAH box helicase, putative	0	2	NA	NA	NA	NA	0	0	0	0	0	10	0	NA	17	18	7	TRUE	FALSE	FALSE	FALSE	FALSE	FALSE
200	PF3D7_1348700	rest	11.6845	WDR16	WD repeat-containing protein 16, putative (WDR16)	0	1	0	0	0	0	0	3	0	0	0	9	0	0	12	0	15	TRUE	FALSE	FALSE	FALSE	FALSE	FALSE
201	PF3D7_0710600	rest	11.6755	RPL34	60S ribosomal protein L34 (RPL34)	2	0	1	1	6	1	11	3	0	3	4	3	0	0	5	4	4	TRUE	FALSE	FALSE	FALSE	FALSE	FALSE
202	PF3D7_0218000	rest	11.6746	RFC2	replication factor C subunit 2, putative (RFC2)	4	2	0	2	14	2	0	21	2	2	23	22	10	3	24	16	9	TRUE	FALSE	FALSE	FALSE	FALSE	FALSE
203	PF3D7_1329300	rest	11.669	null	chromatin assembly factor 1 subunit, putative	0	2	NA	NA	NA	NA	0	5	7	3	1	10	0	NA	14	7	12	TRUE	FALSE	FALSE	FALSE	TRUE	FALSE
204	PF3D7_1358400	rest	11.6086	null	conserved Plasmodium protein, unknown function	0	0	0	0	0	0	0	1	1	0	5	3	0	0	4	5	4	FALSE	FALSE	FALSE	FALSE	FALSE	TRUE
205	PF3D7_1330000	rest	11.5852	null	thioredoxin, putative	1	0	NA	NA	NA	NA	1	4	3	1	14	10	0	NA	11	12	12	FALSE	TRUE	FALSE	FALSE	FALSE	TRUE
206	PF3D7_1110500	rest	11.5235	VPS35	vacuolar protein sorting-associated protein 35, putative (VPS35)	0	1	0	0	6	1	0	3	3	1	11	22	3	0	24	27	34	FALSE	TRUE	FALSE	FALSE	FALSE	TRUE
207	PF3D7_1328800	rest	11.5103	SIR2A	transcriptional regulatory protein sir2a (SIR2A)	0	0	0	0	0	0	0	0	0	0	4	6	0	2	7	8	8	FALSE	FALSE	FALSE	FALSE	FALSE	TRUE
208	PF3D7_1107000	rest	11.5009	LSM4	U6 snRNA-associated Sm-like protein LSm4, putative (LSM4)	0	0	0	0	0	0	0	0	0	1	5	7	0	0	3	3	6	FALSE	FALSE	FALSE	FALSE	FALSE	TRUE
209	PF3D7_1403800	rest	11.4965	MISFIT	nuclear formin-like protein (MISFIT)	1	2	0	0	0	0	0	0	0	0	2	20	0	0	24	21	11	FALSE	FALSE	FALSE	FALSE	TRUE	FALSE
210	PF3D7_0816400	rest	11.4965	null	conserved Plasmodium protein, unknown function	1	1	0	0	0	0	0	0	0	0	5	7	0	0	9	8	9	FALSE	FALSE	FALSE	FALSE	FALSE	TRUE
211	PF3D7_1121800	gametocyte	11.4965	null	petidase, M16 family	1	1	0	0	0	0	0	0	0	0	12	37	0	0	47	42	25	TRUE	FALSE	FALSE	TRUE	FALSE	FALSE
212	PF3D7_1202200	rest	11.4839	MPC	mitochondrial phosphate carrier protein (MPC)	0	5	2	0	12	2	0	0	2	0	20	16	6	3	19	15	21	FALSE	FALSE	FALSE	FALSE	FALSE	FALSE
213	PF3D7_0812600	rest	11.4316	null	ubiquitin-conjugating enzyme, putative	0	0	0	0	0	0	0	2	1	0	3	3	0	0	3	3	NA	TRUE	FALSE	FALSE	FALSE	FALSE	FALSE
214	PF3D7_1122100	rest	11.4055	GPI16	GPI transamidase component GPI16, putative (GPI16)	0	0	0	0	1	0	0	0	0	0	2	9	0	0	12	11	4	FALSE	TRUE	FALSE	FALSE	FALSE	TRUE
215	PF3D7_1336400	rest	11.395	null	RanBPM and CLTH-like protein, putative	0	1	0	0	0	0	0	0	1	0	5	8	0	0	7	5	NA	FALSE	FALSE	FALSE	FALSE	TRUE	FALSE
216	PF3D7_1351600	rest	11.3765	GK	glycerol kinase (GK)	0	0	9	3	10	16	0	0	0	0	13	14	0	0	17	16	13	FALSE	FALSE	FALSE	FALSE	FALSE	FALSE
217	PF3D7_1435400	rest	11.354	EMC4	ER membrane protein complex subunit 4, putative (EMC4)	0	0	0	0	0	0	0	2	1	2	4	6	0	0	6	5	3	FALSE	FALSE	FALSE	FALSE	FALSE	TRUE
218	PF3D7_1317100	rest	11.3284	MCM4	DNA replication licensing factor MCM4 (MCM4)	0	1	3	5	16	0	2	29	22	9	56	39	16	0	41	28	13	TRUE	FALSE	FALSE	FALSE	FALSE	FALSE
219	PF3D7_0505500	rest	11.2945	MSH6	DNA mismatch repair protein MSH6, putative (MSH6)	1	0	0	2	12	0	0	12	19	3	36	38	8	0	41	19	18	TRUE	FALSE	FALSE	FALSE	FALSE	FALSE
220	PF3D7_1406700	rest	11.284	VPS29	vacuolar protein sorting-associated protein 29, putative (VPS29)	0	4	3	2	0	1	0	1	1	2	9	11	2	0	10	10	8	FALSE	FALSE	FALSE	FALSE	FALSE	TRUE
221	PF3D7_0723200	rest	11.279	null	conserved Plasmodium protein, unknown function	0	4	0	0	0	0	0	0	0	0	14	0	0	0	3	12	6	FALSE	FALSE	FALSE	FALSE	FALSE	TRUE
222	PF3D7_0422000	rest	11.2044	null	steroid dehydrogenase, putative	0	0	0	0	8	0	0	1	0	0	13	12	3	0	15	14	10	FALSE	FALSE	FALSE	FALSE	FALSE	TRUE
223	PF3D7_1310800	rest	11.1936	null	conserved Plasmodium protein, unknown function	0	0	0	0	0	0	0	0	1	0	4	5	0	0	4	10	10	FALSE	TRUE	FALSE	TRUE	FALSE	FALSE
224	PF3D7_1324600	rest	11.1936	null	conserved Plasmodium protein, unknown function	0	0	0	0	0	0	0	0	1	0	5	16	0	0	21	25	14	FALSE	FALSE	TRUE	FALSE	FALSE	FALSE
225	PF3D7_1369700	rest	11.1936	null	U2 small nuclear ribonucleoprotein A', putative	0	0	0	0	0	0	0	0	2	0	6	8	0	0	9	8	3	TRUE	FALSE	FALSE	FALSE	FALSE	FALSE
226	PF3D7_1211700	rest	11.1706	MCM5	DNA replication licensing factor MCM5, putative (MCM5)	5	3	2	2	12	0	1	19	7	4	30	14	8	0	37	16	8	TRUE	FALSE	FALSE	FALSE	FALSE	FALSE
227	PF3D7_1132800	rest	11.0436	AQP	aquaglyceroporin (AQP)	1	0	0	0	0	0	8	10	0	0	6	6	3	0	7	6	7	FALSE	FALSE	FALSE	FALSE	FALSE	FALSE
228	PF3D7_1435700	rest	11.0242	null	ataxin-2 like protein, putative	0	9	3	4	0	0	0	0	5	1	0	14	0	0	17	20	25	FALSE	TRUE	FALSE	FALSE	FALSE	FALSE
229	PF3D7_0508400	rest	10.9936	null	transcription factor IIb, putative	0	0	0	1	1	0	0	2	0	0	8	8	0	0	10	2	5	TRUE	FALSE	FALSE	FALSE	TRUE	FALSE
230	PF3D7_0626500	rest	10.9839	null	conserved Plasmodium protein, unknown function	0	1	0	0	9	0	0	0	0	0	4	4	0	0	24	3	2	TRUE	FALSE	FALSE	FALSE	TRUE	FALSE
231	PF3D7_1442300	rest	10.966	null	tRNA binding protein, putative	1	3	2	3	4	8	1	14	6	8	20	16	12	3	18	26	28	FALSE	FALSE	FALSE	FALSE	FALSE	FALSE
232	PF3D7_1319900	rest	10.9612	null	conserved Plasmodium protein, unknown function	1	1	NA	NA	NA	NA	0	0	1	0	3	18	0	0	20	8	19	FALSE	TRUE	FALSE	TRUE	FALSE	FALSE
233	PF3D7_0602000	rest	10.9173	null	conserved Plasmodium protein, unknown function	1	1	0	0	5	0	0	2	2	0	2	9	0	0	15	29	14	FALSE	TRUE	FALSE	TRUE	FALSE	FALSE
234	PF3D7_1463200	rest	10.8763	RFC3	replication factor C subunit 3, putative (RFC3)	3	3	3	3	10	5	0	14	1	1	19	17	6	4	16	12	18	FALSE	FALSE	FALSE	FALSE	FALSE	FALSE
235	PF3D7_0828900	rest	10.8456	null	conserved Plasmodium protein, unknown function	2	0	0	0	0	0	0	0	1	0	10	4	0	0	5	6	6	FALSE	TRUE	FALSE	TRUE	FALSE	FALSE
236	PF3D7_1419300	rest	10.843	GST	glutathione S-transferase (GST)	2	0	NA	NA	NA	NA	1	6	3	5	8	9	0	NA	8	8	13	FALSE	FALSE	FALSE	TRUE	FALSE	FALSE
237	PF3D7_1303000	rest	10.8351	null	conserved Plasmodium protein, unknown function	0	1	0	0	0	0	0	2	1	0	2	3	0	0	4	6	4	FALSE	FALSE	TRUE	FALSE	FALSE	FALSE
238	PF3D7_1032800	rest	10.7915	LRR1	leucine-rich repeat protein (LRR1)	0	0	NA	NA	NA	NA	2	7	6	0	17	19	3	NA	19	21	21	FALSE	FALSE	FALSE	FALSE	FALSE	FALSE
239	PF3D7_1462600	rest	10.721	null	conserved Plasmodium membrane protein, unknown function	0	0	0	0	0	0	0	4	0	0	0	7	0	0	9	0	8	TRUE	FALSE	FALSE	FALSE	FALSE	FALSE
240	PF3D7_1216300	rest	10.7165	SRP19	signal recognition particle subunit SRP19 (SRP19)	0	1	0	0	0	0	0	1	2	0	3	8	2	0	11	10	6	TRUE	FALSE	FALSE	FALSE	FALSE	TRUE
241	PF3D7_1222700	rest	10.6762	GAP45	glideosome-associated protein 45 (GAP45)	1	0	0	0	1	0	5	10	8	1	6	4	0	2	9	8	14	FALSE	FALSE	FALSE	TRUE	FALSE	FALSE
242	PF3D7_1113700	rest	10.6605	GloI	glyoxalase I (GloI)	2	0	2	2	0	0	1	7	5	0	11	12	7	2	16	19	14	FALSE	TRUE	FALSE	FALSE	FALSE	TRUE
243	PF3D7_0320800	rest	10.6353	DOZI	ATP-dependent RNA helicase DDX6 (DOZI)	4	17	5	5	12	0	2	53	9	2	44	36	6	3	35	38	42	FALSE	TRUE	FALSE	FALSE	FALSE	FALSE
244	PF3D7_1333400	rest	10.6289	null	conserved protein, unknown function	0	0	3	0	0	0	1	3	2	0	5	11	2	2	11	11	11	FALSE	FALSE	FALSE	FALSE	FALSE	FALSE
245	PF3D7_1416400	rest	10.612	null	conserved Plasmodium protein, unknown function	0	0	0	0	2	0	0	0	0	0	5	2	0	0	15	28	23	FALSE	FALSE	FALSE	FALSE	FALSE	TRUE
246	PF3D7_1315900	rest	10.5629	null	exportin-1, putative	0	0	2	0	0	0	0	3	8	1	22	20	10	0	24	27	24	FALSE	FALSE	FALSE	FALSE	TRUE	FALSE
247	PF3D7_0219100	gametocyte	10.5331	null	conserved protein, unknown function	1	0	0	0	0	0	0	0	0	0	14	18	0	0	20	14	14	FALSE	FALSE	TRUE	FALSE	FALSE	FALSE
248	PF3D7_0415600	rest	10.5331	GAK	GTP:AMP phosphotransferase (GAK)	1	0	0	0	0	0	0	0	0	0	4	8	0	0	8	8	3	FALSE	TRUE	TRUE	FALSE	FALSE	FALSE
249	PF3D7_0109000	rest	10.5217	PHIL1	photosensitized INA-labeled protein PHIL1, putative (PHIL1)	1	1	0	0	0	1	2	22	10	0	12	9	0	0	10	11	19	FALSE	FALSE	FALSE	TRUE	FALSE	FALSE
250	PF3D7_1224500	rest	10.521	ASF1	histone chaperone ASF1, putative (ASF1)	1	1	2	5	3	0	3	5	3	5	4	36	6	0	6	6	4	TRUE	FALSE	FALSE	FALSE	FALSE	FALSE
251	PF3D7_1108500	rest	10.5143	null	succinyl-CoA synthetase alpha subunit, putative	4	5	2	4	4	0	0	1	5	2	22	15	3	0	19	13	19	FALSE	TRUE	FALSE	FALSE	FALSE	FALSE
252	PF3D7_1319400	rest	10.5029	null	conserved Plasmodium protein, unknown function	0	1	0	0	2	0	0	2	2	6	5	13	0	0	14	9	11	TRUE	FALSE	FALSE	FALSE	TRUE	FALSE
253	PF3D7_1425700	rest	10.4848	null	conserved Plasmodium protein, unknown function	0	0	0	0	0	0	0	0	0	0	4	16	2	0	14	11	5	FALSE	TRUE	FALSE	FALSE	FALSE	FALSE
254	PF3D7_1304500	rest	10.4825	null	small heat shock protein, putative	1	7	NA	NA	NA	NA	5	19	9	10	15	13	8	2	13	19	29	FALSE	TRUE	FALSE	FALSE	FALSE	FALSE
255	PF3D7_0319200	rest	10.4316	null	endonuclease/exonuclease/phosphatase family protein, putative	0	0	0	0	0	0	0	0	2	0	4	6	0	0	8	7	NA	FALSE	FALSE	FALSE	FALSE	FALSE	TRUE
256	PF3D7_1250700	rest	10.4316	null	conserved Plasmodium protein, unknown function	0	0	0	0	0	0	0	0	1	0	5	4	0	0	6	7	NA	FALSE	FALSE	FALSE	TRUE	FALSE	FALSE
257	PF3D7_1327600	rest	10.4316	NMNAT	nicotinate-nucleotide adenylyltransferase (NMNAT)	0	0	0	0	0	0	0	0	1	0	4	5	0	0	5	4	NA	FALSE	FALSE	FALSE	FALSE	FALSE	TRUE
258	PF3D7_1306600	rest	10.4251	null	V-type proton ATPase subunit H, putative	1	0	0	0	0	0	0	8	3	0	17	19	4	0	23	23	26	FALSE	FALSE	FALSE	FALSE	FALSE	FALSE
259	PF3D7_1308500	rest	10.4055	null	conserved Plasmodium protein, unknown function	0	0	0	0	2	0	0	0	0	0	2	8	0	0	11	11	4	FALSE	FALSE	FALSE	FALSE	FALSE	TRUE
260	PF3D7_1430100	rest	10.3862	PTPA	serine/threonine protein phosphatase 2A activator (PTPA)	1	0	0	0	0	0	0	2	1	0	12	17	0	0	15	14	12	FALSE	TRUE	FALSE	FALSE	FALSE	FALSE
261	PF3D7_1104600	gametocyte	10.3855	null	radial spoke head protein, putative	1	2	0	0	0	0	0	2	0	0	3	16	0	0	20	0	5	TRUE	FALSE	FALSE	FALSE	TRUE	FALSE
262	PF3D7_0422600	rest	10.3826	null	conserved Plasmodium protein, unknown function	0	1	0	0	1	0	0	0	2	1	2	9	0	0	9	6	5	FALSE	FALSE	FALSE	FALSE	FALSE	TRUE
263	PF3D7_0406200	gametocyte	10.357	Pfs16	sexual stage-specific protein precursor (Pfs16)	2	34	NA	NA	NA	NA	5	58	5	4	25	17	3	3	15	9	11	FALSE	FALSE	FALSE	FALSE	FALSE	FALSE
264	PF3D7_0319900	rest	10.354	null	conserved Plasmodium protein, unknown function	0	0	0	0	0	0	0	0	1	1	8	8	0	0	9	7	5	FALSE	FALSE	FALSE	FALSE	FALSE	TRUE
265	PF3D7_1302100	gametocyte	10.3528	G27/25	gamete antigen 27/25 (G27/25)	3	39	NA	NA	NA	NA	34	165	15	9	42	29	0	NA	28	27	44	FALSE	TRUE	FALSE	TRUE	FALSE	FALSE
266	PF3D7_1226100	rest	10.3404	HAD3	haloacid dehalogenase-like hydrolase, putative (HAD3)	0	0	0	0	0	0	0	1	0	0	6	49	0	4	7	15	14	FALSE	FALSE	FALSE	TRUE	FALSE	FALSE
267	PF3D7_1333300	rest	10.3351	null	transmembrane protein Tmp21 homologue, putative	1	0	0	0	1	0	1	0	0	0	7	6	0	0	6	7	4	FALSE	FALSE	FALSE	TRUE	FALSE	FALSE
268	PF3D7_1360900	rest	10.2866	null	polyadenylate-binding protein, putative	8	11	NA	NA	NA	NA	0	4	14	13	11	12	8	0	14	13	10	FALSE	FALSE	FALSE	FALSE	FALSE	FALSE
269	PF3D7_1403900	rest	10.2866	CPPED1	serine/threonine protein phosphatase CPPED1, putative (CPPED1)	4	5	NA	NA	NA	NA	0	10	3	10	20	12	6	0	16	18	25	FALSE	TRUE	FALSE	FALSE	FALSE	FALSE
270	PF3D7_1222100	rest	10.2854	null	conserved Plasmodium protein, unknown function	0	0	2	0	3	2	0	0	2	0	11	6	0	2	17	17	16	FALSE	TRUE	FALSE	FALSE	FALSE	TRUE
271	PF3D7_1406800	rest	10.2732	GAPM3	glideosome associated protein with multiple membrane spans 3 (GAPM3)	0	0	0	0	1	1	0	1	1	0	6	3	0	0	3	6	9	FALSE	FALSE	FALSE	FALSE	FALSE	FALSE
272	PF3D7_1355500	rest	10.2535	PP5	serine/threonine protein phosphatase 5 (PP5)	0	0	1	0.5	0	0	2	9	5	0	38	32	7	0	35	33	29	FALSE	TRUE	FALSE	FALSE	FALSE	FALSE
273	PF3D7_1244600	rest	10.251	ARFGAP	ADP-ribosylation factor GTPase-activating protein, putative (ARFGAP)	1	0	1	1	7	0	0	4	13	1	8	7	5	2	9	11	8	FALSE	TRUE	FALSE	FALSE	FALSE	FALSE
274	PF3D7_0808200	rest	10.1683	null	plasmepsin X	2	0	0	4	3	0	0	0	3	0	4	8	0	0	9	10	2	FALSE	TRUE	TRUE	FALSE	FALSE	FALSE
275	PF3D7_1456300	rest	10.1625	null	conserved Plasmodium protein, unknown function	0	0	NA	NA	NA	NA	0	0	0	0	2	10	0	NA	13	10	3	FALSE	FALSE	TRUE	FALSE	FALSE	FALSE
276	PF3D7_1127100	rest	10.1438	dUTPase	deoxyuridine 5'-triphosphate nucleotidohydrolase (dUTPase)	2	0	2	0	4	7	0	12	1	4	13	15	2	0	14	9	8	TRUE	FALSE	FALSE	FALSE	FALSE	FALSE
277	PF3D7_0804500	rest	10.0702	null	conserved Plasmodium membrane protein, unknown function	1	3	0	0	0	0	0	0	20	1	2	26	0	0	37	49	30	FALSE	FALSE	FALSE	FALSE	FALSE	TRUE
278	PF3D7_0416800	rest	10.0679	SAR1	small GTP-binding protein sar1 (SAR1)	2	6	4	0	10	0	5	11	7	7	18	16	6	2	18	12	18	FALSE	FALSE	FALSE	FALSE	FALSE	FALSE
279	PF3D7_0205600	rest	10.0185	null	conserved Plasmodium protein, unknown function	0	0	0	0	0	0	0	0	0	0	2	11	0	0	14	3	4	TRUE	FALSE	TRUE	FALSE	FALSE	FALSE
280	PF3D7_0825400	rest	10.0185	null	conserved Plasmodium protein, unknown function	0	0	0	0	0	0	0	0	0	0	2	6	0	0	5	3	6	FALSE	FALSE	FALSE	FALSE	FALSE	TRUE
281	PF3D7_0933200	rest	9.95908	null	calcyclin binding protein, putative	0	0	NA	NA	NA	NA	0	2	5	0	10	6	0	NA	11	11	9	FALSE	FALSE	FALSE	FALSE	FALSE	FALSE
282	PF3D7_0526900	rest	9.93899	null	transmembrane emp24 domain-containing protein, putative	0	0	1	0	0	0	0	1	1	1	10	5	0	0	9	6	6	FALSE	FALSE	FALSE	FALSE	FALSE	TRUE
283	PF3D7_1421100	rest	9.92255	null	conserved Plasmodium protein, unknown function	0	1	NA	NA	NA	NA	0	0	3	0	3	16	0	NA	24	26	23	FALSE	TRUE	TRUE	FALSE	FALSE	FALSE
284	PF3D7_0910100	rest	9.92089	null	Ran-binding protein, putative	0	0	1	1.5	8	7	0	7	10	2	38	20	17	2	33	28	38	FALSE	TRUE	FALSE	FALSE	FALSE	FALSE
285	PF3D7_1107600	rest	9.91099	null	conserved Plasmodium protein, unknown function	0	1	0	0	1	0	0	1	0	0	7	13	0	0	18	0	NA	TRUE	FALSE	TRUE	FALSE	FALSE	FALSE
286	PF3D7_1211400	rest	9.90443	PfJ4	heat shock protein DNAJ homologue Pfj4 (PfJ4)	5	5	1	0	7	0	0	3	4	8	13	13	8	2	15	9	16	FALSE	FALSE	FALSE	FALSE	FALSE	FALSE
287	PF3D7_1232300	rest	9.87664	null	cytochrome b5, putative	0	1	0	0	5	0	0	0	1	0	3	26	0	0	4	2	5	FALSE	FALSE	FALSE	FALSE	FALSE	TRUE
288	PF3D7_1024300	rest	9.83711	null	conserved Plasmodium protein, unknown function	0	1	0	0	3	0	0	0	1	0	5	6	0	0	6	5	2	FALSE	TRUE	FALSE	FALSE	FALSE	TRUE
289	PF3D7_0108800	rest	9.83511	null	conserved Plasmodium protein, unknown function	0	1	0	0	0	0	0	0	2	0	2	11	0	0	11	8	4	TRUE	FALSE	TRUE	FALSE	FALSE	FALSE
290	PF3D7_1467800	rest	9.81855	null	conserved Plasmodium protein, unknown function	0	1	NA	NA	NA	NA	0	1	0	0	0	4	0	NA	5	7	6	FALSE	FALSE	FALSE	FALSE	FALSE	FALSE
291	PF3D7_0528700	rest	9.81505	CYP23	peptidyl-prolyl cis-trans isomerase (CYP23)	0	0	0	0	0	0	0	2	4	0	3	17	0	0	5	7	6	FALSE	FALSE	FALSE	TRUE	FALSE	FALSE
292	PF3D7_1328300	rest	9.80796	null	conserved Plasmodium protein, unknown function	0	0	0	0	0	0	1	4	4	2	5	11	5	0	13	8	11	FALSE	FALSE	FALSE	FALSE	FALSE	FALSE
293	PF3D7_0630600	rest	9.77853	null	conserved Plasmodium protein, unknown function	0	1	0	0	0	0	0	0	8	0	4	4	0	0	18	10	4	TRUE	FALSE	FALSE	TRUE	FALSE	FALSE
294	PF3D7_0905000	rest	9.76645	null	conserved Plasmodium protein, unknown function	0	1	0	0	7	0	0	0	2	2	9	11	3	0	11	10	9	FALSE	FALSE	FALSE	FALSE	FALSE	TRUE
295	PF3D7_1362300	rest	9.7228	null	conserved protein, unknown function	0	0	0	0	0	0	0	0	0	0	3	6	2	0	5	3	NA	TRUE	FALSE	FALSE	FALSE	FALSE	TRUE
296	PF3D7_0520600	rest	9.6907	null	bis(5'-nucleosyl)-tetraphosphatase [asymmetrical]	1	0	NA	NA	NA	NA	0	2	1	2	10	5	0	NA	11	6	6	TRUE	FALSE	FALSE	FALSE	FALSE	FALSE
297	PF3D7_1320800	rest	9.68065	null	dihydrolipoyllysine-residue succinyltransferase component of 2-oxoglutarate dehydrogenase complex	1	10	0	0	3	0	0	1	3	0	10	12	5	3	13	14	12	FALSE	TRUE	FALSE	FALSE	FALSE	FALSE
298	PF3D7_1361400	rest	9.67217	ADF2	actin-depolymerizing factor 2 (ADF2)	0	0	0	0	0	0	0	3	1	0	8	6	0	0	6	2	2	TRUE	FALSE	FALSE	FALSE	TRUE	FALSE
299	PF3D7_0111300	rest	9.67152	null	replication factor c protein, putative	0	0	0	0	0	0	0	1	0	0	2	14	0	0	15	4	NA	TRUE	FALSE	FALSE	FALSE	TRUE	FALSE
300	PF3D7_1021600	rest	9.52376	null	deoxyribose-phosphate aldolase, putative	1	3	3	3	13	8	9	48	7	1	35	25	4	7	28	25	39	FALSE	FALSE	FALSE	FALSE	FALSE	FALSE
301	PF3D7_1005500	rest	9.46302	null	regulator of nonsense transcripts, putative	1	2	0	0	0	0	0	0	11	0	6	9	0	2	12	21	8	FALSE	TRUE	FALSE	TRUE	FALSE	FALSE
302	PF3D7_1017400	rest	9.4589	PMM	phosphomannomutase, putative (PMM)	0	0	NA	NA	NA	NA	0	1	0	0	12	13	5	NA	19	19	20	FALSE	FALSE	FALSE	FALSE	FALSE	TRUE
303	PF3D7_1234500	rest	9.44297	null	conserved Plasmodium protein, unknown function	1	1	0	0	1	0	0	0	0	0	3	13	4	0	11	10	6	FALSE	TRUE	FALSE	FALSE	FALSE	FALSE
304	PF3D7_0928000	rest	9.40351	COX6B	cytochrome c oxidase subunit 6B, putative (COX6B)	0	1	NA	NA	NA	NA	0	0	0	0	0	5	0	NA	3	5	3	FALSE	FALSE	FALSE	FALSE	FALSE	FALSE
305	PF3D7_1025100	rest	9.38621	GFPT	glutamine--fructose-6-phosphate aminotransferase [isomerizing], putative (GFPT)	1	0	0	0	0	0	0	0	2	0	4	8	0	0	11	14	7	FALSE	FALSE	FALSE	FALSE	FALSE	TRUE
306	PF3D7_1341900	rest	9.37437	null	V-type proton ATPase subunit D, putative	0	0	2	0	2	0	1	3	7	0	18	18	6	2	21	17	17	TRUE	FALSE	FALSE	FALSE	FALSE	FALSE
307	PF3D7_1355100	rest	9.33532	MCM6	DNA replication licensing factor MCM6 (MCM6)	0	0	NA	NA	NA	NA	0	19	9	7	51	39	10	NA	43	30	20	TRUE	FALSE	FALSE	FALSE	FALSE	FALSE
308	PF3D7_1108200	rest	9.3266	DTD	D-tyrosyl-tRNA(Tyr) deacylase (DTD)	0	1	0	0	0	0	0	1	0	0	1	8	0	0	8	5	5	FALSE	TRUE	FALSE	TRUE	FALSE	FALSE
309	PF3D7_0605300	rest	9.32465	ARK1	serine/threonine protein kinase (ARK1)	0	2	0	0	0	0	0	0	1	0	1	13	0	0	11	5	NA	TRUE	FALSE	FALSE	FALSE	FALSE	TRUE
310	PF3D7_1120600	rest	9.3236	null	conserved Plasmodium protein, unknown function	2	0	0	0	0	0	0	1	0	0	2	9	0	0	11	5	NA	TRUE	FALSE	FALSE	FALSE	TRUE	FALSE
311	PF3D7_1342400	rest	9.3041	CK2beta2	casein kinase II beta chain (CK2beta2)	0	0	3	0	4	2	6	7	2	0	3	8	6	0	5	6	7	FALSE	FALSE	FALSE	FALSE	FALSE	FALSE
312	PF3D7_1026900	rest	9.25648	null	biotin--acetyl-CoA-carboxylase, putative	0	0	0	0	0	0	0	0	0	0	2	6	0	0	6	3	NA	FALSE	TRUE	TRUE	FALSE	FALSE	FALSE
313	PF3D7_1442000	rest	9.25648	null	ADP-ribosylation factor, putative	0	0	0	0	0	0	0	0	0	0	2	10	0	0	5	3	NA	TRUE	FALSE	FALSE	TRUE	FALSE	FALSE
314	PF3D7_1452800	rest	9.25648	null	conserved Plasmodium protein, unknown function	0	0	0	0	0	0	0	0	0	0	2	3	0	0	7	4	NA	TRUE	FALSE	FALSE	FALSE	TRUE	FALSE
315	PF3D7_1110200	rest	9.24484	PRPF6	pre-mRNA-processing factor 6, putative (PRPF6)	0	2	0	0	0	0	0	0	9	0	3	6	1	0	7	12	10	FALSE	FALSE	FALSE	FALSE	FALSE	FALSE
316	PF3D7_1002900	rest	9.23097	null	conserved Plasmodium protein, unknown function	0	1	NA	NA	NA	NA	7	7	4	1	7	7	2	5	5	7	7	FALSE	FALSE	FALSE	FALSE	FALSE	TRUE
317	PF3D7_1116200	rest	9.22211	PDX2	pyridoxine biosynthesis protein PDX2 (PDX2)	0	0	NA	NA	NA	NA	0	0	2	0	10	2	0	NA	7	10	7	FALSE	FALSE	FALSE	TRUE	FALSE	FALSE
318	PF3D7_0422300	rest	9.15507	null	alpha tubulin 2	1	13	12	8.66667	0	0	8	175	15	5	37	30	11	9	30	8	36	FALSE	FALSE	FALSE	FALSE	FALSE	FALSE
319	PF3D7_0215000	rest	9.11954	ACS9	acyl-CoA synthetase (ACS9)	0	0	NA	NA	NA	NA	0	2	7	2	13	35	0	NA	33	33	33	FALSE	TRUE	FALSE	TRUE	FALSE	FALSE
320	PF3D7_1416900	rest	9.11954	null	prefoldin subunit 2, putative	0	0	NA	NA	NA	NA	0	2	6	2	8	6	0	NA	8	11	14	FALSE	FALSE	FALSE	TRUE	FALSE	FALSE
321	PF3D7_0912400	rest	9.11021	null	alkaline phosphatase, putative	0	1	0	0	11	2	3	19	0	6	33	12	16	8	31	27	26	FALSE	TRUE	FALSE	FALSE	FALSE	FALSE
322	PF3D7_0812100	rest	9.09326	null	conserved Plasmodium protein, unknown function	3	0	0	0	0	0	0	12	21	2	69	33	0	0	43	55	66	FALSE	FALSE	FALSE	FALSE	FALSE	TRUE
323	PF3D7_0920500	rest	9.07809	null	ADP-ribosylation factor, putative	0	0	0	0	0	0	0	0	1	0	3	1	0	0	8	9	6	TRUE	FALSE	FALSE	TRUE	FALSE	FALSE
324	PF3D7_1459700	rest	9.07809	null	pyridoxal 5'-phosphate synthase, putative	0	0	0	0	0	0	0	0	1	0	8	2	0	0	7	7	8	FALSE	FALSE	FALSE	TRUE	FALSE	FALSE
325	PF3D7_1108100	rest	9.06332	null	conserved Plasmodium protein, unknown function	1	2	0	1	0	0	0	0	1	0	0	7	0	0	7	11	3	FALSE	FALSE	FALSE	FALSE	FALSE	FALSE
326	PF3D7_0922100	rest	9.0186	null	ubiquitin-like protein, putative	2	3	5	2	10	0	0	6	31	24	1	15	9	4	21	18	12	FALSE	FALSE	FALSE	FALSE	FALSE	FALSE
327	PF3D7_0111000	rest	9.01841	null	kinesin-8, putative	2	3	0	0	10	0	0	2	4	0	1	14	0	0	21	2	16	TRUE	FALSE	FALSE	FALSE	TRUE	FALSE
328	PF3D7_1357000	rest	9.00609	null	elongation factor 1-alpha	0	0	0	0	0	0	122	66	0	0	60	0	0	0	36	40	71	FALSE	TRUE	FALSE	FALSE	FALSE	FALSE
329	PF3D7_0809700	rest	8.91316	RUVB1	RuvB-like helicase 1 (RUVB1)	0	0	0	0	7	0	0	0	1	0	8	18	0	0	19	2	7	TRUE	FALSE	FALSE	FALSE	TRUE	FALSE
330	PF3D7_1473100	rest	8.90977	null	GTPase-activating protein, putative	1	4	0	0	1	0	0	0	1	1	1	3	1	0	4	5	4	FALSE	FALSE	FALSE	FALSE	FALSE	FALSE
331	PF3D7_1236900	rest	8.9072	null	conserved Plasmodium protein, unknown function	0	0	0	1	0	1	0	0	2	0	6	8	0	0	4	9	4	FALSE	TRUE	FALSE	FALSE	FALSE	TRUE
332	PF3D7_1125100	rest	8.88948	null	vacuolar membrane protein-related, putative	0	4	0	0	14	6	0	0	1	1	15	25	3	3	33	24	26	FALSE	FALSE	FALSE	FALSE	FALSE	FALSE
333	PF3D7_1346200	rest	8.87164	null	nuclear import protein MOG1, putative	0	0	0	0	0	0	0	0	1	0	2	5	0	0	6	4	4	FALSE	FALSE	FALSE	TRUE	FALSE	FALSE
334	PF3D7_0623500	rest	8.8276	SOD2	superoxide dismutase [Fe] (SOD2)	1	2	0	1	0	0	0	0	2	1	9	11	3	0	10	10	7	FALSE	FALSE	FALSE	FALSE	FALSE	TRUE
335	PF3D7_1344100	rest	8.81505	null	krox-like protein, putative	0	0	0	0	0	0	0	0	9	0	6	26	0	0	32	34	27	FALSE	FALSE	FALSE	FALSE	FALSE	TRUE
336	PF3D7_0110700	rest	8.78156	null	chromatin assembly factor 1 protein WD40 domain, putative	2	3	20	20	12	5	6	57	16	4	30	22	4	6	24	18	25	FALSE	FALSE	FALSE	FALSE	FALSE	FALSE
337	PF3D7_0522800	rest	8.77363	null	G10 protein, putative	2	1	1	0	1	0	0	1	0	0	1	6	0	0	5	3	NA	TRUE	FALSE	FALSE	FALSE	TRUE	FALSE
338	PF3D7_1465800	rest	8.75051	null	dynein beta chain, putative	2	0	1.66667	1.33333	0	0	0	0	0	0	9	17	0	0	25	0	11	TRUE	FALSE	FALSE	FALSE	TRUE	FALSE
339	PF3D7_0824200	rest	8.74964	null	conserved Plasmodium protein, unknown function	0	1	0	0	2	0	0	1	2	0	8	11	0	0	18	7	2	TRUE	FALSE	FALSE	FALSE	TRUE	FALSE
340	PF3D7_1431600	rest	8.74554	null	ATP-specific succinyl-CoA synthetase beta subunit, putative	1	1	NA	NA	NA	NA	0	5	6	1	20	23	5	6	24	23	27	FALSE	TRUE	FALSE	FALSE	FALSE	FALSE
341	PF3D7_0511700	rest	8.72117	CGI121	EKC/KEOPS complex subunit CGI121 (CGI121)	0	0	NA	NA	NA	NA	0	0	1	0	2	3	0	0	5	5	NA	TRUE	FALSE	TRUE	FALSE	FALSE	FALSE
342	PF3D7_1408800	rest	8.56306	null	conserved Plasmodium protein, unknown function	2	1	0	0	2	0	0	1	0	0	4	5	0	0	5	0	NA	TRUE	FALSE	FALSE	FALSE	TRUE	FALSE
343	PF3D7_0320700	rest	8.55052	SPC2	signal peptidase complex subunit 2, putative (SPC2)	0	0	NA	NA	NA	NA	1	0	1	2	9	8	0	2	9	8	4	FALSE	FALSE	FALSE	FALSE	FALSE	TRUE
344	PF3D7_0813200	rest	8.54667	null	CS domain protein, putative	1	0	0	0	0	0	0	0	1	1	4	10	0	0	15	11	9	FALSE	TRUE	FALSE	FALSE	FALSE	FALSE
345	PF3D7_0408500	rest	8.54411	FEN1	flap endonuclease 1 (FEN1)	1	0	0	0	5	0	0	7	10	4	11	15	0	0	19	2	9	TRUE	FALSE	FALSE	FALSE	FALSE	FALSE
346	PF3D7_0504600	rest	8.5296	BCKDHB	2-oxoisovalerate dehydrogenase subunit beta, mitochondrial, putative (BCKDHB)	2	9	3	2	2	1	0	2	3	1	20	14	1	0	14	14	16	FALSE	FALSE	FALSE	FALSE	FALSE	FALSE
347	PF3D7_1226600	rest	8.52858	PCNA2	proliferating cell nuclear antigen 2 (PCNA2)	1	0	2	4	5	3	0	13	5	2	16	21	6	3	14	15	20	TRUE	FALSE	FALSE	FALSE	FALSE	FALSE
348	PF3D7_1326500	rest	8.52768	null	conserved Plasmodium protein, unknown function	0	1	0	0	0	0	0	1	2	0	0	14	0	0	19	11	4	TRUE	FALSE	FALSE	FALSE	FALSE	FALSE
349	PF3D7_0605900	rest	8.50788	null	long chain polyunsaturated fatty acid elongation enzyme, putative	0	0	0	0	0	0	0	0	1	0	5	4	2	2	5	4	4	FALSE	TRUE	FALSE	FALSE	FALSE	FALSE
350	PF3D7_1215900	rest	8.50788	SR10	serpentine receptor, putative (SR10)	0	0	0	0	0	0	0	0	2	0	4	12	2	2	6	4	4	FALSE	TRUE	FALSE	FALSE	FALSE	FALSE
351	PF3D7_0619700	rest	8.49749	null	conserved Plasmodium protein, unknown function	0	1	0	0	0	0	0	0	0	0	0	26	0	0	7	3	NA	FALSE	FALSE	FALSE	FALSE	FALSE	FALSE
352	PF3D7_1231300	rest	8.44004	null	conserved Plasmodium protein, unknown function	0	0	NA	NA	NA	NA	0	0	0	0	0	19	0	NA	8	10	10	FALSE	FALSE	FALSE	FALSE	FALSE	FALSE
353	PF3D7_0105300	rest	8.42	CAP	cyclase-associated protein (CAP)	0	0	0	0	1	3	1	0	0	0	7	4	0	0	4	6	9	TRUE	FALSE	FALSE	FALSE	FALSE	TRUE
354	PF3D7_1202300	rest	8.39177	null	dynein heavy chain, putative	3	2	0	0	0	0	0	1	1	0	3	14	0	0	11	4	NA	FALSE	FALSE	FALSE	FALSE	TRUE	FALSE
355	PF3D7_1474600	rest	8.38794	null	conserved Plasmodium membrane protein, unknown function	0	0	0	0	3	0	0	1	1	2	4	7	5	2	8	4	4	TRUE	FALSE	FALSE	FALSE	FALSE	FALSE
356	PF3D7_1310600	rest	8.36313	RAB5b	ras-related protein Rab-5B (RAB5b)	0	0	0	0	0	0	0	1	0	0	1	8	0	0	11	8	4	FALSE	FALSE	FALSE	TRUE	FALSE	FALSE
357	PF3D7_1413900	rest	8.34887	null	DnaJ protein, putative	0	0	0	0	0	0	0	0	0	2	2	6	0	2	10	7	9	FALSE	FALSE	TRUE	FALSE	FALSE	FALSE
358	PF3D7_1142600	rest	8.3325	null	60S ribosomal protein L35ae, putative	4	4	9	2	0	0	10	6	0	8	6	7	3	2	7	8	13	TRUE	FALSE	FALSE	FALSE	FALSE	FALSE
359	PF3D7_1348800	rest	8.32248	null	E1-E2 ATPase, putative	0	0	0	0	0	0	0	1	0	0	4	18	0	0	27	0	25	TRUE	FALSE	FALSE	FALSE	TRUE	FALSE
360	PF3D7_0819500	rest	8.29601	null	conserved protein, unknown function	0	0	0	0	0	0	0	0	0	0	0	8	0	0	9	10	13	FALSE	FALSE	FALSE	FALSE	FALSE	FALSE
361	PF3D7_0829300	rest	8.29601	LSM8	U6 snRNA-associated Sm-like protein LSm8, putative (LSM8)	0	0	0	0	0	0	0	0	0	0	0	3	0	0	3	5	3	FALSE	FALSE	FALSE	FALSE	FALSE	FALSE
362	PF3D7_1446900	rest	8.29601	null	glutaminyl-peptide cyclotransferase, putative	0	0	0	0	0	0	0	0	0	0	0	4	0	0	8	5	4	FALSE	TRUE	FALSE	FALSE	FALSE	FALSE
363	PF3D7_1470500	gametocyte	8.29601	PDEdelta	phosphodiesterase delta, putative (PDEdelta)	0	0	0	0	0	0	0	0	0	0	0	6	0	0	9	3	3	FALSE	FALSE	FALSE	FALSE	FALSE	FALSE
364	PF3D7_0525900	gametocyte	8.29359	NEK2	NIMA related kinase 2 (NEK2)	0	1	NA	NA	NA	NA	0	0	0	0	1	4	0	NA	7	10	NA	FALSE	TRUE	FALSE	FALSE	FALSE	TRUE
365	PF3D7_0617300	rest	8.27929	null	conserved Plasmodium protein, unknown function	1	2	0	0	0	0	0	0	2	0	1	16	0	0	3	3	3	FALSE	FALSE	FALSE	TRUE	FALSE	FALSE
366	PF3D7_0708000	rest	8.27929	null	cytoskeleton associated protein, putative	1	2	0	0	0	0	0	0	1	0	1	12	0	0	15	22	20	FALSE	TRUE	FALSE	TRUE	FALSE	FALSE
367	PF3D7_0805000	rest	8.27498	null	alpha/beta hydrolase, putative	0	0	NA	NA	NA	NA	0	0	0	0	4	8	0	NA	10	6	2	FALSE	FALSE	FALSE	TRUE	FALSE	FALSE
368	PF3D7_1127600	rest	8.2718	null	CRAL/TRIO domain-containing protein, putative	0	0	1	1	6	0	0	6	6	4	9	10	3	7	15	11	13	FALSE	FALSE	FALSE	FALSE	FALSE	FALSE
369	PF3D7_1102600	rest	8.26949	GEXP14	Plasmodium exported protein, unknown function (GEXP14)	0	1	NA	NA	NA	NA	0	0	0	1	0	6	0	0	7	4	NA	FALSE	FALSE	FALSE	FALSE	FALSE	FALSE
370	PF3D7_0814900	rest	8.23412	FeSOD	superoxide dismutase [Fe] (FeSOD)	3	6	NA	NA	NA	NA	1	13	5	4	20	14	4	NA	18	15	12	FALSE	TRUE	FALSE	FALSE	FALSE	FALSE
371	PF3D7_1102500	rest	8.23412	GEXP02	Plasmodium exported protein (PHISTb), unknown function (GEXP02)	5	5	NA	NA	NA	NA	1	14	15	8	5	34	7	NA	26	22	29	FALSE	TRUE	FALSE	FALSE	FALSE	FALSE
372	PF3D7_1320600	rest	8.22871	RAB11a	ras-related protein Rab-11A (RAB11a)	0	2	0	0	10	3	0	11	4	6	14	21	11	7	20	18	23	FALSE	FALSE	FALSE	FALSE	FALSE	FALSE
373	PF3D7_0307900	rest	8.19109	null	conserved Plasmodium protein, unknown function	1	1	0	0	3	0	0	0	0	0	5	15	0	0	21	0	NA	TRUE	FALSE	FALSE	FALSE	TRUE	FALSE
374	PF3D7_1477300	gametocyte	8.17613	Pfg14-744	Plasmodium exported protein (PHIST), unknown function (Pfg14-744)	0	0	NA	NA	NA	NA	0	0	2	1	2	8	0	NA	4	6	4	TRUE	FALSE	FALSE	TRUE	FALSE	FALSE
375	PF3D7_1323100	rest	8.17584	null	60S ribosomal protein L6, putative	4	3	13	6	5	2	16	10	3	2	13	11	5	3	14	11	15	FALSE	FALSE	FALSE	FALSE	FALSE	FALSE
376	PF3D7_0505700	rest	8.15239	null	conserved Plasmodium membrane protein, unknown function	0	0	0	0	0	0	0	0	1	7	3	9	0	0	12	7	13	FALSE	FALSE	FALSE	FALSE	FALSE	FALSE
377	PF3D7_0410600	rest	8.14463	null	conserved Plasmodium protein, unknown function	1	0	NA	NA	NA	NA	2	8	7	1	13	13	13	NA	14	11	9	FALSE	FALSE	FALSE	FALSE	FALSE	FALSE
378	PF3D7_0505200	rest	8.14357	ALP2b	actin-like protein, putative (ALP2b)	3	3	1.33333	2	0	1	0	7	8	6	19	24	4	0	25	25	22	FALSE	TRUE	FALSE	FALSE	FALSE	TRUE
379	PF3D7_0904500	rest	8.11264	null	prefoldin subunit 4, putative	0	1	0	0	0	0	0	0	2	0	0	6	0	0	4	3	5	FALSE	TRUE	FALSE	FALSE	FALSE	FALSE
380	PF3D7_1021200	rest	8.11264	null	conserved Plasmodium protein, unknown function	0	1	0	0	0	0	0	0	2	0	0	7	0	0	7	3	3	TRUE	FALSE	FALSE	FALSE	FALSE	FALSE
381	PF3D7_1356900	rest	8.10964	PK5	protein kinase 5 (PK5)	0	0	0	0	0	0	0	0	1	0	2	7	0	0	10	3	NA	TRUE	FALSE	TRUE	FALSE	FALSE	FALSE
382	PF3D7_1144900	rest	8.09865	RAB6	ras-related protein Rab-6 (RAB6)	0	0	0	1	9	2	5	9	3	0	12	18	5	5	17	15	15	FALSE	FALSE	FALSE	FALSE	FALSE	FALSE
383	PF3D7_0303700	rest	8.08711	BCKDH-E2	lipoamide acyltransferase component of branched-chain alpha-keto acid dehydrogenase complex (BCKDH-E2)	1	7	0	0	0	4	1	4	3	2	24	15	6	5	18	24	24	FALSE	TRUE	FALSE	FALSE	FALSE	TRUE
384	PF3D7_0417300	rest	8.0603	null	LETM1-like protein, putative	0	0	0	0	0	0	0	0	0	2	3	16	3	0	17	12	12	FALSE	FALSE	FALSE	FALSE	FALSE	FALSE
385	PF3D7_1426300	rest	8.05147	null	dynein-associated protein, putative	0	0	NA	NA	NA	NA	0	0	0	0	5	20	0	NA	18	0	8	TRUE	FALSE	FALSE	FALSE	TRUE	FALSE
386	PF3D7_1455200	rest	8.03503	null	methyltransferase, putative	0	2	NA	NA	NA	NA	0	0	3	0	13	8	0	NA	13	8	2	TRUE	FALSE	FALSE	FALSE	TRUE	FALSE
387	PF3D7_0910300	rest	8.0321	null	conserved Plasmodium protein, unknown function	0	0	0	0	0	0	0	0	2	1	2	30	0	0	9	4	4	FALSE	TRUE	TRUE	FALSE	FALSE	FALSE
388	PF3D7_1237400	rest	8.02805	null	conserved Plasmodium protein, unknown function	0	0	1	0	1	5	0	0	1	0	3	3	0	0	12	12	12	FALSE	FALSE	FALSE	FALSE	FALSE	FALSE
389	PF3D7_0912900	rest	8.00847	RPN8	26S proteasome regulatory subunit RPN8, putative (RPN8)	0	3	1	2	3	2	4	1	3	4	10	7	10	0	13	14	12	FALSE	TRUE	FALSE	FALSE	FALSE	FALSE
390	PF3D7_0932800	rest	8.00446	null	conserved Plasmodium protein, unknown function	0	0	NA	NA	NA	NA	2	17	12	2	49	23	13	3	39	36	42	FALSE	TRUE	FALSE	FALSE	FALSE	FALSE
391	PF3D7_1218900	rest	7.98498	null	conserved Plasmodium protein, unknown function	0	0	0	0	0	0	0	0	3	0	4	3	0	2	8	7	8	FALSE	TRUE	FALSE	TRUE	FALSE	FALSE
392	PF3D7_0209400	rest	7.98498	null	conserved protein, unknown function	0	0	2	0	0	0	0	0	3	0	3	16	0	0	16	15	14	FALSE	FALSE	FALSE	FALSE	FALSE	FALSE
393	PF3D7_0630300	rest	7.97918	null	DNA polymerase epsilon, catalytic subunit a, putative	2	2	0	1	0	0	0	0	4	0	15	13	0	0	45	19	2	TRUE	FALSE	FALSE	FALSE	TRUE	FALSE
394	PF3D7_1432100	rest	7.9698	null	voltage-dependent anion-selective channel protein, putative	1	2	1	0	13	3	0	6	2	16	29	17	12	9	18	19	23	FALSE	FALSE	FALSE	FALSE	FALSE	FALSE
395	PF3D7_1447400	rest	7.94809	null	conserved Plasmodium protein, unknown function	0	0	0	0	0	0	0	0	0	0	1	4	0	0	4	4	3	FALSE	FALSE	TRUE	FALSE	FALSE	FALSE
396	PF3D7_1319000	rest	7.90875	null	conserved Plasmodium protein, unknown function	0	1	NA	NA	NA	NA	0	0	1	0	1	9	0	NA	12	10	9	FALSE	FALSE	FALSE	TRUE	FALSE	FALSE
397	PF3D7_0627700	rest	7.88413	null	transportin	2	1	13	3	18	8	1	4	16	0	31	41	15	6	34	33	43	FALSE	FALSE	FALSE	FALSE	FALSE	FALSE
398	PF3D7_0509000	rest	7.87955	null	SNAP protein (soluble N-ethylmaleimide-sensitive factor attachment protein), putative	2	1	0	0	3	0	0	0	6	0	3	10	7	0	9	9	7	FALSE	FALSE	FALSE	FALSE	FALSE	FALSE
399	PF3D7_1345700	rest	7.86317	IDH	isocitrate dehydrogenase [NADP], mitochondrial (IDH)	5	4	0	3	10	3	2	3	10	3	27	22	10	8	27	27	36	FALSE	TRUE	FALSE	FALSE	FALSE	FALSE
400	PF3D7_0515700	rest	7.85585	GAP40	glideosome-associated protein 40, putative (GAP40)	0	0	0	0	1	2	2	7	10	4	11	57	3	0	8	7	10	FALSE	FALSE	FALSE	FALSE	FALSE	TRUE
401	PF3D7_1329100	rest	7.84445	MyoC	myosin C (MyoC)	2	2	0	0	0	0	0	0	10	0	3	17	5	NA	22	42	53	FALSE	TRUE	FALSE	FALSE	FALSE	FALSE
402	PF3D7_1458700	rest	7.83697	null	exonuclease V, mitochondrial, putative	0	0	0	1	0	0	0	0	0	0	2	11	2	0	10	9	NA	FALSE	FALSE	FALSE	FALSE	FALSE	FALSE
403	PF3D7_1129900	rest	7.78206	null	transporter, putative	1	0	NA	NA	NA	NA	1	11	4	2	11	20	7	2	22	14	23	FALSE	FALSE	FALSE	FALSE	FALSE	FALSE
404	PF3D7_1354200	rest	7.75299	IP5P	inositol-polyphosphate 5-phosphatase, putative (IP5P)	0	0	0	0	0	0	0	0	2	0	3	16	7	0	23	24	16	FALSE	TRUE	FALSE	FALSE	FALSE	FALSE
405	PF3D7_1410000	rest	7.75299	EMC2	ER membrane protein complex subunit 2, putative (EMC2)	0	0	0	0	0	0	0	0	1	0	11	13	9	0	15	13	6	FALSE	FALSE	FALSE	FALSE	FALSE	TRUE
406	PF3D7_1241200	rest	7.74956	null	conserved Plasmodium protein, unknown function	0	0	0	0	9	0	0	0	16	2	18	2	0	0	41	15	8	TRUE	FALSE	FALSE	FALSE	TRUE	FALSE
407	PF3D7_0603400	rest	7.71902	TEX1	trophozoite exported protein 1 (TEX1)	2	2	NA	NA	NA	NA	0	0	9	0	2	15	2	NA	8	9	7	FALSE	FALSE	FALSE	FALSE	FALSE	FALSE
408	PF3D7_1346600	rest	7.70211	null	conserved Plasmodium protein, unknown function	1	1	0	0	0	0	0	1	0	0	3	13	0	0	9	4	2	FALSE	FALSE	FALSE	TRUE	FALSE	FALSE
409	PF3D7_0528200	rest	7.69296	EIF3E	eukaryotic translation initiation factor 3 subunit E, putative (EIF3E)	1	6	1	3	7	2	1	2	10	3	8	16	14	3	18	17	16	FALSE	FALSE	FALSE	FALSE	FALSE	FALSE
410	PF3D7_0417900	rest	7.67804	null	conserved Plasmodium protein, unknown function	0	0	NA	NA	NA	NA	0	0	0	0	0	6	0	NA	8	5	NA	TRUE	FALSE	FALSE	FALSE	FALSE	FALSE
411	PF3D7_0615700	rest	7.67804	null	RNA and export factor binding protein, putative	0	0	NA	NA	NA	NA	0	0	0	0	0	8	0	NA	6	3	NA	FALSE	FALSE	FALSE	FALSE	FALSE	FALSE
412	PF3D7_1408000	rest	7.63722	null	plasmepsin II	15	6	68	28	0	0	12	4	10	13	15	20	13	0	13	12	11	FALSE	FALSE	FALSE	FALSE	FALSE	FALSE
413	PF3D7_1233600	rest	7.62759	AARP1	asparagine and aspartate rich protein 1 (AARP1)	2	0	0	0	0	0	0	0	20	2	4	5	0	0	18	37	17	FALSE	FALSE	FALSE	TRUE	FALSE	FALSE
414	PF3D7_1456500	rest	7.61871	null	conserved Plasmodium protein, unknown function	0	2	0	0	0	0	0	1	12	9	6	30	2	0	33	50	32	FALSE	TRUE	FALSE	FALSE	FALSE	FALSE
415	PF3D7_1433500	rest	7.61806	TOP2	DNA topoisomerase 2 (TOP2)	6	8	1.5	1	25	1	0	14	17	31	43	39	18	2	48	24	24	TRUE	FALSE	FALSE	FALSE	TRUE	FALSE
416	PF3D7_1337500	rest	7.61214	null	conserved Plasmodium protein, unknown function	0	2	0	0	1	0	0	0	2	0	0	11	0	0	5	14	2	FALSE	FALSE	FALSE	FALSE	FALSE	FALSE
417	PF3D7_1463500	rest	7.58326	null	fam-a protein	1	0	0	0	2	1	0	2	1	0	9	14	0	NA	14	16	22	FALSE	TRUE	FALSE	TRUE	FALSE	FALSE
418	PF3D7_0909600	rest	7.56482	null	conserved Plasmodium protein, unknown function	0	1	0	0	12	0	0	0	1	3	11	7	6	0	19	13	17	FALSE	TRUE	FALSE	FALSE	FALSE	FALSE
419	PF3D7_1025500	rest	7.55952	null	conserved Plasmodium protein, unknown function	2	0	0	0	0	0	0	0	0	0	3	5	0	0	11	0	3	TRUE	FALSE	FALSE	FALSE	TRUE	FALSE
420	PF3D7_0314100	rest	7.53402	null	vesicle transport v-SNARE protein, putative	0	0	0	0	0	0	0	0	0	0	0	9	0	0	12	5	NA	FALSE	FALSE	FALSE	FALSE	FALSE	FALSE
421	PF3D7_0608310	rest	7.53402	SAM50	sorting assembly machinery 50 kDa subunit, putative (SAM50)	0	0	0	0	0	0	0	0	0	0	0	8	0	0	13	12	NA	FALSE	FALSE	FALSE	FALSE	FALSE	FALSE
422	PF3D7_0728200	rest	7.53402	ALP3	actin-like protein, putative (ALP3)	0	0	0	0	0	0	0	0	0	0	0	3	0	0	5	5	NA	FALSE	TRUE	FALSE	FALSE	FALSE	FALSE
423	PF3D7_1007800	rest	7.53402	null	conserved Plasmodium protein, unknown function	0	0	0	0	0	0	0	0	0	0	0	6	0	0	10	5	NA	FALSE	FALSE	FALSE	FALSE	FALSE	FALSE
424	PF3D7_1020100	rest	7.53402	null	flagellar outer arm dynein-associated protein, putative	0	0	0	0	0	0	0	0	0	0	0	3	0	0	3	3	NA	FALSE	FALSE	FALSE	FALSE	FALSE	FALSE
425	PF3D7_1114200	rest	7.53402	null	GTPase-activating protein, putative	0	0	0	0	0	0	0	0	0	0	0	3	0	0	3	3	NA	FALSE	FALSE	FALSE	FALSE	FALSE	FALSE
426	PF3D7_1410800	rest	7.53402	null	ankyrin-repeat protein, putative	0	0	0	0	0	0	0	0	0	0	0	10	0	0	9	3	NA	TRUE	FALSE	FALSE	FALSE	FALSE	FALSE
427	PF3D7_1437800	rest	7.53402	TRAPPC5	trafficking protein particle complex subunit 5, putative (TRAPPC5)	0	0	0	0	0	0	0	0	0	0	0	27	0	0	6	3	NA	TRUE	FALSE	FALSE	FALSE	FALSE	FALSE
428	PF3D7_1322300	rest	7.50957	null	translation initiation factor EIF-2B subunit related	0	2	0	0	1	0	0	0	1	2	2	9	0	0	12	0	NA	TRUE	FALSE	FALSE	FALSE	TRUE	FALSE
429	PF3D7_0423500	rest	7.4569	GAPM2	glideosome associated protein with multiple membrane spans 2 (GAPM2)	2	1	0	0	1	0	4	12	9	4	4	8	4	2	8	7	4	FALSE	FALSE	FALSE	FALSE	TRUE	FALSE
430	PF3D7_0313600	rest	7.45213	null	conserved Plasmodium protein, unknown function	1	1	0	0	0	0	0	0	0	0	0	5	0	0	7	7	25	TRUE	FALSE	FALSE	FALSE	TRUE	FALSE
431	PF3D7_0810200	rest	7.45213	ABCK1	ABC1 family, putative (ABCK1)	1	1	0	0	0	0	0	0	0	0	0	14	0	0	17	14	8	FALSE	FALSE	FALSE	FALSE	FALSE	FALSE
432	PF3D7_1212800	rest	7.42967	null	iron-sulfur subunit of succinate dehydrogenase	1	2	0	1	1	0	0	0	1	0	5	33	1	0	10	7	2	FALSE	FALSE	FALSE	FALSE	FALSE	TRUE
433	PF3D7_1349200	rest	7.41837	null	glutamate--tRNA ligase, putative	2	2	NA	NA	NA	NA	7	26	24	8	51	39	22	10	41	47	61	FALSE	FALSE	FALSE	FALSE	FALSE	FALSE
434	PF3D7_1409300	rest	7.39055	DDI1	DNA damage-inducible protein 1, putative (DDI1)	0	0	0	0	0	0	1	2	3	1	12	6	0	0	11	10	8	FALSE	FALSE	FALSE	FALSE	FALSE	TRUE
435	PF3D7_0404300	rest	7.34646	null	conserved Plasmodium protein, unknown function	0	0	0	0	2	0	0	0	6	0	3	3	2	0	4	11	3	FALSE	FALSE	FALSE	FALSE	FALSE	FALSE
436	PF3D7_1459000	rest	7.34575	DBP5	ATP-dependent RNA helicase DBP5 (DBP5)	0	1	2	1	0	0	0	4	14	5	10	11	9	3	12	19	21	FALSE	TRUE	FALSE	FALSE	FALSE	TRUE
437	PF3D7_1311300	rest	7.33509	null	ATP synthase subunit gamma, mitochondrial	0	0	0	0	8	1	0	1	2	0	11	15	5	0	16	13	9	FALSE	TRUE	FALSE	FALSE	FALSE	FALSE
438	PF3D7_1120500	rest	7.32963	null	tRNA nucleotidyltransferase, putative	2	0	0	0	0	2	0	0	7	0	6	11	0	0	17	10	6	FALSE	FALSE	FALSE	FALSE	FALSE	FALSE
439	PF3D7_1439700	rest	7.32849	null	leucine carboxyl methyltransferase, putative	0	0	0	0	0	0	0	1	2	1	4	7	3	0	7	7	9	FALSE	FALSE	FALSE	FALSE	FALSE	FALSE
440	PF3D7_0106800	rest	7.328	RAB5c	ras-related protein Rab-5C (RAB5c)	0	1	NA	NA	NA	NA	1	1	1	0	8	11	2	3	12	12	13	FALSE	FALSE	FALSE	FALSE	FALSE	FALSE
441	PF3D7_0512600	rest	7.31189	RAB1b	ras-related protein Rab-1B (RAB1b)	2	0	0	2	0	2	0	5	3	3	19	11	4	4	16	20	32	FALSE	FALSE	FALSE	FALSE	FALSE	FALSE
442	PF3D7_1123400	rest	7.30763	null	translation elongation factor EF-1, subunit alpha, putative	2	1	6	4	3	3	4	4	15	2	13	10	5	2	13	20	12	FALSE	TRUE	FALSE	FALSE	FALSE	FALSE
443	PF3D7_1360200	rest	7.30048	EMC3	ER membrane protein complex subunit 3, putative (EMC3)	0	0	0	0	2	0	0	0	2	2	9	7	4	0	8	6	4	FALSE	FALSE	FALSE	FALSE	FALSE	TRUE
444	PF3D7_0419600	rest	7.29452	null	ran binding protein 1, putative	2	0	0	3	4	8	15	14	7	6	14	10	6	2	12	13	19	FALSE	FALSE	FALSE	FALSE	FALSE	FALSE
445	PF3D7_0913300	rest	7.29407	null	conserved Plasmodium protein, unknown function	0	2	0	0	0	0	0	0	4	0	0	14	0	0	5	4	NA	FALSE	FALSE	FALSE	FALSE	FALSE	FALSE
446	PF3D7_0319400	rest	7.2932	null	kinesin-8, putative	0	0	NA	NA	NA	NA	0	0	2	0	0	7	0	NA	6	3	3	FALSE	FALSE	FALSE	FALSE	FALSE	FALSE
447	PF3D7_0731800	rest	7.2932	GEXP08	alpha/beta hydrolase, putative (GEXP08)	0	0	NA	NA	NA	NA	0	0	1	0	0	4	0	NA	6	11	7	FALSE	TRUE	FALSE	FALSE	FALSE	FALSE
448	PF3D7_1359100	rest	7.2932	null	riboflavin kinase / FAD synthase family protein, putative	0	0	NA	NA	NA	NA	0	0	2	0	0	10	0	NA	10	5	6	FALSE	FALSE	FALSE	FALSE	FALSE	FALSE
449	PF3D7_1239800	rest	7.22949	null	conserved Plasmodium protein, unknown function	2	1	0	0	0	0	2	3	23	10	5	9	0	0	6	0	14	TRUE	FALSE	FALSE	TRUE	FALSE	FALSE
450	PF3D7_1124000	rest	7.22748	ERO1	endoplasmic reticulum oxidoreductin, putative (ERO1)	0	0	0	0	7	0	0	0	1	0	4	13	3	3	14	11	8	FALSE	FALSE	FALSE	FALSE	FALSE	FALSE
451	PF3D7_1438600	rest	7.22748	null	conserved protein, unknown function	0	0	0	0	3	0	0	0	1	0	3	5	3	3	6	8	5	FALSE	FALSE	FALSE	FALSE	FALSE	FALSE
452	PF3D7_1356300	rest	7.21256	null	ubiquitin-conjugating enzyme, putative	2	0	2	0	0	0	0	1	7	2	8	34	0	0	10	8	10	FALSE	FALSE	FALSE	FALSE	FALSE	FALSE
453	PF3D7_1355600	rest	7.2071	null	conserved Plasmodium protein, unknown function	0	0	NA	NA	NA	NA	0	1	0	0	0	2	0	0	5	6	15	FALSE	FALSE	FALSE	FALSE	FALSE	FALSE
454	PF3D7_1110400	rest	7.19387	null	asparagine-rich antigen	2	2	0	0	1	0	1	3	52	34	2	21	6	9	24	25	30	TRUE	FALSE	FALSE	FALSE	FALSE	FALSE
455	PF3D7_0213500	rest	7.18609	null	conserved Plasmodium protein, unknown function	0	0	0	0	0	0	0	0	0	0	1	6	0	0	6	6	NA	TRUE	FALSE	TRUE	FALSE	FALSE	FALSE
456	PF3D7_1006100	rest	7.18609	NOT5	CCR4-NOT transcription complex subunit 5, putative (NOT5)	0	0	0	0	0	0	0	0	0	0	1	4	0	0	6	4	NA	FALSE	FALSE	FALSE	TRUE	FALSE	FALSE
457	PF3D7_1141600	rest	7.18609	DPM1	dolichol-phosphate mannosyltransferase (DPM1)	0	0	0	0	0	0	0	0	0	0	1	11	0	0	9	3	NA	FALSE	TRUE	FALSE	FALSE	FALSE	TRUE
458	PF3D7_1310300	rest	7.18609	null	zinc finger protein, putative	0	0	0	0	0	0	0	0	0	0	1	7	0	0	4	5	NA	FALSE	FALSE	TRUE	FALSE	FALSE	FALSE
459	PF3D7_1450300	rest	7.18609	CPR	NADPH--cytochrome P450 reductase, putative (CPR)	0	0	0	0	0	0	0	0	0	0	1	5	0	0	5	3	NA	FALSE	FALSE	TRUE	FALSE	FALSE	FALSE
460	PF3D7_0806800	rest	7.1706	null	vacuolar proton translocating ATPase subunit A, putative	3	4	2	1	13	0	2	8	19	11	26	29	11	10	33	37	35	FALSE	FALSE	FALSE	FALSE	FALSE	FALSE
461	PF3D7_1458400	rest	7.16803	ADCL	aminodeoxychorismate lyase (ADCL)	0	0	0	0	0	0	2	2	1	0	6	8	6	0	10	7	9	FALSE	FALSE	FALSE	FALSE	FALSE	FALSE
462	PF3D7_1453700	rest	7.16489	P23	co-chaperone p23 (P23)	2	2	14	4	6	3	1	8	5	7	11	10	9	3	11	7	10	FALSE	FALSE	FALSE	FALSE	FALSE	FALSE
463	PF3D7_0713700	rest	7.14988	null	conserved Plasmodium protein, unknown function	1	2	NA	NA	NA	NA	2	2	0	1	8	6	3	3	7	7	10	FALSE	FALSE	FALSE	FALSE	FALSE	FALSE
464	PF3D7_0622500	rest	7.14917	null	RNA methyltransferase, putative	0	0	0	0	0	0	0	0	1	0	0	4	0	0	5	5	3	FALSE	FALSE	FALSE	FALSE	FALSE	FALSE
465	PF3D7_1240000	rest	7.14917	null	3-hydroxyisobutyryl-coenzyme A hydrolase, putative	0	0	0	0	0	0	0	0	2	0	0	3	0	0	12	14	10	FALSE	FALSE	FALSE	FALSE	FALSE	TRUE
466	PF3D7_0322600	rest	7.14545	null	conserved Plasmodium protein, unknown function	0	0	0	0	0	0	0	0	0	0	5	7	0	0	10	0	NA	TRUE	FALSE	FALSE	FALSE	TRUE	FALSE
467	PF3D7_1437200	rest	7.14252	null	ribonucleoside-diphosphate reductase, large subunit, putative	1	0	2	24	35	0	3	100	20	15	65	48	15	3	57	30	58	TRUE	FALSE	FALSE	FALSE	FALSE	FALSE
468	PF3D7_0706700	rest	7.11801	MSH2-2	DNA mismatch repair protein MSH2, putative (MSH2-2)	0	0	0	0	0	0	0	0	0	0	1	17	0	2	18	3	7	TRUE	FALSE	TRUE	FALSE	FALSE	FALSE
469	PF3D7_1122400	rest	7.10867	null	conserved Plasmodium protein, unknown function	2	1	0	0	0	0	0	0	4	0	2	5	0	0	7	4	3	FALSE	FALSE	TRUE	FALSE	FALSE	FALSE
470	PF3D7_1452200	rest	7.10855	null	aminomethyltransferase, putative	0	0	0	0	0	0	0	0	0	1	1	13	0	0	14	15	7	FALSE	TRUE	TRUE	FALSE	FALSE	FALSE
471	PF3D7_1339400	rest	7.055	null	conserved Plasmodium protein, unknown function	0	0	0	0	0	0	0	2	0	0	5	2	0	0	5	2	5	TRUE	FALSE	FALSE	FALSE	FALSE	TRUE
472	PF3D7_0106100	rest	7.03447	null	V-type proton ATPase subunit C, putative	0	1	0	0	0	0	5	7	7	1	18	20	9	3	22	25	34	FALSE	FALSE	FALSE	FALSE	FALSE	FALSE
473	PF3D7_0935000	rest	7.00783	null	U2 small nuclear ribonucleoprotein B'', putative	1	0	1	0	0	0	0	0	0	1	4	11	2	0	7	5	3	FALSE	FALSE	FALSE	FALSE	FALSE	FALSE
474	PF3D7_1237700	rest	6.99989	null	conserved protein, unknown function	0	0	0	0	8	2	11	9	1	5	12	10	7	5	11	11	14	FALSE	FALSE	FALSE	FALSE	FALSE	FALSE
475	PF3D7_0618600	rest	6.98411	ROM10	rhomboid protease ROM10 (ROM10)	0	0	0	0	0	0	0	0	1	0	3	18	0	0	3	3	2	FALSE	FALSE	FALSE	TRUE	FALSE	FALSE
476	PF3D7_1015000	rest	6.98411	null	FAD synthetase, putative	0	0	0	0	0	0	0	0	1	0	4	8	0	0	8	7	2	FALSE	FALSE	FALSE	TRUE	FALSE	FALSE
477	PF3D7_0913400	rest	6.97117	null	conserved Plasmodium protein, unknown function	1	0	0	0	0	0	0	0	1	0	4	3	0	3	4	5	5	FALSE	FALSE	FALSE	FALSE	FALSE	TRUE
478	PF3D7_0211200	rest	6.92292	RAB5a	ras-related protein Rab-5A (RAB5a)	0	0	0	0	0	0	0	0	2	0	4	7	6	2	8	10	7	FALSE	TRUE	FALSE	FALSE	FALSE	FALSE
479	PF3D7_0424600	rest	6.91219	null	Plasmodium exported protein (PHISTb), unknown function	8	4	NA	NA	NA	NA	20	19	6	9	15	16	14	NA	14	15	13	FALSE	FALSE	FALSE	FALSE	FALSE	FALSE
480	PF3D7_1108400	rest	6.91219	CK2alpha	casein kinase 2, alpha subunit (CK2alpha)	7	10	NA	NA	NA	NA	20	13	10	12	19	18	16	NA	20	20	22	FALSE	TRUE	FALSE	FALSE	FALSE	FALSE
481	PF3D7_1408100	rest	6.91219	HAP	plasmepsin III (HAP)	22	12	NA	NA	NA	NA	21	13	15	15	25	18	22	NA	19	19	23	FALSE	TRUE	FALSE	FALSE	FALSE	FALSE
482	PF3D7_1236600	rest	6.90369	null	p25-alpha family protein, putative	1	0	0	0	0	0	0	1	0	0	0	3	0	0	10	4	3	TRUE	FALSE	FALSE	FALSE	FALSE	FALSE
483	PF3D7_1231100	rest	6.90339	RAB2	ras-related protein Rab-2 (RAB2)	1	2	2	0	0	2	2	8	7	2	17	14	7	5	20	20	19	FALSE	TRUE	FALSE	FALSE	FALSE	FALSE
484	PF3D7_1406500	rest	6.90215	WDR65	WD repeat-containing protein 65, putative (WDR65)	1	0	0	0	2	0	0	1	0	0	11	7	0	0	12	0	6	TRUE	FALSE	FALSE	FALSE	TRUE	FALSE
485	PF3D7_1140200	rest	6.85842	null	conserved Plasmodium protein, unknown function	1	0	2	0	5	0	1	12	11	6	3	14	3	0	14	6	5	TRUE	FALSE	FALSE	FALSE	FALSE	FALSE
486	PF3D7_1230400	rest	6.8445	ClpQ	ATP-dependent protease subunit ClpQ (ClpQ)	1	0	3	0	0	1	0	3	2	1	4	10	2	2	4	6	4	FALSE	FALSE	FALSE	FALSE	FALSE	FALSE
487	PF3D7_0216400	rest	6.80125	VPS45	vacuolar protein sorting-associated protein 45, putative (VPS45)	0	0	0	0	0	0	0	0	2	0	1	15	0	0	21	13	9	FALSE	TRUE	TRUE	FALSE	FALSE	FALSE
488	PF3D7_0816100	rest	6.80125	null	phosphopantothenoylcysteine decarboxylase, putative	0	0	0	0	0	0	0	0	2	0	1	6	0	0	7	3	3	TRUE	FALSE	FALSE	TRUE	FALSE	FALSE
489	PF3D7_1038000	rest	6.79786	null	antigen UB05	0	0	NA	NA	NA	NA	4	4	0	2	10	3	3	NA	2	4	7	TRUE	FALSE	FALSE	FALSE	FALSE	FALSE
490	PF3D7_0819800	rest	6.79753	null	conserved Plasmodium protein, unknown function	2	0	0	0	0	0	0	0	0	0	5	3	0	0	5	0	NA	TRUE	FALSE	FALSE	FALSE	TRUE	FALSE
491	PF3D7_1436900	rest	6.79212	null	histidine triad protein, putative	0	0	1	1	0	0	0	0	0	0	1	6	0	0	6	4	NA	FALSE	FALSE	FALSE	FALSE	FALSE	TRUE
492	PF3D7_0215800	rest	6.78122	ORC5	origin recognition complex subunit 5 (ORC5)	0	2	0	0	5	0	0	0	2	0	1	5	0	0	6	0	NA	TRUE	FALSE	FALSE	FALSE	TRUE	FALSE
493	PF3D7_1128100	rest	6.77625	null	cochaperone prefoldin complex subunit, putative	0	0	1	0	0	0	2	13	6	3	15	14	8	0	16	14	18	FALSE	FALSE	FALSE	FALSE	FALSE	FALSE
494	PF3D7_1466800	rest	6.77388	null	conserved Plasmodium protein, unknown function	0	0	0	0	0	0	0	2	20	3	3	41	0	0	24	32	54	FALSE	TRUE	FALSE	TRUE	FALSE	FALSE
495	PF3D7_1104000	rest	6.74198	null	phenylalanine--tRNA ligase beta subunit	1	0	1	2	4	8	0	4	12	14	26	23	8	0	26	30	22	FALSE	FALSE	FALSE	FALSE	FALSE	FALSE
496	PF3D7_0724500	rest	6.71305	null	conserved Plasmodium protein, unknown function	0	0	0	0	3	0	0	0	0	0	2	11	0	0	9	0	NA	TRUE	FALSE	FALSE	FALSE	TRUE	FALSE
497	PF3D7_1403400	rest	6.71305	null	conserved Plasmodium protein, unknown function	0	0	0	0	3	0	0	0	0	0	2	5	0	0	6	0	NA	TRUE	FALSE	FALSE	FALSE	TRUE	FALSE
498	PF3D7_1408400	rest	6.67734	null	DNA repair helicase, putative	2	0	0	3	10	0	0	0	2	1	0	18	0	0	26	0	NA	TRUE	FALSE	FALSE	FALSE	FALSE	FALSE
499	PF3D7_0303200	rest	6.66341	null	HAD superfamily protein, putative	2	6	3	1	0	0	0	1	16	3	6	20	2	2	20	30	27	FALSE	FALSE	FALSE	FALSE	FALSE	TRUE
500	PF3D7_1354400	rest	6.64351	null	V-type proton ATPase 21 kDa proteolipid subunit, putative	0	0	0	0	1	0	0	2	0	0	2	3	0	2	3	2	NA	FALSE	FALSE	FALSE	TRUE	FALSE	FALSE
501	PF3D7_1414000	rest	6.63398	RPN13	26S proteasome regulatory subunit RPN13, putative (RPN13)	1	2	NA	NA	NA	NA	0	0	7	0	9	8	5	2	9	11	11	FALSE	TRUE	FALSE	FALSE	FALSE	FALSE
502	PF3D7_1456700	rest	6.63258	null	conserved Plasmodium protein, unknown function	2	0	2	2	0	0	0	1	7	0	13	13	9	0	16	12	10	TRUE	FALSE	FALSE	FALSE	FALSE	FALSE
503	PF3D7_1135600	rest	6.62462	null	conserved Plasmodium protein, unknown function	2	0	0	0	0.5	0	0	0	0	0	2	8	0	0	14	0	4	TRUE	FALSE	FALSE	FALSE	TRUE	FALSE
504	PF3D7_1310500	rest	6.56696	null	conserved protein, unknown function	1	0	0	0	3	0	0	0	0	0	9	8	3	3	8	8	8	FALSE	TRUE	FALSE	FALSE	FALSE	FALSE
505	PF3D7_1015200	rest	6.54934	CysRS	cysteine--tRNA ligase, putative (CysRS)	0	0	2	3	21	15	2	16	3	6	25	26	10	4	25	25	28	FALSE	TRUE	FALSE	TRUE	FALSE	FALSE
506	PF3D7_1412300	rest	6.51954	NTF2	nuclear transport factor 2, putative (NTF2)	1	1	14	6	0	4	1	6	6	3	5	12	0	2	7	8	7	FALSE	FALSE	FALSE	FALSE	FALSE	FALSE
507	PF3D7_0527000	rest	6.49997	MCM3	DNA replication licensing factor MCM3, putative (MCM3)	1	1	1.5	0	8	0	4	22	21	15	48	8	14	0	42	30	13	TRUE	FALSE	FALSE	FALSE	FALSE	FALSE
508	PF3D7_0626100	rest	6.49652	null	oxidoreductase, short-chain dehydrogenase family, putative	0	1	0	0	0	0	0	0	0	0	1	5	0	3	5	12	12	FALSE	FALSE	FALSE	FALSE	FALSE	TRUE
509	PF3D7_0415400	rest	6.49312	null	coatomer subunit zeta, putative	0	0	0	0	0	0	0	0	4	0	2	3	0	0	3	3	4	FALSE	FALSE	FALSE	FALSE	FALSE	TRUE
510	PF3D7_0205100	rest	6.48866	null	conserved Plasmodium protein, unknown function	1	0	0	0	0	0	0	0	0	0	0	10	0	0	7	9	6	TRUE	FALSE	FALSE	FALSE	FALSE	FALSE
511	PF3D7_1104700	rest	6.48866	null	RNA polymerase subunit, putative	1	0	0	0	0	0	0	0	0	0	0	5	0	0	6	4	3	FALSE	FALSE	FALSE	FALSE	FALSE	FALSE
512	PF3D7_0320100	rest	6.48479	SEC22	protein transport protein SEC22 (SEC22)	0	0	0	0	0	0	0	0	0	0	6	8	5	3	10	8	6	FALSE	FALSE	FALSE	FALSE	FALSE	FALSE
513	PF3D7_1314700	rest	6.45453	null	conserved Plasmodium protein, unknown function	0	2	0	0	0	0	0	0	5	2	0	3	0	0	4	6	NA	FALSE	FALSE	FALSE	FALSE	FALSE	FALSE
514	PF3D7_1038100	rest	6.45366	null	GDP dissociation inhibitor, putative	0	0	NA	NA	NA	NA	0	0	1	2	0	6	0	NA	8	5	8	FALSE	TRUE	FALSE	FALSE	FALSE	FALSE
515	PF3D7_1208900	rest	6.43654	null	protein phosphatase, putative	1	0	0	2	5	0	0	1	21	3	6	11	2	0	19	17	27	FALSE	FALSE	FALSE	FALSE	FALSE	FALSE
516	PF3D7_1117700	rest	6.43041	RAN	GTP-binding nuclear protein RAN/TC4 (RAN)	12	6	20	4	10	16	56	71	17	0	23	19	16	9	19	22	32	FALSE	TRUE	FALSE	FALSE	FALSE	FALSE
517	PF3D7_0909800	rest	6.41188	SNRPD3	small nuclear ribonucleoprotein Sm D3, putative (SNRPD3)	2	1	2	0	0	0	0	0	0	2	0	17	0	2	4	4	8	FALSE	FALSE	FALSE	FALSE	FALSE	FALSE
518	PF3D7_0622600	rest	6.39806	null	conserved Plasmodium protein, unknown function	0	0	NA	NA	NA	NA	0	0	2	0	2	22	2	NA	5	4	NA	FALSE	FALSE	FALSE	FALSE	FALSE	FALSE
519	PF3D7_0723000	rest	6.38718	null	tRNAHis guanylyltransferase, putative	0	0	0	0	0	0	0	0	2	0	0	3	0	0	5	4	NA	FALSE	FALSE	FALSE	FALSE	FALSE	FALSE
520	PF3D7_1132300	rest	6.38394	null	nucleic acid binding protein, putative	1	0	0	0	0	0	1	9	4	5	17	11	1	0	14	11	12	TRUE	FALSE	FALSE	FALSE	FALSE	FALSE
521	PF3D7_0317000	rest	6.35028	null	proteasome subunit alpha type-3, putative	2	0	2	0	5	2	0	5	8	5	17	12	5	5	12	16	20	FALSE	TRUE	FALSE	FALSE	FALSE	FALSE
522	PF3D7_0628000	rest	6.34656	PTPS	6-pyruvoyltetrahydropterin synthase (PTPS)	0	0	0	0	0	0	0	0	0	1	1	3	0	0	5	3	NA	TRUE	FALSE	TRUE	FALSE	FALSE	FALSE
523	PF3D7_0711500	rest	6.33961	null	regulator of chromosome condensation, putative	10	7	0	0	2	4	0	3	17	30	7	20	8	0	23	24	16	FALSE	FALSE	FALSE	FALSE	FALSE	TRUE
524	PF3D7_0516700	rest	6.33809	null	ubiquitin carboxyl-terminal hydrolase 2, putative	1	0	1	0	0	0	0	2	11	1	5	5	0	0	30	17	19	TRUE	FALSE	FALSE	FALSE	FALSE	FALSE
525	PF3D7_0208800	rest	6.33315	null	conserved Plasmodium protein, unknown function	0	0	0	0	3	0	0	2	0	4	6	8	3	3	10	7	3	FALSE	TRUE	FALSE	FALSE	FALSE	FALSE
526	PF3D7_0802000	rest	6.30405	GDH3	glutamate dehydrogenase, putative (GDH3)	4	1	0	0	3	0	0	6	16	5	30	18	22	0	21	33	22	FALSE	TRUE	FALSE	FALSE	FALSE	TRUE
527	PF3D7_1212300	rest	6.30157	null	WD repeat-containing protein, putative	1	1	0	0	0	0	0	0	0	0	4	5	0	0	7	0	NA	TRUE	FALSE	FALSE	FALSE	TRUE	FALSE
528	PF3D7_1472000	rest	6.29396	null	pre-mRNA-splicing factor ISY1, putative	0	1	0	0	0	0	0	0	0	0	1	4	2	0	5	5	NA	FALSE	FALSE	FALSE	FALSE	FALSE	FALSE
529	PF3D7_0810600	rest	6.28658	null	RNA helicase, putative	7	6	NA	NA	NA	NA	2	20	19	19	33	36	18	11	39	44	59	FALSE	TRUE	FALSE	FALSE	FALSE	FALSE
530	PF3D7_0204900	rest	6.27534	null	ubiE/COQ5 methyltransferase, putative	0	0	0	0	0	0	0	0	0	0	6	8	2	0	8	7	2	FALSE	TRUE	FALSE	FALSE	FALSE	FALSE
531	PF3D7_1007000	rest	6.26164	null	conserved membrane protein, unknown function	0	0	0	0	0	0	0	0	1	0	3	3	0	0	3	2	NA	FALSE	FALSE	TRUE	FALSE	FALSE	FALSE
532	PF3D7_1203500	rest	6.25331	SUA5	threonylcarbamoyl-AMP synthase, putative (SUA5)	0	1	1	0	0	0	0	0	3	1	7	3	2	0	17	15	11	FALSE	TRUE	FALSE	FALSE	FALSE	FALSE
533	PF3D7_1226800	rest	6.2457	ATX3	ataxin-3, putative (ATX3)	1	0	0	0	0	0	0	0	6	0	5	12	0	0	7	4	NA	TRUE	FALSE	FALSE	FALSE	FALSE	TRUE
534	PF3D7_0521700	rest	6.23955	null	DEAD/DEAH box ATP-dependent RNA helicase, putative	2	1	0	0	1	2	0	0	3	0	7	17	4	0	22	18	23	FALSE	FALSE	FALSE	FALSE	FALSE	FALSE
535	PF3D7_1341300	rest	6.231	null	60S ribosomal protein L18-2, putative	2	3	3	1	3	0	13	2	4	4	6	6	2	2	6	6	9	FALSE	FALSE	FALSE	FALSE	FALSE	FALSE
536	PF3D7_0529500	rest	6.21265	null	cell cycle regulator protein, putative	0	0	NA	NA	NA	NA	0	1	3	1	2	11	0	NA	9	7	4	FALSE	FALSE	FALSE	FALSE	FALSE	TRUE
537	PF3D7_1144600	rest	6.18053	TFG2	transcription initiation factor IIF subunit beta, putative (TFG2)	0	0	0	0	0	0	0	0	0	0	0	2	0	0	4	4	3	FALSE	FALSE	FALSE	FALSE	FALSE	FALSE
538	PF3D7_1139900	rest	6.16092	null	conserved protein, unknown function	0	0	0	0	0	0	0	0	1	0	4	11	2	3	12	7	NA	FALSE	TRUE	FALSE	FALSE	FALSE	FALSE
539	PF3D7_0928900	rest	6.15404	GK	guanylate kinase (GK)	0	0	1	0	0	0	0	0	1	0	6	7	0	0	10	10	2	FALSE	FALSE	FALSE	FALSE	FALSE	FALSE
540	PF3D7_1014700	rest	6.14978	null	prohibitin, putative	0	1	0	0	9	0	0	2	2	8	15	16	8	7	17	14	23	FALSE	FALSE	FALSE	FALSE	FALSE	FALSE
541	PF3D7_1425200	rest	6.14917	null	enoyl-CoA hydratase, putative	0	0	0	0	0	1	0	0	1	0	2	7	0	0	9	8	5	FALSE	FALSE	TRUE	FALSE	FALSE	FALSE
542	PF3D7_0512900	rest	6.14073	null	conserved Plasmodium protein, unknown function	1	0	0	0	0	0	0	0	0	0	1	6	0	0	7	6	5	FALSE	FALSE	FALSE	TRUE	FALSE	FALSE
543	PF3D7_0806200	rest	6.14073	null	conserved Plasmodium membrane protein, unknown function	1	0	0	0	0	0	0	0	0	0	1	12	0	0	16	16	13	FALSE	TRUE	FALSE	FALSE	FALSE	TRUE
544	PF3D7_0505000	rest	6.14023	null	conserved Plasmodium membrane protein, unknown function	1	1	0	0	0	0	0	0	1	0	3	3	0	0	4	9	2	FALSE	TRUE	TRUE	FALSE	FALSE	FALSE
545	PF3D7_1404100	rest	6.10468	null	cytochrome c, putative	3	3	2	2	0	3	0	0	1	7	9	8	0	0	9	9	13	FALSE	TRUE	FALSE	FALSE	FALSE	FALSE
546	PF3D7_1369400	rest	6.09259	null	conserved Plasmodium protein, unknown function	0	0	0	0	0	1	0	0	3	0	6	6	0	0	5	26	30	FALSE	FALSE	FALSE	TRUE	FALSE	FALSE
547	PF3D7_0316700	rest	6.02548	null	HVA22/TB2/DP1 family protein, putative	1	0	0	0	0	0	3	5	2	6	8	9	2	4	11	5	4	TRUE	FALSE	FALSE	FALSE	FALSE	FALSE
548	PF3D7_0708300	rest	6.01073	BUD32	EKC/KEOPS complex subunit BUD32 (BUD32)	1	0	0	0	1	0	0	2	1	0	2	9	4	0	10	8	3	FALSE	TRUE	FALSE	FALSE	FALSE	FALSE
549	PF3D7_0505900	rest	6.00407	null	conserved Plasmodium protein, unknown function	0	0	NA	NA	NA	NA	0	0	4	1	5	2	0	NA	4	5	8	FALSE	FALSE	FALSE	FALSE	FALSE	FALSE
550	PF3D7_1029900	rest	5.99861	null	conserved Plasmodium protein, unknown function	0	0	0	0	0	0	0	0	1	0	7	12	0	0	15	0	NA	TRUE	FALSE	TRUE	FALSE	FALSE	FALSE
551	PF3D7_0303100	rest	5.95944	null	conserved Plasmodium protein, unknown function	0	0	0	0	0	0	0	0	4	0	3	7	1	0	6	6	4	FALSE	FALSE	FALSE	FALSE	FALSE	FALSE
552	PF3D7_1112500	rest	5.94564	null	conserved protein, unknown function	1	0	0	0	0	0	0	0	1	0	5	31	6	0	13	11	5	FALSE	TRUE	FALSE	FALSE	FALSE	TRUE
553	PF3D7_0913200	rest	5.93809	EF-1beta	elongation factor 1-beta (EF-1beta)	6	3	0	0	0	0	20	18	10	19	14	13	11	2	14	18	16	FALSE	TRUE	FALSE	FALSE	FALSE	FALSE
554	PF3D7_1136400	rest	5.92666	SRP72	signal recognition particle subunit SRP72, putative (SRP72)	2	0	NA	NA	NA	NA	0	0	3	0	2	11	0	2	12	17	13	FALSE	TRUE	FALSE	FALSE	FALSE	TRUE
555	PF3D7_1004500	rest	5.92197	null	conserved Plasmodium protein, unknown function	0	0	0	0	1	0	0	0	4	1	3	6	4	0	8	6	3	FALSE	FALSE	FALSE	FALSE	TRUE	FALSE
556	PF3D7_1143400	rest	5.90538	null	translation initiation factor eIF-1A, putative	2	1	2	0	0	0	0	0	4	2	3	4	2	0	6	4	6	FALSE	FALSE	FALSE	FALSE	FALSE	FALSE
557	PF3D7_0527900	rest	5.88206	null	RNA helicase 1	0	1	0	0	1	0	0	0	1	0	0	3	1	0	8	4	NA	FALSE	FALSE	FALSE	FALSE	FALSE	FALSE
558	PF3D7_0910800	rest	5.88206	NBP35	cytosolic Fe-S cluster assembly factor NBP35, putative (NBP35)	0	1	0	0	2	0	0	0	1	0	0	6	2	0	7	3	NA	TRUE	FALSE	FALSE	FALSE	FALSE	FALSE
559	PF3D7_1023700	rest	5.84855	null	conserved Plasmodium protein, unknown function	0	0	0	0	0	0	0	0	0	0	2	16	0	0	22	2	6	TRUE	FALSE	FALSE	FALSE	TRUE	FALSE
560	PF3D7_0214000	rest	5.84296	CCT8	T-complex protein 1 subunit theta (CCT8)	2	2	9	7	22	25	4	13	12	9	34	32	18	11	35	33	49	FALSE	FALSE	FALSE	FALSE	FALSE	FALSE
561	PF3D7_0826500	rest	5.82774	UBE4B	ubiquitin conjugation factor E4 B, putative (UBE4B)	2	2	2	0	1	0	0	0	16	3	7	17	7	0	22	22	24	FALSE	TRUE	FALSE	FALSE	FALSE	TRUE
562	PF3D7_0719700	rest	5.80428	null	40S ribosomal protein S10, putative	10	8	11	4.5	7	3	9	6	4	12	8	6	6	0	7	8	10	FALSE	FALSE	FALSE	FALSE	FALSE	FALSE
563	PF3D7_0903700	rest	5.80428	null	alpha tubulin 1	16	14	6.5	5.5	11	9	20	44	6	3	30	8	5	0	10	27	11	FALSE	TRUE	FALSE	FALSE	FALSE	FALSE
564	PF3D7_1462800	rest	5.80428	GAPDH	glyceraldehyde-3-phosphate dehydrogenase (GAPDH)	37	19	83	39	31	30	153	182	26	23	62	35	29	0	38	31	45	FALSE	FALSE	FALSE	FALSE	FALSE	FALSE
565	PF3D7_1468800	rest	5.80133	U2AF2	splicing factor U2AF large subunit, putative (U2AF2)	0	2	1	0	0	0	0	0	1	3	0	3	0	0	5	3	NA	TRUE	FALSE	FALSE	FALSE	FALSE	FALSE
566	PF3D7_1014300	rest	5.80125	null	conserved protein, unknown function	2	1	0	0	0	0	0	1	3	0	0	12	0	0	16	13	6	FALSE	FALSE	FALSE	FALSE	FALSE	FALSE
567	PF3D7_1021900	rest	5.79435	null	conserved Plasmodium protein (10b antigen), unknown function	2	4	0	0	0	0	0	0	24	51	6	31	11	3	36	72	54	FALSE	TRUE	FALSE	FALSE	FALSE	FALSE
568	PF3D7_0521900	rest	5.74975	null	conserved Plasmodium protein, unknown function	1	2	0	0	0	0	0	0	1	0	0	2	0	0	7	3	NA	TRUE	FALSE	FALSE	FALSE	FALSE	FALSE
569	PF3D7_1126900	rest	5.74489	SNRPF	small nuclear ribonucleoprotein F, putative (SNRPF)	0	0	NA	NA	NA	NA	0	0	0	2	0	3	2	NA	4	7	4	FALSE	TRUE	FALSE	FALSE	FALSE	FALSE
570	PF3D7_0508700	rest	5.73413	PRP5	pre-mRNA-processing ATP-dependent RNA helicase PRP5, putative (PRP5)	0	1	0	0	0	0	0	0	6	0	0	3	0	0	3	3	4	FALSE	FALSE	FALSE	FALSE	FALSE	FALSE
571	PF3D7_1467900	rest	5.73413	null	rab GTPase activator, putative	0	1	0	0	0	0	0	0	17	0	0	9	0	0	10	14	14	FALSE	FALSE	FALSE	FALSE	FALSE	FALSE
572	PF3D7_0210700	rest	5.72666	SYN17	syntaxin, Qa-SNARE family (SYN17)	1	0	0	0	0	0	0	0	0	0	0	4	0	0	5	4	NA	FALSE	FALSE	FALSE	FALSE	FALSE	FALSE
573	PF3D7_0409000	rest	5.72666	null	conserved Plasmodium protein, unknown function	1	0	0	0	0	0	0	0	0	0	0	6	0	0	7	7	NA	FALSE	TRUE	FALSE	FALSE	FALSE	FALSE
574	PF3D7_1111900	rest	5.72666	null	conserved Plasmodium protein, unknown function	1	0	0	0	0	0	0	0	0	0	0	9	0	0	6	4	NA	FALSE	TRUE	FALSE	FALSE	FALSE	FALSE
575	PF3D7_1455500	rest	5.71212	null	AP-1 complex subunit gamma, putative	1	1	0	2	0	0	0	0	16	2	5	14	4	0	18	22	16	FALSE	FALSE	FALSE	FALSE	FALSE	TRUE
576	PF3D7_0314400	rest	5.7011	PPP6	serine/threonine protein phosphatase 6, putative (PPP6)	2	0	NA	NA	NA	NA	0	2	1	0	7	4	2	NA	6	0	4	TRUE	FALSE	FALSE	FALSE	TRUE	FALSE
577	PF3D7_0908000	rest	5.69903	null	P1 nuclease, putative	0	1	NA	NA	NA	NA	0	0	2	1	2	13	5	NA	12	8	8	FALSE	FALSE	FALSE	FALSE	FALSE	TRUE
578	PF3D7_1322800	rest	5.64188	null	conserved Plasmodium protein, unknown function	0	1	0	0	0	0	0	0	0	0	0	5	1	0	5	4	NA	FALSE	FALSE	FALSE	FALSE	FALSE	FALSE
579	PF3D7_1107100	rest	5.64102	null	nucleic acid binding protein, putative	0	2	0	0	0	0	0	0	3	0	0	3	0	4	4	7	7	FALSE	FALSE	FALSE	FALSE	FALSE	FALSE
580	PF3D7_1369000	rest	5.56421	GPAA1	glycosylphosphatidylinositol anchor attachment 1 protein, putative (GPAA1)	0	0	0	0	0	0	1	0	1	0	0	8	0	0	10	6	10	FALSE	TRUE	FALSE	FALSE	FALSE	FALSE
581	PF3D7_0504900	rest	5.56257	null	conserved protein, unknown function	0	0	NA	NA	NA	NA	0	0	0	0	0	2	0	NA	5	6	NA	FALSE	FALSE	FALSE	FALSE	FALSE	FALSE
582	PF3D7_0823200	rest	5.55916	null	RNA-binding protein, putative	12	4	6.5	2	8	2	5	3	11	18	13	11	11	2	9	10	13	FALSE	TRUE	FALSE	FALSE	FALSE	FALSE
583	PF3D7_1426000	rest	5.55916	RPL21	60S ribosomal protein L21 (RPL21)	9	3	8	2	10	2	10	5	3	5	14	13	9	2	12	9	22	FALSE	FALSE	FALSE	FALSE	FALSE	FALSE
584	PF3D7_0305700	rest	5.55386	null	ubiquitin-conjugating enzyme E2, putative	1	0	0	0	0	0	0	4	3	3	9	6	1	4	8	9	10	FALSE	FALSE	FALSE	FALSE	FALSE	FALSE
585	PF3D7_0614500	rest	5.55141	RPL19	60S ribosomal protein L19 (RPL19)	5	2	NA	NA	NA	NA	15	8	0	7	6	5	6	3	7	8	15	FALSE	FALSE	FALSE	FALSE	FALSE	FALSE
586	PF3D7_1104100	rest	5.54904	SYN13	syntaxin, Qa-SNARE family (SYN13)	0	1	0	0	0	0	0	3	4	1	1	5	4	3	8	7	5	FALSE	FALSE	FALSE	FALSE	FALSE	FALSE
587	PF3D7_0316600	rest	5.53649	FNT	formate-nitrite transporter (FNT)	1	0	0	0	3	0	8	8	3	6	8	6	5	2	8	7	8	FALSE	FALSE	FALSE	FALSE	FALSE	FALSE
588	PF3D7_0405400	rest	5.51141	PRPF8	pre-mRNA-processing-splicing factor 8, putative (PRPF8)	2	2	3.25	1.25	0	0	0	0	13	1	24	39	13	2	44	58	55	FALSE	TRUE	FALSE	FALSE	FALSE	FALSE
589	PF3D7_0818500	rest	5.44873	null	zinc finger protein, putative	0	0	0	0	0	0	0	1	2	0	0	2	0	0	3	3	3	TRUE	FALSE	FALSE	FALSE	FALSE	FALSE
590	PF3D7_0904400	rest	5.44308	SPC3	signal peptidase complex subunit 3, putative (SPC3)	1	0	0	0	3	2	0	1	1	2	10	5	2	3	10	7	8	FALSE	FALSE	FALSE	FALSE	FALSE	TRUE
591	PF3D7_0517600	rest	5.41854	CPbeta	F-actin-capping protein subunit beta, putative (CPbeta)	0	0	0	0	0	0	0	0	0	0	0	2	0	0	5	7	NA	FALSE	TRUE	FALSE	FALSE	FALSE	FALSE
592	PF3D7_0720000	rest	5.41854	CSL4	exosome complex component CSL4, putative (CSL4)	0	0	0	0	0	0	0	0	0	0	0	2	0	0	4	3	NA	FALSE	FALSE	FALSE	FALSE	FALSE	FALSE
593	PF3D7_1330500	rest	5.41854	null	conserved Plasmodium protein, unknown function	0	0	0	0	0	0	0	0	0	0	0	1	0	0	3	4	NA	FALSE	FALSE	FALSE	FALSE	FALSE	FALSE
594	PF3D7_1410100	rest	5.41854	null	alpha/beta hydrolase, putative	0	0	0	0	0	0	0	0	0	0	0	2	0	0	3	5	NA	FALSE	FALSE	FALSE	FALSE	FALSE	FALSE
595	PF3D7_1105800	rest	5.41257	null	conserved Plasmodium protein, unknown function	3	7	2	0	15	0	8	10	4	5	16	13	10	6	16	16	17	FALSE	TRUE	FALSE	FALSE	FALSE	FALSE
596	PF3D7_1137700	rest	5.40562	null	calcium-binding protein, putative	0	0	0	0	5	0	0	1	0	0	0	10	0	0	12	0	NA	TRUE	FALSE	FALSE	FALSE	FALSE	FALSE
597	PF3D7_1366300	rest	5.40203	null	conserved Plasmodium protein, unknown function	2	3	0	0	0	0	0	0	11	3	1	4	2	0	3	12	3	FALSE	FALSE	FALSE	FALSE	FALSE	FALSE
598	PF3D7_0104500	rest	5.38609	null	conserved protein, unknown function	1	0	0	0	0	1	2	0	0	1	8	10	0	0	10	12	14	FALSE	TRUE	FALSE	FALSE	FALSE	FALSE
599	PF3D7_1407100	rest	5.38555	NOP1	rRNA 2'-O-methyltransferase fibrillarin, putative (NOP1)	8	3	5	0	0	2	0	3	4	5	7	11	10	0	15	8	15	FALSE	TRUE	FALSE	FALSE	FALSE	FALSE
600	PF3D7_0811000	rest	5.36919	CUL1	cullin-1, putative (CUL1)	1	0	0	0	1	0	0	1	3	0	11	21	3	0	24	25	29	TRUE	FALSE	FALSE	FALSE	TRUE	FALSE
601	PF3D7_0308500	rest	5.35979	null	activator of Hsp90 ATPase, putative	1	2	2	0	0	0	0	0	1	6	6	6	3	0	6	5	5	FALSE	FALSE	FALSE	FALSE	FALSE	FALSE
602	PF3D7_0518600	rest	5.34181	WDR26	WD repeat-containing protein 26, putative (WDR26)	1	0	0	0	0	0	0	0	1	0	0	8	0	0	4	3	6	FALSE	FALSE	FALSE	FALSE	FALSE	FALSE
603	PF3D7_1361000	rest	5.34181	PRMT5	protein arginine N-methyltransferase 5, putative (PRMT5)	1	0	0	0	0	0	0	0	1	0	0	9	0	0	4	5	5	FALSE	FALSE	FALSE	FALSE	FALSE	FALSE
604	PF3D7_1222300	rest	5.33677	GRP94	endoplasmin, putative (GRP94)	45	47	83	41	42	47	88	126	31	40	69	49	37	NA	60	64	102	FALSE	TRUE	FALSE	FALSE	FALSE	FALSE
605	PF3D7_0106300	rest	5.32213	ATP6	calcium-transporting ATPase (ATP6)	1	4	3	2	20	5	3	9	14	10	24	29	15	14	32	35	44	FALSE	FALSE	FALSE	FALSE	FALSE	FALSE
606	PF3D7_1110700	rest	5.32016	ALP1	actin-like protein, putative (ALP1)	2	0	0	0	0	1	0	1	6	1	13	14	0	0	14	18	13	FALSE	TRUE	FALSE	TRUE	FALSE	FALSE
607	PF3D7_1213700	rest	5.3012	null	RNA polymerase subunit 8c, putative	1	0	0	0	0	0	0	0	0	1	1	4	0	0	4	4	4	FALSE	FALSE	FALSE	TRUE	FALSE	FALSE
608	PF3D7_1410200	rest	5.28656	null	cytidine triphosphate synthetase	1	1	3	0	5	0	1	5	11	1	15	18	7	4	19	16	20	TRUE	FALSE	FALSE	FALSE	FALSE	FALSE
609	PF3D7_0815200	rest	5.26753	null	importin beta, putative	2	0	1	2	6	0	1	1	13	2	32	28	16	2	30	22	20	TRUE	FALSE	FALSE	FALSE	FALSE	FALSE
610	PF3D7_0403100	rest	5.25484	null	regulator of chromosome condensation, putative	0	0	0	0	0	0	0	0	0	3	0	3	0	0	4	6	9	FALSE	FALSE	FALSE	FALSE	FALSE	FALSE
611	PF3D7_1112900	rest	5.23856	null	conserved Plasmodium protein, unknown function	0	0	0	0	0	0	0	1	0	0	2	4	0	0	7	0	NA	TRUE	FALSE	FALSE	FALSE	TRUE	FALSE
612	PF3D7_1105100	rest	5.22218	H2B	histone H2B (H2B)	9	4	22	8	0	0	63	25	6	26	10	11	9	3	9	9	10	TRUE	FALSE	FALSE	FALSE	FALSE	FALSE
613	PF3D7_1361900	rest	5.22218	PCNA1	proliferating cell nuclear antigen 1 (PCNA1)	6	5	10	6	0	0	13	42	10	6	31	21	10	4	23	21	24	TRUE	FALSE	FALSE	FALSE	FALSE	FALSE
614	PF3D7_1439900	rest	5.22218	TIM	triosephosphate isomerase (TIM)	5	3	19	14	0	0	13	34	13	14	28	23	12	8	23	18	31	FALSE	FALSE	FALSE	FALSE	FALSE	FALSE
615	PF3D7_1218600	rest	5.21206	null	arginine--tRNA ligase, putative	2	0	0	0	3	11	2	5	4	2	24	11	11	3	27	28	27	FALSE	FALSE	FALSE	FALSE	FALSE	FALSE
616	PF3D7_0209200	rest	5.17772	null	3'exoribonuclease, putative	0	0	NA	NA	NA	NA	0	0	1	0	0	2	0	NA	3	5	3	FALSE	FALSE	FALSE	FALSE	FALSE	FALSE
617	PF3D7_0904800	rest	5.16489	RPA1	replication protein A1, small fragment (RPA1)	2	2	4	1	19	12	1	17	6	15	26	13	12	2	24	24	22	TRUE	FALSE	FALSE	FALSE	FALSE	FALSE
618	PF3D7_1469200	rest	5.1249	SHLP1	shewanella-like protein phosphatase 1, putative (SHLP1)	1	0	2	0	0	2	0	0	0	0	4	7	4	0	8	6	8	FALSE	TRUE	FALSE	FALSE	FALSE	FALSE
619	PF3D7_0727800	rest	5.11556	null	cation transporting ATPase, putative	1	0	0	0	0	0	0	0	2	0	6	18	7	2	20	25	21	FALSE	FALSE	FALSE	FALSE	FALSE	FALSE
620	PF3D7_0406400	rest	5.10135	cGloII	cytosolic glyoxalase II (cGloII)	0	0	2	0	1	0	0	0	5	0	16	9	2	4	10	16	12	FALSE	FALSE	FALSE	FALSE	FALSE	FALSE
621	PF3D7_0610200	rest	5.10105	null	conserved Plasmodium protein, unknown function	0	2	0	0	0	0	0	0	8	1	0	2	0	0	6	8	4	FALSE	FALSE	FALSE	FALSE	FALSE	FALSE
622	PF3D7_1307000	rest	5.09248	RRP40	exosome complex component RRP40, putative (RRP40)	0	0	0	0	0	0	0	0	0	0	1	5	1	0	5	6	4	FALSE	TRUE	FALSE	FALSE	FALSE	FALSE
623	PF3D7_0721600	rest	5.08837	null	40S ribosomal protein S5, putative	10	3	12.5	2.5	2	1	18	14	4	2	11	12	7	5	14	13	18	FALSE	FALSE	FALSE	FALSE	FALSE	FALSE
624	PF3D7_1223700	rest	5.08338	null	iron transporter, putative	0	1	1	0	0	0	0	1	3	1	5	19	4	0	8	7	7	FALSE	FALSE	FALSE	FALSE	FALSE	FALSE
625	PF3D7_1238400	rest	5.07062	null	conserved Plasmodium protein, unknown function	0	0	0	0	0	0	0	0	0	0	1	2	0	0	6	6	NA	FALSE	TRUE	FALSE	FALSE	FALSE	TRUE
626	PF3D7_1142100	rest	5.0488	null	conserved Plasmodium protein, unknown function	0	2	0	0	4	0	0	0	42	17	0	8	2	0	9	9	5	FALSE	FALSE	FALSE	FALSE	FALSE	FALSE
627	PF3D7_0507700	rest	5.03977	NPL4	nuclear protein localization protein 4, putative (NPL4)	3	4	1	1	0	0	0	1	10	2	14	15	6	0	15	19	11	FALSE	FALSE	FALSE	FALSE	FALSE	TRUE
628	PF3D7_1432700	rest	5.00943	null	protein-L-isoaspartate(D-aspartate) O-methyltransferase, putative	0	0	0	0	3	0	0	2	3	2	3	9	6	3	10	10	6	FALSE	FALSE	FALSE	FALSE	TRUE	FALSE
629	PF3D7_1359300	rest	4.99389	DIS3	exosome complex exonuclease RRP44 (DIS3)	1	0	0	0	0	0	0	0	2	0	1	8	0	0	12	15	13	FALSE	FALSE	TRUE	FALSE	FALSE	FALSE
630	PF3D7_0720800	rest	4.97552	null	Ham1-like protein, putative	0	0	0	0	0	0	1	2	3	1	5	7	0	3	9	8	6	TRUE	FALSE	FALSE	TRUE	FALSE	FALSE
631	PF3D7_0307200	rest	4.9742	null	60S ribosomal protein L7, putative	9	4	5.5	3	9	3	17	5	8	16	11	13	11	2	14	15	23	FALSE	FALSE	FALSE	FALSE	FALSE	FALSE
632	PF3D7_0807900	rest	4.9742	TyrRS	tyrosine--tRNA ligase (TyrRS)	6	4	10	3	7	6	7	9	8	6	13	18	7	2	21	21	21	FALSE	TRUE	FALSE	FALSE	FALSE	FALSE
633	PF3D7_1203700	rest	4.9742	NAPL	nucleosome assembly protein (NAPL)	9	13	23	11	14	12	20	20	9	12	17	14	11	2	19	20	18	FALSE	TRUE	FALSE	FALSE	FALSE	FALSE
634	PF3D7_1204300	rest	4.9742	EIF5A	eukaryotic translation initiation factor 5A (EIF5A)	4	4	10	4	4	5	6	12	7	8	10	4	5	2	8	11	19	FALSE	FALSE	FALSE	FALSE	FALSE	FALSE
635	PF3D7_1350100	rest	4.9742	KRS1	lysine--tRNA ligase (KRS1)	8	6	26	10	22	32	16	16	13	15	25	24	14	2	26	38	43	FALSE	TRUE	FALSE	FALSE	FALSE	FALSE
636	PF3D7_0623900	rest	4.9672	null	ribonuclease H2 subunit A, putative	1	1	1	2	0	0	0	2	4	0	7	6	0	0	8	0	NA	FALSE	FALSE	FALSE	FALSE	TRUE	FALSE
637	PF3D7_0308200	rest	4.96466	CCT7	T-complex protein 1 subunit eta (CCT7)	5	6	NA	NA	NA	NA	3	11	11	7	28	22	19	11	22	28	33	FALSE	TRUE	FALSE	FALSE	FALSE	FALSE
638	PF3D7_0708800	rest	4.96466	HSP110c	heat shock protein 110 (HSP110c)	10	8	NA	NA	NA	NA	63	69	34	28	63	46	33	14	46	51	69	FALSE	TRUE	FALSE	FALSE	FALSE	FALSE
639	PF3D7_0814200	rest	4.96466	ALBA1	DNA/RNA-binding protein Alba 1 (ALBA1)	7	4	NA	NA	NA	NA	23	33	7	17	19	14	10	7	15	16	28	FALSE	FALSE	FALSE	FALSE	FALSE	FALSE
640	PF3D7_0919000	rest	4.96466	NAPS	nucleosome assembly protein (NAPS)	14	29	NA	NA	NA	NA	20	45	13	15	26	41	15	3	16	17	22	FALSE	FALSE	FALSE	FALSE	FALSE	FALSE
641	PF3D7_1007900	rest	4.96466	EIF3D	eukaryotic translation initiation factor 3 subunit D, putative (EIF3D)	9	7	NA	NA	NA	NA	9	7	13	10	20	26	21	11	27	28	42	FALSE	TRUE	FALSE	FALSE	FALSE	FALSE
642	PF3D7_1027800	rest	4.96466	RPL3	60S ribosomal protein L3 (RPL3)	20	14	NA	NA	NA	NA	42	21	12	13	17	18	17	4	20	18	28	FALSE	FALSE	FALSE	FALSE	FALSE	FALSE
643	PF3D7_1224300	rest	4.96466	PABP	polyadenylate-binding protein, putative (PABP)	28	39	NA	NA	NA	NA	29	34	38	46	41	28	32	17	40	44	60	FALSE	TRUE	FALSE	FALSE	FALSE	FALSE
644	PF3D7_1248900	rest	4.96466	RPT6	26S protease regulatory subunit 8, putative (RPT6)	4	4	NA	NA	NA	NA	7	11	19	6	21	17	19	10	27	29	23	FALSE	FALSE	FALSE	FALSE	FALSE	FALSE
645	PF3D7_1360800	rest	4.96466	FLN	falcilysin (FLN)	9	15	NA	NA	NA	NA	26	67	27	26	98	80	32	14	83	83	102	FALSE	FALSE	FALSE	FALSE	FALSE	FALSE
646	PF3D7_1407800	rest	4.93522	PM4	plasmepsin IV (PM4)	16	19	0	0	12	12	13	28	14	16	22	18	15	0	16	18	20	FALSE	TRUE	FALSE	FALSE	FALSE	FALSE
647	PF3D7_0919800	rest	4.93112	null	TLD domain-containing protein	0	0	0	0	0	0	0	2	9	1	0	16	0	0	9	9	9	FALSE	FALSE	FALSE	FALSE	FALSE	FALSE
648	PF3D7_1412200	rest	4.92418	null	conserved Plasmodium protein, unknown function	0	0	0	1	1	0	0	0	0	0	0	7	0	0	10	0	NA	TRUE	FALSE	FALSE	FALSE	FALSE	FALSE
649	PF3D7_1116300	rest	4.91698	CYP19C	peptidyl-prolyl cis-trans isomerase (CYP19C)	0	0	NA	NA	NA	NA	0	1	3	2	3	7	1	NA	7	6	NA	TRUE	FALSE	FALSE	FALSE	FALSE	FALSE
650	PF3D7_0513800	rest	4.91346	RAB1a	ras-related protein Rab-1A (RAB1a)	0	0	0	0	0	0	0	1	2	1	10	37	5	3	8	8	14	FALSE	TRUE	FALSE	FALSE	FALSE	FALSE
651	PF3D7_1323500	rest	4.89832	PMV	plasmepsin V (PMV)	0	0	0	0	3	2	0	0	0	2	2	5	3	2	5	3	NA	FALSE	TRUE	FALSE	FALSE	FALSE	FALSE
652	PF3D7_0616800	rest	4.87354	MQO	malate:quinone oxidoreductase, putative (MQO)	1	3	2	0	3	4	0	2	6	1	15	14	5	3	15	22	25	FALSE	TRUE	FALSE	FALSE	FALSE	FALSE
653	PF3D7_0622800	rest	4.83642	null	leucine--tRNA ligase, putative	2	0	1	0.333333	2	0	1	34	29	3	53	21	19	3	49	48	57	FALSE	FALSE	FALSE	FALSE	FALSE	FALSE
654	PF3D7_0418000	rest	4.82352	null	conserved Plasmodium protein, unknown function	0	0	0	0	0	0	0	0	0	0	2	6	0	0	8	0	NA	TRUE	FALSE	TRUE	FALSE	FALSE	FALSE
655	PF3D7_0931900	rest	4.82352	AKLP2	adenylate kinase-like protein 2 (AKLP2)	0	0	0	0	0	0	0	0	0	0	2	10	0	0	14	0	NA	TRUE	FALSE	FALSE	FALSE	TRUE	FALSE
656	PF3D7_1319700	rest	4.82352	null	protein phosphatase PP2A regulatory subunit A, putative	0	0	0	0	0	0	0	0	0	0	2	3	0	0	4	0	NA	FALSE	FALSE	TRUE	FALSE	FALSE	FALSE
657	PF3D7_1138500	rest	4.81237	PPM2	protein phosphatase 2C (PPM2)	0	0	2	2	13	7	7	9	33	6	31	32	10	2	33	32	32	FALSE	TRUE	FALSE	FALSE	FALSE	FALSE
658	PF3D7_1031400	rest	4.80221	null	OTU-like cysteine protease, putative	0	0	0	0	0	0	1	0	2	0	0	7	0	0	8	12	NA	TRUE	FALSE	FALSE	FALSE	FALSE	FALSE
659	PF3D7_1111500	rest	4.77066	null	acylphosphatase, putative	0	0	0	0	0	0	0	0	4	0	0	3	0	0	5	8	8	FALSE	FALSE	FALSE	FALSE	FALSE	FALSE
660	PF3D7_1210600	rest	4.77066	null	conserved Plasmodium protein, unknown function	0	0	0	0	0	0	0	0	10	0	0	9	0	0	4	9	3	FALSE	FALSE	FALSE	FALSE	FALSE	FALSE
661	PF3D7_1219600	rest	4.77066	ATPase2	aminophospholipid-transporting P-ATPase (ATPase2)	0	0	0	0	0	0	0	0	8	0	0	52	0	0	17	8	7	FALSE	FALSE	FALSE	FALSE	FALSE	FALSE
662	PF3D7_1352500	rest	4.7605	null	thioredoxin-related protein, putative	2	4	3	0	9	7	33	16	4	11	14	13	7	6	11	11	11	FALSE	FALSE	FALSE	FALSE	FALSE	FALSE
663	PF3D7_0904100	rest	4.739	null	AP-4 complex subunit epsilon, putative	0	2	1	0	0	0	0	0	14	0	2	12	0	0	9	13	2	FALSE	FALSE	TRUE	FALSE	FALSE	FALSE
664	PF3D7_1306500	rest	4.71389	null	MORN repeat protein, putative	3	1	0	0	6	0	0	1	0	0	1	9	0	0	17	13	NA	FALSE	FALSE	FALSE	FALSE	TRUE	FALSE
665	PF3D7_1242800	rest	4.71117	rabGDI	rab specific GDP dissociation inhibitor (rabGDI)	3	5	9	6	6	10	2	14	10	13	24	18	11	4	30	26	32	FALSE	TRUE	FALSE	FALSE	FALSE	FALSE
666	PF3D7_1412600	rest	4.70487	DHS	deoxyhypusine synthase (DHS)	0	0	1	0	0	0	0	1	4	2	7	5	1	0	5	5	5	TRUE	FALSE	FALSE	FALSE	FALSE	FALSE
667	PF3D7_0822600	rest	4.69564	SEC23	protein transport protein SEC23 (SEC23)	1	2	7	3	0	14	3	3	10	2	15	13	4	5	19	23	30	FALSE	TRUE	FALSE	FALSE	FALSE	FALSE
668	PF3D7_1304300	rest	4.67841	null	conserved Plasmodium protein, unknown function	0	0	0	0	0	0	0	0	0	0	0	5	1	0	7	3	NA	FALSE	FALSE	FALSE	FALSE	FALSE	FALSE
669	PF3D7_0822800	rest	4.67207	null	U5 snrnp-specific protein, putative	0	1	0	0	0	0	0	0	2	0	0	5	6	0	6	5	4	FALSE	TRUE	FALSE	FALSE	FALSE	FALSE
670	PF3D7_0924700	rest	4.67207	SF3A3	splicing factor 3A subunit 3, putative (SF3A3)	0	1	0	0	0	0	0	0	1	0	0	4	3	0	7	8	7	TRUE	FALSE	FALSE	FALSE	FALSE	FALSE
671	PF3D7_1471400	rest	4.66697	null	diacylglycerol kinase, putative	2	2	0	0	0	0	0	0	8	3	0	4	0	0	8	8	3	FALSE	FALSE	FALSE	FALSE	FALSE	FALSE
672	PF3D7_1477700	gametocyte	4.63687	Pfg14-748	Plasmodium exported protein (PHISTa), unknown function (Pfg14-748)	0	0	NA	NA	NA	NA	0	0	0	3	0	17	0	NA	3	5	NA	TRUE	FALSE	FALSE	FALSE	FALSE	FALSE
673	PF3D7_0932300	rest	4.62371	M18AAP	M18 aspartyl aminopeptidase (M18AAP)	5	3	1.5	1.5	2	9	3	17	5	7	24	9	10	0	26	24	28	FALSE	FALSE	FALSE	FALSE	FALSE	FALSE
674	PF3D7_1033200	rest	4.62107	ETRAMP10.2	early transcribed membrane protein 10.2 (ETRAMP10.2)	1	0	NA	NA	NA	NA	3	5	24	20	3	16	11	NA	4	11	4	FALSE	FALSE	FALSE	FALSE	FALSE	FALSE
675	PF3D7_0934700	rest	4.58367	null	UBX domain, putative	0	0	NA	NA	NA	NA	0	0	1	0	0	12	0	4	4	4	NA	TRUE	FALSE	FALSE	FALSE	FALSE	FALSE
676	PF3D7_0728600	rest	4.57982	null	zinc finger, C3HC4 type, putative	1	0	0	0	0	0	0	0	1	0	0	6	0	0	7	6	NA	FALSE	FALSE	FALSE	FALSE	FALSE	FALSE
677	PF3D7_1140500	rest	4.5791	MyoF	myosin F, putative (MyoF)	1	2	0	0	0	0	0	0	0	0	0	6	0	0	8	0	NA	FALSE	FALSE	FALSE	FALSE	FALSE	FALSE
678	PF3D7_1203300	rest	4.57466	null	conserved Plasmodium protein, unknown function	1	1	0	0	0	0	0	0	0	0	0	2	0	0	6	7	NA	FALSE	FALSE	FALSE	FALSE	FALSE	FALSE
679	PF3D7_0831300	rest	4.56676	GEXP13	Plasmodium exported protein, unknown function (GEXP13)	0	0	NA	NA	NA	NA	0	0	4	0	1	14	0	NA	15	11	8	FALSE	TRUE	FALSE	TRUE	FALSE	FALSE
680	PF3D7_1402300	rest	4.54934	RPN6	26S proteasome regulatory subunit RPN6 (RPN6)	0	0	1	1	3	6	1	6	10	4	28	25	14	2	25	32	31	FALSE	TRUE	FALSE	FALSE	FALSE	FALSE
681	PF3D7_1303200	rest	4.5444	VAMP8	SNARE protein, putative (VAMP8)	0	0	0	0	0	0	0	0	5	0	9	11	4	2	12	11	8	FALSE	FALSE	FALSE	FALSE	FALSE	FALSE
682	PF3D7_1412900	rest	4.53156	null	ubiquitin-conjugating enzyme, putative	0	0	0	0	0	0	0	0	1	0	0	6	2	0	6	3	NA	FALSE	FALSE	FALSE	FALSE	FALSE	FALSE
683	PF3D7_0628300	rest	4.49842	CEPT	choline/ethanolaminephosphotransferase, putative (CEPT)	0	0	0	0	0	0	1	0	2	1	8	3	4	2	6	5	8	FALSE	FALSE	FALSE	FALSE	FALSE	FALSE
684	PF3D7_1117300	rest	4.49842	null	conserved Plasmodium protein, unknown function	0	0	0	0	0	0	2	0	2	2	4	6	4	2	6	4	3	FALSE	FALSE	FALSE	FALSE	FALSE	FALSE
685	PF3D7_0714100	gametocyte	4.48808	null	conserved Plasmodium protein, unknown function	0	0	0	0	1	0	0	0	0	0	0	7	0	0	9	0	NA	TRUE	FALSE	FALSE	FALSE	FALSE	FALSE
686	PF3D7_1024400	rest	4.48808	null	conserved Plasmodium protein, unknown function	0	0	0	0	1	0	0	0	0	0	0	5	0	0	6	0	NA	TRUE	FALSE	FALSE	FALSE	FALSE	FALSE
687	PF3D7_1307400	rest	4.48808	null	conserved Plasmodium protein, unknown function	0	0	0	0	1	0	0	0	0	0	0	5	0	0	5	0	NA	FALSE	FALSE	FALSE	FALSE	FALSE	FALSE
688	PF3D7_1335500	rest	4.48808	null	conserved Plasmodium protein, unknown function	0	0	0	0	1	0	0	0	0	0	0	5	0	0	8	0	NA	TRUE	FALSE	FALSE	FALSE	FALSE	FALSE
689	PF3D7_1420800	rest	4.48808	null	dynein-associated protein, putative	0	0	0	0	1	0	0	0	0	0	0	5	0	0	6	0	NA	TRUE	FALSE	FALSE	FALSE	FALSE	FALSE
690	PF3D7_1444200	rest	4.48808	null	calmodulin-like protein	0	0	0	0	1	0	0	0	0	0	0	5	0	0	5	0	NA	TRUE	FALSE	FALSE	FALSE	FALSE	FALSE
691	PF3D7_0823900	rest	4.48455	DTC	dicarboxylate/tricarboxylate carrier (DTC)	0	0	3	3	0	1	0	2	2	0	13	15	10	4	21	17	18	FALSE	FALSE	FALSE	FALSE	FALSE	FALSE
692	PF3D7_0510300	rest	4.47957	SIP	stripes inner membrane complex protein, putative (SIP)	0	1	0	0	0	0	0	1	0	0	0	4	0	0	3	0	NA	FALSE	FALSE	FALSE	FALSE	FALSE	FALSE
693	PF3D7_1347700	rest	4.46599	ECT	ethanolamine-phosphate cytidylyltransferase (ECT)	1	0	4	0	0	2	0	3	8	1	15	25	2	3	21	18	8	FALSE	TRUE	FALSE	FALSE	FALSE	FALSE
694	PF3D7_1137400	rest	4.4529	null	UVB-resistance protein UVR8 homologue	1	1	0	0	0	0	0	0	1	3	8	18	1	0	13	15	13	FALSE	TRUE	FALSE	FALSE	FALSE	FALSE
695	PF3D7_1323200	rest	4.44071	null	V-type proton ATPase subunit G, putative	2	2	0	0	0	0	0	0	8	4	10	7	2	6	7	10	9	FALSE	FALSE	FALSE	FALSE	FALSE	FALSE
696	PF3D7_1451700	rest	4.4237	CNB	calcineurin subunit B (CNB)	0	0	0	0	0	0	0	1	3	0	0	5	0	0	6	4	NA	FALSE	FALSE	FALSE	FALSE	FALSE	FALSE
697	PF3D7_0920700	rest	4.42273	null	conserved Plasmodium protein, unknown function	0	0	0	0	0	0	0	0	3	0	1	4	0	0	9	11	8	FALSE	FALSE	FALSE	FALSE	FALSE	TRUE
698	PF3D7_0629800	rest	4.41512	null	cullin-like protein, putative	1	0	0	0	0	0	0	0	2	0	3	1	1	0	14	17	15	FALSE	FALSE	FALSE	FALSE	FALSE	FALSE
699	PF3D7_0808300	rest	4.39472	null	ubiquitin regulatory protein, putative	0	0	0	0	2	0	0	1	3	0	1	7	0	2	7	6	13	TRUE	FALSE	FALSE	TRUE	FALSE	FALSE
700	PF3D7_1358900	rest	4.36067	null	GTP-binding protein, putative	1	0	0	0	0	0	2	0	2	0	5	9	8	0	9	12	6	FALSE	FALSE	FALSE	FALSE	FALSE	TRUE
701	PF3D7_1318400	rest	4.35437	null	chromosome segregation protein, putative	0	0	0	2	0	0	0	0	5	4	14	31	3	0	32	13	13	TRUE	FALSE	FALSE	FALSE	TRUE	FALSE
702	PF3D7_1105000	rest	4.35312	H4	histone H4 (H4)	11	6	0	0	0	0	42	37	9	16	16	14	14	11	13	11	10	TRUE	FALSE	FALSE	FALSE	FALSE	FALSE
703	PF3D7_1427900	rest	4.35312	null	conserved protein, unknown function	12	8	0	0	0	0	18	35	15	11	14	16	8	5	14	13	21	TRUE	FALSE	FALSE	FALSE	FALSE	FALSE
704	PF3D7_1214800	rest	4.3521	null	conserved Plasmodium protein, unknown function	0	5	0	0	0	0	0	0	0	0	1	5	0	0	0	4	NA	FALSE	FALSE	TRUE	FALSE	FALSE	FALSE
705	PF3D7_1146500	rest	4.32814	LRR10	leucine-rich repeat protein (LRR10)	0	1	NA	NA	NA	NA	0	0	0	0	1	11	0	0	11	0	NA	TRUE	FALSE	FALSE	TRUE	FALSE	FALSE
706	PF3D7_1209200	rest	4.32813	LSM7	U6 snRNA-associated Sm-like protein LSm7, putative (LSM7)	2	1	NA	NA	NA	NA	0	0	4	2	0	3	0	2	3	5	5	FALSE	FALSE	FALSE	FALSE	TRUE	FALSE
707	PF3D7_0918800	rest	4.32757	null	dihydrouridine synthase, putative	0	1	0	0	0	0	0	0	0	0	0	11	0	0	4	2	NA	FALSE	FALSE	FALSE	FALSE	FALSE	FALSE
708	PF3D7_1015800	rest	4.32052	null	ribonucleotide reductase small subunit, putative	0	0	4	2	5	1	4	22	4	5	22	16	11	0	19	15	14	FALSE	FALSE	FALSE	FALSE	FALSE	FALSE
709	PF3D7_1328100	rest	4.2956	null	proteasome subunit beta type-7, putative	6	2	3	2	1	3	1	4	3	4	16	8	0	2	12	12	19	FALSE	FALSE	FALSE	FALSE	FALSE	FALSE
710	PF3D7_1249500	rest	4.2717	null	cutA, putative	0	0	0	0	0	0	0	0	1	0	0	1	0	0	4	6	NA	FALSE	FALSE	FALSE	FALSE	FALSE	FALSE
711	PF3D7_0113900	rest	4.27089	GEXP10	Plasmodium exported protein (hyp8), unknown function (GEXP10)	0	0	NA	NA	NA	NA	2	2	2	4	3	8	3	NA	8	3	5	FALSE	FALSE	FALSE	FALSE	FALSE	FALSE
712	PF3D7_0914200	rest	4.26544	null	phospholipid or glycerol acyltransferase, putative	1	0	0	0	1	0	0	0	1	0	1	2	0	0	12	7	7	FALSE	FALSE	TRUE	FALSE	FALSE	FALSE
713	PF3D7_0205400	rest	4.25807	null	PCI domain-containing protein, putative	1	0	0	0	1	0	0	0	0	0	0	3	1	0	4	4	NA	FALSE	FALSE	FALSE	FALSE	FALSE	FALSE
714	PF3D7_1324400	rest	4.2319	null	MSF1-like protein, putative	1	0	0	0	0	0	0	0	1	0	1	20	0	0	9	4	NA	FALSE	FALSE	FALSE	TRUE	FALSE	FALSE
715	PF3D7_0910600	rest	4.23058	YKT6.1	SNARE protein (YKT6.1)	0	0	NA	NA	NA	NA	0	0	0	0	0	6	0	NA	7	5	2	FALSE	FALSE	FALSE	FALSE	FALSE	FALSE
716	PF3D7_1331700	rest	4.13297	null	glutamine--tRNA ligase, putative	2	0	NA	NA	NA	NA	5	3	13	3	42	38	14	5	40	41	43	FALSE	TRUE	FALSE	FALSE	FALSE	FALSE
717	PF3D7_0817500	rest	4.11055	null	protein kinase c inhibitor-like protein, putative	1	0	NA	NA	NA	NA	0	0	5	4	8	7	0	NA	10	9	3	FALSE	FALSE	FALSE	TRUE	FALSE	FALSE
718	PF3D7_0317300	rest	4.10086	null	conserved Plasmodium protein, unknown function	2	2	0	0	0	0	1	1	18	9	4	10	7	0	15	14	13	FALSE	FALSE	FALSE	FALSE	TRUE	FALSE
719	PF3D7_1245000	rest	4.08656	null	conserved Plasmodium protein, unknown function	0	0	0	0	0	0	0	0	0	0	0	3	0	0	5	6	2	FALSE	FALSE	FALSE	FALSE	FALSE	FALSE
720	PF3D7_1250600	rest	4.08656	null	eukaryotic translation initiation factor 2b, subunit 2, putative	0	0	0	0	0	0	0	0	0	0	0	8	0	0	4	3	2	FALSE	FALSE	FALSE	FALSE	FALSE	FALSE
721	PF3D7_1303100	rest	4.08656	null	methyltransferase-like protein, putative	0	0	0	0	0	0	0	0	0	0	0	6	0	0	7	5	2	FALSE	TRUE	FALSE	FALSE	FALSE	FALSE
722	PF3D7_1146700	rest	4.06453	null	kinesin-like protein, putative	0	1	0	0	0	0	0	0	0	0	0	5	0	0	6	0	NA	TRUE	FALSE	FALSE	FALSE	FALSE	FALSE
723	PF3D7_1363800	rest	4.06453	GEX1	nuclear fusion protein, putative (GEX1)	0	1	0	0	0	0	0	0	0	0	0	7	0	0	9	0	NA	FALSE	TRUE	FALSE	FALSE	FALSE	FALSE
724	PF3D7_1433200	rest	4.06453	null	conserved Plasmodium protein, unknown function	0	1	0	0	0	0	0	0	0	0	0	4	0	0	3	0	NA	TRUE	FALSE	FALSE	FALSE	FALSE	FALSE
725	PF3D7_1013300	rest	4.05516	null	conserved Plasmodium protein, unknown function	0	0	NA	NA	NA	NA	0	0	0	11	18	13	11	5	25	18	18	FALSE	TRUE	FALSE	FALSE	FALSE	FALSE
726	PF3D7_1370300	rest	4.05516	MAHRP1	membrane associated histidine-rich protein (MAHRP1)	0	0	NA	NA	NA	NA	0	0	0	6	7	5	9	6	5	4	3	FALSE	FALSE	FALSE	FALSE	FALSE	FALSE
727	PF3D7_1422700	rest	4.02858	null	conserved Plasmodium protein, unknown function	1	3	0	0	0	0	0	0	0	1	2	8	0	0	1	6	2	FALSE	FALSE	TRUE	FALSE	FALSE	FALSE
728	PF3D7_0109200	rest	4.00866	null	mRNA cleavage factor-like protein, putative	0	0	0	0	0	0	0	0	3	0	0	3	0	0	4	4	NA	FALSE	FALSE	FALSE	FALSE	FALSE	FALSE
729	PF3D7_1212400	rest	4.00866	null	tetratricopeptide repeat family protein, putative	0	0	0	0	0	0	0	0	3	0	0	5	0	0	6	5	NA	FALSE	FALSE	FALSE	FALSE	FALSE	FALSE
730	PF3D7_1317000	rest	4.00866	USP39	U4/U6.U5 tri-snRNP-associated protein 2, putative (USP39)	0	0	0	0	0	0	0	0	5	0	0	9	0	0	12	4	NA	FALSE	FALSE	FALSE	FALSE	FALSE	FALSE
731	PF3D7_1343900	rest	4.00866	PRPF4	U4/U6 small nuclear ribonucleoprotein PRP4, putative (PRPF4)	0	0	0	0	0	0	0	0	3	0	0	6	0	0	8	5	NA	FALSE	FALSE	FALSE	FALSE	FALSE	FALSE
732	PF3D7_1473500	rest	4.00866	null	conserved Plasmodium protein, unknown function	0	0	0	0	0	0	0	0	3	0	0	3	0	0	5	4	NA	FALSE	TRUE	FALSE	FALSE	FALSE	FALSE
733	PF3D7_0929200	rest	4.00831	null	RNA-binding protein, putative	2	1	0	0	3	0	0	0	12	12	7	13	10	2	15	17	18	FALSE	FALSE	FALSE	FALSE	FALSE	FALSE
734	PF3D7_1324700	rest	4.00251	YKT6.2	SNARE protein, putative (YKT6.2)	0	0	0	0	1	1	0	0	2	0	3	11	6	4	11	8	4	FALSE	FALSE	FALSE	FALSE	FALSE	FALSE
735	PF3D7_1474400	rest	4.00167	null	conserved Plasmodium protein, unknown function	1	0	0	0	0	0	0	0	0	0	2	5	0	0	4	4	2	FALSE	FALSE	FALSE	FALSE	TRUE	FALSE
736	PF3D7_0518500	rest	3.97963	DDX23	ATP-dependent RNA helicase DDX23, putative (DDX23)	1	1	2	0	0	0	0	0	6	1	2	13	0	0	10	10	11	FALSE	FALSE	FALSE	FALSE	FALSE	TRUE
737	PF3D7_0519400	rest	3.9742	RPS24	40S ribosomal protein S24 (RPS24)	6	3	6	2	5	2	10	9	3	5	10	6	5	3	9	8	13	TRUE	FALSE	FALSE	FALSE	FALSE	FALSE
738	PF3D7_0211800	rest	3.97359	AsnRS	asparagine--tRNA ligase (AsnRS)	4	2	NA	NA	NA	NA	9	12	13	15	14	24	13	NA	25	26	30	FALSE	TRUE	FALSE	FALSE	FALSE	FALSE
739	PF3D7_0405700	rest	3.96929	null	lysine decarboxylase, putative	0	0	0	2	1	0	0	0	5	0	0	9	0	0	10	8	2	FALSE	FALSE	FALSE	FALSE	FALSE	FALSE
740	PF3D7_1308100	rest	3.93972	null	CCAAT-binding transcription factor, putative	0	0	0	0	0	0	0	0	1	0	2	7	0	0	5	1	NA	TRUE	FALSE	FALSE	FALSE	TRUE	FALSE
741	PF3D7_1121100	rest	3.92292	null	conserved Plasmodium protein, unknown function	0	1	0	0	0	0	0	0	29	0	3	13	4	4	4	12	7	FALSE	FALSE	FALSE	FALSE	FALSE	FALSE
742	PF3D7_1439800	rest	3.91786	null	vesicle-associated membrane protein, putative	0	2	5	7	9	2	3	1	7	4	13	18	7	2	14	14	12	FALSE	FALSE	FALSE	FALSE	FALSE	FALSE
743	PF3D7_1123900	rest	3.89912	null	splicing factor, putative	8	4	9	4	1	2	0	0	2	5	5	3	3	4	3	3	8	FALSE	FALSE	FALSE	FALSE	FALSE	FALSE
744	PF3D7_1345300	rest	3.88266	null	conserved Plasmodium protein, unknown function	0	0	NA	NA	NA	NA	0	0	0	0	1	3	0	NA	5	3	2	FALSE	FALSE	TRUE	FALSE	FALSE	FALSE
745	PF3D7_0605100	rest	3.88232	null	RNA-binding protein, putative	2	2	NA	NA	NA	NA	0	1	14	6	5	9	11	4	16	17	11	FALSE	FALSE	FALSE	FALSE	FALSE	FALSE
746	PF3D7_1429600	rest	3.86906	GEXP03	conserved Plasmodium protein, unknown function (GEXP03)	0	0	0	0	0	0	0	1	2	1	0	21	1	0	8	6	9	FALSE	TRUE	FALSE	FALSE	FALSE	FALSE
747	PF3D7_0523600	rest	3.8673	null	conserved Plasmodium protein, unknown function	0	0	0	1	0	0	0	1	0	0	1	7	0	0	9	2	NA	TRUE	FALSE	FALSE	FALSE	TRUE	FALSE
748	PF3D7_1353800	rest	3.86003	null	proteasome subunit alpha type-4, putative	3	3	4	0	3	6	0	9	7	3	16	11	5	2	12	13	14	FALSE	FALSE	FALSE	FALSE	FALSE	FALSE
749	PF3D7_1430300	rest	3.85569	null	acid phosphatase, putative	1	0	3	0	0	0	0	0	21	0	3	15	0	0	21	29	33	FALSE	FALSE	TRUE	FALSE	FALSE	FALSE
750	PF3D7_1144500	rest	3.843	AOS1	ubiquitin activating enzyme (E1) subunit Aos1, putative (AOS1)	0	0	1	1	0	3	0	2	3	0	3	9	2	0	7	11	5	FALSE	FALSE	FALSE	FALSE	FALSE	FALSE
751	PF3D7_0824600	rest	3.83899	DRE2	Fe-S cluster assembly protein DRE2, putative (DRE2)	0	0	1	0	0	0	0	0	2	0	2	4	4	0	7	5	NA	TRUE	FALSE	FALSE	FALSE	FALSE	FALSE
752	PF3D7_1253000	gametocyte	3.82954	GECO	gametocyte erythrocyte cytosolic protein (GECO)	0	0	NA	NA	NA	NA	1	1	0	0	0	21	6	NA	13	20	12	FALSE	TRUE	FALSE	FALSE	FALSE	FALSE
753	PF3D7_0517300	rest	3.80428	SR1	serine/arginine-rich splicing factor 1 (SR1)	4	7	8	2	5	6	4	6	8	4	5	8	6	0	17	14	14	FALSE	FALSE	FALSE	FALSE	FALSE	FALSE
754	PF3D7_0520300	rest	3.80138	LSM2	U6 snRNA-associated Sm-like protein LSm2, putative (LSM2)	2	1	1	0	0	0	0	0	0	2	0	3	3	0	5	5	5	FALSE	TRUE	FALSE	FALSE	FALSE	FALSE
755	PF3D7_1412800	rest	3.79701	NMT	glycylpeptide N-tetradecanoyltransferase (NMT)	0	1	2	4	0	3	1	1	4	1	4	14	9	0	17	15	10	FALSE	FALSE	FALSE	FALSE	FALSE	FALSE
756	PF3D7_1333000	rest	3.79435	CPN20	20 kDa chaperonin (CPN20)	2	6	1	0	0	0	1	1	8	3	8	10	8	4	10	13	11	FALSE	TRUE	FALSE	FALSE	FALSE	TRUE
757	PF3D7_0933500	rest	3.78468	null	gamma-tubulin complex component, putative	0	1	0	0	0	0	0	0	3	2	1	3	0	0	11	3	NA	TRUE	FALSE	FALSE	FALSE	TRUE	FALSE
758	PF3D7_1227500	rest	3.78016	CYC2	cyclin (CYC2)	1	0	0	0	3	0	0	0	0	0	3	5	0	0	15	0	2	TRUE	FALSE	FALSE	FALSE	TRUE	FALSE
759	PF3D7_0828700	rest	3.77816	null	conserved Plasmodium protein, unknown function	0	0	0	0	0	0	0	0	0	0	1	19	0	0	19	2	6	TRUE	FALSE	FALSE	FALSE	TRUE	FALSE
760	PF3D7_1249800	rest	3.77595	THO2	THO complex subunit 2, putative (THO2)	0	2	0	0	0	0	0	0	8	2	0	7	5	0	15	19	4	FALSE	FALSE	FALSE	FALSE	FALSE	FALSE
761	PF3D7_0210200	rest	3.77091	null	conserved Plasmodium protein, unknown function	0	1	3	0	0	0	0	0	4	0	15	36	1	0	50	12	6	TRUE	FALSE	FALSE	FALSE	TRUE	FALSE
762	PF3D7_0719600	rest	3.76775	null	60S ribosomal protein L11a, putative	4	3	9	2	7	3	12	10	2	5	11	9	6	5	10	10	14	FALSE	FALSE	FALSE	FALSE	FALSE	FALSE
763	PF3D7_1351400	rest	3.76775	null	60S ribosomal protein L17, putative	5	3	9	2	9	4	21	4	2	5	8	8	5	3	7	9	12	FALSE	FALSE	FALSE	FALSE	FALSE	FALSE
764	PF3D7_0422100	rest	3.76145	null	transmembrane emp24 domain-containing protein, putative	0	0	0	0	0	0	0	0	1	2	2	7	7	2	5	7	4	FALSE	FALSE	FALSE	FALSE	FALSE	TRUE
765	PF3D7_0306900	rest	3.74538	null	40S ribosomal protein S23, putative	4	1	7	4	3	1	6	4	4	2	7	4	3	0	4	4	10	TRUE	FALSE	FALSE	FALSE	FALSE	FALSE
766	PF3D7_0525400	rest	3.74028	null	G-protein coupled receptor, putative	1	0	0	0	0	0	0	0	2	1	0	21	0	0	5	7	NA	TRUE	FALSE	FALSE	FALSE	FALSE	FALSE
767	PF3D7_0412200	rest	3.71793	null	conserved Plasmodium protein, unknown function	0	0	0	0	0	1	0	0	0	0	0	7	2	0	9	7	4	FALSE	TRUE	FALSE	FALSE	FALSE	FALSE
768	PF3D7_1010500	rest	3.71259	null	ankyrin-repeat protein, putative	0	0	NA	NA	NA	NA	0	0	0	0	0	9	0	0	10	0	NA	TRUE	FALSE	FALSE	FALSE	FALSE	FALSE
769	PF3D7_1029500	rest	3.71259	null	conserved Plasmodium protein, unknown function	0	0	NA	NA	NA	NA	0	0	0	0	0	4	0	0	5	0	NA	FALSE	FALSE	FALSE	FALSE	FALSE	FALSE
770	PF3D7_0110800	rest	3.7086	null	transcription initiation factor TFIIB, putative	0	0	0	0	0	0	0	0	1	0	0	9	3	0	9	7	4	FALSE	FALSE	FALSE	FALSE	FALSE	FALSE
771	PF3D7_1113300	rest	3.68577	null	UDP-galactose transporter, putative	1	0	0	0	1	0	0	0	1	1	1	4	2	0	4	5	6	FALSE	TRUE	FALSE	FALSE	FALSE	TRUE
772	PF3D7_0302900	rest	3.68042	null	exportin-1, putative	3	0	2	0	4	0	0	12	20	4	68	47	22	2	51	50	50	FALSE	TRUE	FALSE	FALSE	FALSE	FALSE
773	PF3D7_1420200	rest	3.67225	null	tetratricopeptide repeat family protein, putative	1	0	0	0	2	5	0	0	8	0	19	11	0	0	15	21	15	FALSE	TRUE	FALSE	FALSE	FALSE	FALSE
774	PF3D7_1215300	rest	3.65935	CPN10	10 kDa chaperonin (CPN10)	1	0	0	0	0	0	0	0	1	3	4	19	2	2	3	4	6	FALSE	FALSE	FALSE	FALSE	FALSE	FALSE
775	PF3D7_0905600	rest	3.6442	WDR66	WD repeat-containing protein 66, putative (WDR66)	1	1	0	0	1	0	0	0	0	0	0	127	0	0	9	0	NA	TRUE	FALSE	FALSE	FALSE	TRUE	FALSE
776	PF3D7_1331800	rest	3.61616	null	60S ribosomal protein L23, putative	11	3	10	0	0	0	9	7	3	3	7	7	6	0	7	8	12	FALSE	FALSE	FALSE	FALSE	FALSE	FALSE
777	PF3D7_1315600	rest	3.61201	PIS	CDP-diacylglycerol--inositol 3-phosphatidyltransferase (PIS)	1	0	NA	NA	NA	NA	0	0	0	0	4	3	1	NA	4	4	2	FALSE	FALSE	FALSE	FALSE	FALSE	FALSE
778	PF3D7_0105200	rest	3.61064	null	RAP protein, putative	2	2	2	0	0	0	0	0	5	7	13	20	13	2	20	22	28	FALSE	TRUE	FALSE	FALSE	FALSE	TRUE
779	PF3D7_1456400	rest	3.59826	null	conserved Plasmodium protein, unknown function	1	0	0	0	11	0	0	1	0	0	0	19	0	0	21	0	NA	TRUE	FALSE	FALSE	FALSE	FALSE	FALSE
780	PF3D7_0619500	rest	3.56712	ACS12	acyl-CoA synthetase (ACS12)	1	0	0	0	0	0	0	0	14	0	18	57	9	0	33	29	26	FALSE	FALSE	FALSE	FALSE	FALSE	FALSE
781	PF3D7_0610500	rest	3.55401	null	peptidyl-tRNA hydrolase PTRHD1, putative	0	1	0	0	0	0	0	0	0	0	1	4	0	0	2	6	3	FALSE	FALSE	TRUE	FALSE	FALSE	FALSE
782	PF3D7_0915200	rest	3.53831	null	ribonuclease H2 subunit C, putative	0	0	NA	NA	NA	NA	0	1	2	0	0	5	0	NA	13	2	3	TRUE	FALSE	FALSE	FALSE	FALSE	FALSE
783	PF3D7_1317800	rest	3.5381	RPS19	40S ribosomal protein S19 (RPS19)	7	3	3	0	6	2	10	6	5	5	5	6	3	2	6	7	8	FALSE	FALSE	FALSE	FALSE	FALSE	FALSE
784	PF3D7_1332300	rest	3.53156	TRAPPC2	trafficking protein particle complex subunit 2, putative (TRAPPC2)	0	0	0	0	0	0	0	0	2	0	0	4	1	0	5	5	NA	FALSE	FALSE	FALSE	FALSE	FALSE	FALSE
785	PF3D7_0904600	rest	3.52237	null	ubiquitin specific protease, putative	1	0	NA	NA	NA	NA	0	1	14	0	0	4	0	NA	6	9	4	FALSE	FALSE	FALSE	FALSE	FALSE	FALSE
786	PF3D7_0518300	rest	3.52144	null	proteasome subunit beta type-1, putative	2	0	0	0	0	0	3	3	7	3	22	11	8	3	16	15	15	FALSE	TRUE	FALSE	FALSE	FALSE	FALSE
787	PF3D7_0907500	rest	3.50812	null	conserved Plasmodium protein, unknown function	0	0	NA	NA	NA	NA	0	0	0	0	0	7	0	NA	9	2	NA	FALSE	FALSE	FALSE	FALSE	FALSE	FALSE
788	PF3D7_1365700	rest	3.49928	null	SNARE associated Golgi protein, putative	1	0	0	0	0	0	0	1	6	1	2	5	0	0	4	3	NA	FALSE	FALSE	TRUE	FALSE	FALSE	FALSE
789	PF3D7_0615500	rest	3.48808	CRK5	cdc2-related protein kinase 5 (CRK5)	0	0	0	0	2	0	0	0	0	0	0	3	0	0	11	0	NA	TRUE	FALSE	FALSE	FALSE	FALSE	FALSE
790	PF3D7_1025300	rest	3.45195	null	conserved Plasmodium protein, unknown function	0	0	0	0	0	0	0	0	7	4	2	11	0	0	9	12	5	FALSE	TRUE	FALSE	TRUE	FALSE	FALSE
791	PF3D7_0919400	rest	3.45105	PDI9	protein disulfide isomerase (PDI9)	4	0	0	0	0	0	2	5	5	3	9	9	2	0	14	15	19	FALSE	FALSE	FALSE	FALSE	FALSE	FALSE
792	PF3D7_1103800	rest	3.42149	NOT1	CCR4-NOT transcription complex subunit 1, putative (NOT1)	2	0	0	0.666667	0	0	0	2	30	5	5	23	7	0	31	32	32	FALSE	TRUE	FALSE	FALSE	FALSE	TRUE
793	PF3D7_0209800	rest	3.38924	UAP56	ATP-dependent RNA helicase UAP56 (UAP56)	14	8	30	5	16	8	21	16	14	9	23	22	20	10	23	24	34	FALSE	FALSE	FALSE	FALSE	FALSE	FALSE
794	PF3D7_0306800	rest	3.38924	CCT2	T-complex protein 1 subunit beta (CCT2)	15	7	21	6	21	20	12	27	31	19	46	39	29	16	39	44	45	FALSE	TRUE	FALSE	FALSE	FALSE	FALSE
795	PF3D7_0307100	rest	3.38924	null	40S ribosomal protein S12, putative	10	3	18	3	7	6	13	6	8	10	9	6	6	7	8	11	11	FALSE	FALSE	FALSE	FALSE	FALSE	FALSE
796	PF3D7_0320300	rest	3.38924	CCT5	T-complex protein 1 subunit epsilon (CCT5)	7	9	19	6	15	18	6	23	7	5	33	35	23	4	38	37	46	FALSE	FALSE	FALSE	FALSE	FALSE	FALSE
797	PF3D7_0322900	rest	3.38924	null	40S ribosomal protein S3A, putative	22	4	14	4	20	12	41	34	11	23	30	21	19	12	24	25	38	FALSE	TRUE	FALSE	FALSE	FALSE	FALSE
798	PF3D7_0406100	rest	3.38924	null	V-type proton ATPase subunit B	9	9	14	6	3	13	12	24	17	10	32	25	16	16	29	29	34	FALSE	TRUE	FALSE	FALSE	FALSE	FALSE
799	PF3D7_0422400	rest	3.38924	RPS19	40S ribosomal protein S19 (RPS19)	13	6	20	6	9	8	63	38	10	13	17	13	9	8	13	15	19	FALSE	FALSE	FALSE	FALSE	FALSE	FALSE
800	PF3D7_0516900	rest	3.38924	RPL2	60S ribosomal protein L2 (RPL2)	7	3	19	4	6	4	17	22	6	6	14	8	7	5	11	10	21	FALSE	FALSE	FALSE	FALSE	FALSE	FALSE
801	PF3D7_0520000	rest	3.38924	null	40S ribosomal protein S9, putative	4	3	14	4	9	5	32	12	3	12	12	10	6	6	12	13	19	FALSE	FALSE	FALSE	FALSE	FALSE	FALSE
802	PF3D7_0524000	rest	3.38924	KASbeta	karyopherin beta (KASbeta)	13	6	63	16	57	37	40	52	38	20	65	59	57	16	64	67	66	FALSE	TRUE	FALSE	FALSE	FALSE	FALSE
803	PF3D7_0527500	rest	3.38924	HIP	Hsc70-interacting protein (HIP)	5	3	21	12	9	7	11	13	11	10	17	18	9	4	12	17	16	FALSE	FALSE	FALSE	FALSE	FALSE	FALSE
804	PF3D7_0608800	rest	3.38924	OAT	ornithine aminotransferase (OAT)	22	9	24	8	8	13	73	99	30	20	49	29	23	4	30	41	51	FALSE	TRUE	FALSE	FALSE	FALSE	FALSE
805	PF3D7_0619400	rest	3.38924	null	cell division cycle protein 48 homologue, putative	24	22	18.5	7.5	19	22	47	76	46	29	74	43	40	24	59	59	76	FALSE	FALSE	FALSE	FALSE	FALSE	FALSE
806	PF3D7_0626800	rest	3.38924	PyrK	pyruvate kinase (PyrK)	27	4	56	22	24	24	74	95	32	19	48	27	27	22	35	37	47	FALSE	FALSE	FALSE	FALSE	FALSE	FALSE
807	PF3D7_0708400	rest	3.38924	HSP90	heat shock protein 90 (HSP90)	51	17	67.6667	21.3333	11	27	291	359	55	37	81	82	54	30.5	73	64	91	FALSE	TRUE	FALSE	FALSE	FALSE	FALSE
808	PF3D7_0814000	rest	3.38924	null	60S ribosomal protein L13-2, putative	14	6	14	4	14	7	28	13	4	10	14	16	14	5	15	17	17	FALSE	FALSE	FALSE	FALSE	FALSE	FALSE
809	PF3D7_0818200	rest	3.38924	14-3-3I	14-3-3 protein (14-3-3I)	17	14	33	29	19	15	51	82	27	12	37	25	18	9	26	28	48	FALSE	TRUE	FALSE	FALSE	FALSE	FALSE
810	PF3D7_0818900	rest	3.38924	HSP70	heat shock protein 70 (HSP70)	55	33	88	46	42	44	320	286	38	44	70	57	45	28	58	51	81	FALSE	TRUE	FALSE	FALSE	FALSE	FALSE
811	PF3D7_0826700	rest	3.38924	RACK	receptor for activated c kinase (RACK)	18	10	13	13	5	8	15	14	13	10	19	12	13	10	14	16	28	FALSE	TRUE	FALSE	FALSE	FALSE	FALSE
812	PF3D7_0827900	rest	3.38924	PDI8	protein disulfide isomerase (PDI8)	56	69	58	66	31	32	76	55	25	27	43	33	26	15	32	35	52	FALSE	TRUE	FALSE	FALSE	FALSE	FALSE
813	PF3D7_0917900	rest	3.38924	HSP70-2	heat shock protein 70 (HSP70-2)	48	42	32.5	15.5	39	46	151	122	42	54	81	40	45	34	53	57	94	FALSE	TRUE	FALSE	FALSE	FALSE	FALSE
814	PF3D7_0922500	rest	3.38924	PGK	phosphoglycerate kinase (PGK)	23	3	53	15	26	35	107	110	37	24	58	32	32	21	40	40	55	FALSE	TRUE	FALSE	FALSE	FALSE	FALSE
815	PF3D7_0925900	rest	3.38924	null	conserved Plasmodium protein, unknown function	14	4	21	17	9	8	10	13	3	5	14	8	6	6	11	10	14	FALSE	FALSE	FALSE	FALSE	FALSE	FALSE
816	PF3D7_1006200	rest	3.38924	ALBA3	DNA/RNA-binding protein Alba 3 (ALBA3)	8	8	7	3	12	10	13	4	9	15	11	9	7	6	10	10	17	FALSE	FALSE	FALSE	FALSE	FALSE	FALSE
817	PF3D7_1008700	rest	3.38924	null	tubulin beta chain	28	47	15	17	22	18	57	364	26	18	42	31	19	11	31	33	37	FALSE	FALSE	FALSE	FALSE	FALSE	FALSE
818	PF3D7_1015600	rest	3.38924	HSP60	heat shock protein 60 (HSP60)	20	9	23	6	31	30	25	18	22	16	46	37	33	26	36	41	52	FALSE	TRUE	FALSE	FALSE	FALSE	FALSE
819	PF3D7_1015900	rest	3.38924	ENO	enolase (ENO)	34	27	102	55	27	35	87	114	37	21	45	36	29	19	40	34	58	FALSE	FALSE	FALSE	FALSE	FALSE	FALSE
820	PF3D7_1104400	rest	3.38924	null	conserved protein, unknown function	26	7	22	5	22	16	25	20	12	17	24	23	18	11	27	26	46	FALSE	TRUE	FALSE	FALSE	FALSE	FALSE
821	PF3D7_1105400	rest	3.38924	null	40S ribosomal protein S4, putative	14	6	25	8	15	13	32	11	4	15	23	15	13	8	15	21	35	FALSE	TRUE	FALSE	FALSE	FALSE	FALSE
822	PF3D7_1108600	rest	3.38924	ERC	endoplasmic reticulum-resident calcium binding protein (ERC)	27	20	38	16	16	15	49	33	23	19	25	28	16	14	26	27	33	FALSE	TRUE	FALSE	FALSE	FALSE	FALSE
823	PF3D7_1115600	rest	3.38924	CYP19B	peptidyl-prolyl cis-trans isomerase (CYP19B)	13	11	12	9	8	7	11	13	10	10	15	13	7	4	13	12	15	FALSE	FALSE	FALSE	FALSE	FALSE	FALSE
824	PF3D7_1120100	rest	3.38924	PGM1	phosphoglycerate mutase, putative (PGM1)	23	11	46	17	21	22	24	54	18	17	41	29	15	7	31	31	39	FALSE	FALSE	FALSE	FALSE	FALSE	FALSE
825	PF3D7_1126200	rest	3.38924	null	40S ribosomal protein S18, putative	6	6	14	6	6	5	12	8	4	7	12	9	6	5	10	10	12	FALSE	TRUE	FALSE	FALSE	FALSE	FALSE
826	PF3D7_1129100	rest	3.38924	PV1	parasitophorous vacuolar protein 1 (PV1)	14	5	10	3	7	4	11	3	11	16	8	13	16	13	11	18	20	FALSE	FALSE	FALSE	FALSE	FALSE	FALSE
827	PF3D7_1130200	rest	3.38924	PfP0	60S ribosomal protein P0 (PfP0)	25	15	35	12	11	8	35	26	15	18	26	19	20	13	20	21	25	FALSE	TRUE	FALSE	FALSE	FALSE	FALSE
828	PF3D7_1225800	rest	3.38924	UBA1	ubiquitin-activating enzyme E1 (UBA1)	9	7	13	11	20	13	6	19	31	13	68	21	13	4	52	59	53	FALSE	TRUE	FALSE	FALSE	FALSE	FALSE
829	PF3D7_1235600	rest	3.38924	SHMT	serine hydroxymethyltransferase (SHMT)	7	3	14	10	11	19	27	45	15	4	37	18	13	13	34	37	54	FALSE	FALSE	FALSE	FALSE	FALSE	FALSE
830	PF3D7_1235700	rest	3.38924	null	ATP synthase subunit beta, mitochondrial	20	28	7.5	3.5	14	6	14	7	13	6	26	32	13	16	31	25	35	FALSE	TRUE	FALSE	FALSE	FALSE	FALSE
831	PF3D7_1238800	rest	3.38924	ACS11	acyl-CoA synthetase (ACS11)	8	5	11	3	22	18	3	4	11	21	16	12	18	6	25	29	25	FALSE	TRUE	FALSE	FALSE	FALSE	FALSE
832	PF3D7_1246200	rest	3.38924	ACT1	actin I (ACT1)	15	13	28.5	11.5	21	18	90	156	28	19	37	28	23	16	31	30	45	FALSE	TRUE	FALSE	FALSE	FALSE	FALSE
833	PF3D7_1302800	rest	3.38924	null	40S ribosomal protein S7, putative	11	4	9	4	10	5	18	6	5	6	16	12	11	8	15	15	21	FALSE	FALSE	FALSE	FALSE	FALSE	FALSE
834	PF3D7_1311800	rest	3.38924	M1AAP	M1-family alanyl aminopeptidase (M1AAP)	39	13	43	12	51	59	61	53	54	48	93	68	55	22	74	76	80	FALSE	TRUE	FALSE	FALSE	FALSE	FALSE
835	PF3D7_1311900	rest	3.38924	vapA	V-type proton ATPase catalytic subunit A (vapA)	15	10	17	9	12	13	10	61	27	11	53	44	21	19	46	42	54	FALSE	TRUE	FALSE	FALSE	FALSE	FALSE
836	PF3D7_1324900	rest	3.38924	LDH	L-lactate dehydrogenase (LDH)	35	36	96	52	21	21	29	61	23	20	39	26	20	13	26	24	25	FALSE	TRUE	FALSE	FALSE	FALSE	FALSE
837	PF3D7_1325100	rest	3.38924	null	phosphoribosylpyrophosphate synthetase	17	10	19	4	13	6	9	7	12	21	24	18	22	12	19	16	16	FALSE	TRUE	FALSE	FALSE	FALSE	FALSE
838	PF3D7_1341200	rest	3.38924	null	60S ribosomal protein L18, putative	8	5	6	3	9	5	27	18	7	9	14	11	8	5	13	14	17	FALSE	FALSE	FALSE	FALSE	FALSE	FALSE
839	PF3D7_1342000	rest	3.38924	null	40S ribosomal protein S6	18	8	17	3	11	7	25	10	7	18	15	11	9	7	12	12	23	FALSE	TRUE	FALSE	FALSE	FALSE	FALSE
840	PF3D7_1347500	rest	3.38924	ALBA4	DNA/RNA-binding protein Alba 4 (ALBA4)	16	30	21	19	16	20	30	37	12	19	30	22	18	10	21	23	43	FALSE	TRUE	FALSE	FALSE	FALSE	FALSE
841	PF3D7_1357800	rest	3.38924	CCT4	T-complex protein 1 subunit delta (CCT4)	13	5	20	7	20	27	15	29	15	15	39	29	25	13	32	34	41	FALSE	TRUE	FALSE	FALSE	FALSE	FALSE
842	PF3D7_1358800	rest	3.38924	RPS15	40S ribosomal protein S15 (RPS15)	7	4	8	3	6	6	15	13	3	10	13	9	8	3	13	10	13	TRUE	FALSE	FALSE	FALSE	FALSE	FALSE
843	PF3D7_1408600	rest	3.38924	null	40S ribosomal protein S8e, putative	20	7	13	3	5	3	27	10	9	11	13	12	8	5	9	10	11	FALSE	FALSE	FALSE	FALSE	FALSE	FALSE
844	PF3D7_1438900	rest	3.38924	Trx-Px1	thioredoxin peroxidase 1 (Trx-Px1)	20	15	20	9	12	12	16	50	8	15	21	19	9	7	20	17	23	FALSE	TRUE	FALSE	FALSE	FALSE	FALSE
845	PF3D7_1441200	rest	3.38924	null	60S ribosomal protein L1, putative	15	5	25	11	16	6	15	6	5	10	15	16	14	4	16	20	24	FALSE	TRUE	FALSE	FALSE	FALSE	FALSE
846	PF3D7_1447000	rest	3.38924	null	40S ribosomal protein S5	12	7	29	7	15	9	36	19	10	11	19	14	14	3	17	16	23	FALSE	FALSE	FALSE	FALSE	FALSE	FALSE
847	PF3D7_1451100	rest	3.38924	eEF2	elongation factor 2 (eEF2)	34	35	90	63	31	49	120	79	34	31	65	51	41	21	51	50	70	FALSE	TRUE	FALSE	FALSE	FALSE	FALSE
848	PF3D7_1468700	rest	3.38924	eIF4A	eukaryotic initiation factor 4A (eIF4A)	9	3	15	4	15	13	64	53	18	24	38	31	32	19	30	31	37	FALSE	TRUE	FALSE	FALSE	FALSE	FALSE
849	PF3D7_1232200	rest	3.37859	LPD1	dihydrolipoyl dehydrogenase, mitochondrial (LPD1)	5	20	4	2	2	8	0	4	6	3	20	22	1	3	32	26	22	FALSE	FALSE	FALSE	FALSE	FALSE	FALSE
850	PF3D7_1007200	rest	3.37668	null	rhoGAP GTPase, putative	0	1	0	3	2	1	0	0	5	1	1	9	1	0	14	11	7	FALSE	TRUE	FALSE	FALSE	FALSE	FALSE
851	PF3D7_0506000	rest	3.36409	null	conserved Plasmodium protein, unknown function	0	0	0	0	0	0	0	0	0	0	0	3	0	0	4	1	NA	TRUE	FALSE	FALSE	FALSE	FALSE	FALSE
852	PF3D7_0703100	rest	3.36409	null	conserved Plasmodium protein, unknown function	0	0	0	0	0	0	0	0	0	0	0	3	0	0	5	2	NA	TRUE	FALSE	FALSE	FALSE	FALSE	FALSE
853	PF3D7_1104500	rest	3.36409	null	WD repeat-containing protein, putative	0	0	0	0	0	0	0	0	0	0	0	14	0	0	15	2	NA	TRUE	FALSE	FALSE	FALSE	FALSE	FALSE
854	PF3D7_0303000	rest	3.34699	NSF	N-ethylmaleimide-sensitive fusion protein (NSF)	2	1	NA	NA	NA	NA	0	0	10	1	11	21	11	9	23	23	18	FALSE	TRUE	FALSE	FALSE	FALSE	FALSE
855	PF3D7_0602100	rest	3.34112	null	ATP-dependent RNA helicase, putative	0	0	4	0	0	0	0	0	4	0	2	13	0	0	14	7	18	FALSE	FALSE	FALSE	FALSE	FALSE	TRUE
856	PF3D7_1450100	rest	3.33547	SRP54	signal recognition particle subunit SRP54 (SRP54)	1	1	2	0	4	0	0	2	12	1	9	9	11	10	12	17	13	FALSE	TRUE	FALSE	FALSE	FALSE	TRUE
857	PF3D7_1330400	rest	3.32849	null	ER lumen protein retaining receptor 1, putative	0	0	0	0	0	0	1	1	1	1	8	6	4	3	7	8	7	FALSE	FALSE	FALSE	FALSE	FALSE	FALSE
858	PF3D7_0911100	rest	3.31282	null	conserved Plasmodium protein, unknown function	2	0	0	0	0	0	0	0	7	0	1	16	0	0	4	4	NA	FALSE	FALSE	TRUE	FALSE	FALSE	FALSE
859	PF3D7_1204000	rest	3.3122	null	conserved Plasmodium protein, unknown function	0	0	NA	NA	NA	NA	0	1	0	0	1	4	0	NA	7	0	NA	TRUE	FALSE	FALSE	FALSE	TRUE	FALSE
860	PF3D7_0820200	rest	3.30247	PGPS	phosphatidylglycerophosphate synthase (PGPS)	0	0	0	0	2	0	0	0	0	0	1	10	3	2	17	5	NA	FALSE	FALSE	FALSE	FALSE	FALSE	TRUE
861	PF3D7_0213700	rest	3.28852	null	conserved protein, unknown function	1	2	0	0	0	0	1	1	2	0	5	3	1	0	2	8	7	FALSE	TRUE	FALSE	FALSE	FALSE	TRUE
862	PF3D7_0708900	rest	3.28512	null	Cg3 protein	1	0	0	0	0	0	0	0	0	0	1	5	1	0	7	4	4	FALSE	FALSE	FALSE	FALSE	FALSE	FALSE
863	PF3D7_1111300	rest	3.25391	GS27	SNARE protein, putative (GS27)	0	0	0	0	0	0	0	0	0	1	0	6	3	0	4	6	NA	FALSE	FALSE	FALSE	FALSE	FALSE	FALSE
864	PF3D7_1207800	rest	3.24508	null	conserved Plasmodium protein, unknown function	0	0	NA	NA	NA	NA	0	0	0	0	0	3	0	NA	3	0	NA	TRUE	FALSE	FALSE	FALSE	FALSE	FALSE
865	PF3D7_1339000	rest	3.24508	null	probable protein, unknown function	0	0	NA	NA	NA	NA	0	0	0	0	0	8	0	NA	10	0	NA	TRUE	FALSE	FALSE	FALSE	FALSE	FALSE
866	PF3D7_1457800	rest	3.24508	null	conserved Plasmodium protein, unknown function	0	0	NA	NA	NA	NA	0	0	0	0	0	3	0	NA	5	0	NA	FALSE	FALSE	FALSE	FALSE	TRUE	FALSE
867	PF3D7_1442500	rest	3.23446	null	protein prenyltransferase alpha subunit, putative	0	1	1	0	0	0	0	0	0	0	0	3	0	0	5	0	NA	FALSE	FALSE	FALSE	FALSE	FALSE	FALSE
868	PF3D7_1223100	rest	3.18761	PKAr	cAMP-dependent protein kinase regulatory subunit (PKAr)	12	2	1	2	11	10	14	12	22	13	16	8	14	0	19	18	29	TRUE	FALSE	FALSE	FALSE	FALSE	FALSE
869	PF3D7_1363400	rest	3.17315	DOA1	polyubiquitin binding protein, putative (DOA1)	1	0	2	1	0	0	0	0	5	0	13	15	3	0	17	21	27	FALSE	FALSE	FALSE	FALSE	FALSE	TRUE
870	PF3D7_1235800	rest	3.16817	null	conserved Plasmodium protein, unknown function	0	0	0	0	0	0	0	1	0	0	1	31	0	0	7	0	NA	TRUE	FALSE	FALSE	FALSE	TRUE	FALSE
871	PF3D7_0104400	rest	3.16478	LytB	4-hydroxy-3-methylbut-2-enyl diphosphate reductase (LytB)	1	1	0	0	0	0	0	0	3	0	0	3	0	0	5	8	NA	FALSE	FALSE	FALSE	FALSE	FALSE	FALSE
872	PF3D7_0815600	rest	3.16062	EIF3G	eukaryotic translation initiation factor 3 subunit G, putative (EIF3G)	4	3	13	3	3	0	0	0	12	10	5	11	13	4	13	12	16	FALSE	TRUE	FALSE	FALSE	FALSE	FALSE
873	PF3D7_1023600	rest	3.14016	null	conserved Plasmodium protein, unknown function	0	0	0	0	2	0	0	0	0	0	1	4	0	0	7	0	NA	TRUE	FALSE	FALSE	FALSE	TRUE	FALSE
874	PF3D7_0318100	rest	3.13996	null	stomatin-like protein	0	1	0	0	0	0	0	0	1	1	2	15	11	5	18	10	6	FALSE	TRUE	FALSE	FALSE	FALSE	FALSE
875	PF3D7_1470900	rest	3.13596	null	proteasome subunit beta type-2, putative	1	0	0	0	4	6	1	8	5	4	23	21	5	2	23	20	20	FALSE	TRUE	FALSE	FALSE	FALSE	FALSE
876	PF3D7_0934800	rest	3.11526	PKAc	cAMP-dependent protein kinase catalytic subunit (PKAc)	3	1	0	0	6	5	7	4	11	4	7	3	0	0	14	6	10	TRUE	FALSE	FALSE	FALSE	TRUE	FALSE
877	PF3D7_0512000	rest	3.10733	null	prefoldin subunit, putative	1	0	NA	NA	NA	NA	0	0	9	0	0	4	0	NA	5	13	14	FALSE	FALSE	FALSE	FALSE	FALSE	FALSE
878	PF3D7_1010100	rest	3.1061	null	conserved Plasmodium protein, unknown function	0	0	0	0	0	0	0	0	2	1	1	6	1	0	6	7	8	FALSE	FALSE	FALSE	FALSE	FALSE	TRUE
879	PF3D7_0205200	rest	3.10106	null	conserved Plasmodium protein, unknown function	0	0	0	0	0	0	0	0	0	0	0	10	0	0	8	0	NA	TRUE	FALSE	FALSE	FALSE	FALSE	FALSE
880	PF3D7_0318400	rest	3.10106	null	conserved Plasmodium protein, unknown function	0	0	0	0	0	0	0	0	0	0	0	7	0	0	9	0	NA	TRUE	FALSE	FALSE	FALSE	FALSE	FALSE
881	PF3D7_0322800	rest	3.10106	null	conserved Plasmodium protein, unknown function	0	0	0	0	0	0	0	0	0	0	0	4	0	0	3	0	NA	TRUE	FALSE	FALSE	FALSE	TRUE	FALSE
882	PF3D7_0409900	rest	3.10106	ALP5b	actin-like protein, putative (ALP5b)	0	0	0	0	0	0	0	0	0	0	0	3	0	0	6	0	NA	TRUE	FALSE	FALSE	FALSE	FALSE	FALSE
883	PF3D7_0414500	rest	3.10106	null	RNA-binding protein, putative	0	0	0	0	0	0	0	0	0	0	0	4	0	0	5	0	NA	FALSE	FALSE	FALSE	FALSE	FALSE	FALSE
884	PF3D7_0509200	rest	3.10106	LRR2	leucine-rich repeat protein (LRR2)	0	0	0	0	0	0	0	0	0	0	0	3	0	0	3	0	NA	FALSE	FALSE	FALSE	FALSE	FALSE	FALSE
885	PF3D7_0607100	rest	3.10106	null	MYND finger protein, putative	0	0	0	0	0	0	0	0	0	0	0	24	0	0	3	0	NA	TRUE	FALSE	FALSE	FALSE	FALSE	FALSE
886	PF3D7_0627000	rest	3.10106	null	conserved Plasmodium protein, unknown function	0	0	0	0	0	0	0	0	0	0	0	33	0	0	3	0	NA	TRUE	FALSE	FALSE	FALSE	FALSE	FALSE
887	PF3D7_0919600	rest	3.10106	null	dolichyl-diphosphooligosaccharide--protein glycosyltransferase, putative	0	0	0	0	0	0	0	0	0	0	0	10	0	0	4	0	NA	FALSE	FALSE	FALSE	FALSE	FALSE	FALSE
888	PF3D7_0930200	rest	3.10106	LRR8	leucine-rich repeat protein (LRR8)	0	0	0	0	0	0	0	0	0	0	0	7	0	0	9	0	NA	TRUE	FALSE	FALSE	FALSE	FALSE	FALSE
889	PF3D7_0931600	rest	3.10106	null	conserved protein, unknown function	0	0	0	0	0	0	0	0	0	0	0	9	0	0	6	0	NA	FALSE	FALSE	FALSE	FALSE	FALSE	FALSE
890	PF3D7_1010400	rest	3.10106	null	conserved Plasmodium protein, unknown function	0	0	0	0	0	0	0	0	0	0	0	4	0	0	7	0	NA	TRUE	FALSE	FALSE	FALSE	FALSE	FALSE
891	PF3D7_1018100	rest	3.10106	null	conserved Plasmodium protein, unknown function	0	0	0	0	0	0	0	0	0	0	0	5	0	0	6	0	NA	FALSE	FALSE	FALSE	FALSE	FALSE	FALSE
892	PF3D7_1020600	rest	3.10106	null	conserved Plasmodium membrane protein, unknown function	0	0	0	0	0	0	0	0	0	0	0	3	0	0	3	0	NA	TRUE	FALSE	FALSE	FALSE	FALSE	FALSE
893	PF3D7_1036800	rest	3.10106	null	acetyl-CoA transporter, putative	0	0	0	0	0	0	0	0	0	0	0	6	0	0	7	0	NA	FALSE	FALSE	FALSE	FALSE	FALSE	FALSE
894	PF3D7_1038300	rest	3.10106	null	conserved Plasmodium protein, unknown function	0	0	0	0	0	0	0	0	0	0	0	3	0	0	5	0	NA	TRUE	FALSE	FALSE	FALSE	FALSE	FALSE
895	PF3D7_1107900	rest	3.10106	null	mechanosensitive ion channel protein	0	0	0	0	0	0	0	0	0	0	0	3	0	0	5	0	NA	TRUE	FALSE	FALSE	FALSE	FALSE	FALSE
896	PF3D7_1144200	rest	3.10106	null	conserved Plasmodium protein, unknown function	0	0	0	0	0	0	0	0	0	0	0	3	0	0	3	0	NA	FALSE	FALSE	FALSE	FALSE	FALSE	FALSE
897	PF3D7_1209900	rest	3.10106	ABCB7	ABC transporter B family member 7, putative (ABCB7)	0	0	0	0	0	0	0	0	0	0	0	4	0	0	6	0	NA	TRUE	FALSE	FALSE	FALSE	FALSE	FALSE
898	PF3D7_1314800	rest	3.10106	null	ubiquitin-like protein, putative	0	0	0	0	0	0	0	0	0	0	0	4	0	0	3	0	NA	TRUE	FALSE	FALSE	FALSE	FALSE	FALSE
899	PF3D7_1347800	rest	3.10106	LRR4.1	leucine-rich repeat protein (LRR4.1)	0	0	0	0	0	0	0	0	0	0	0	3	0	0	3	0	NA	TRUE	FALSE	FALSE	FALSE	FALSE	FALSE
900	PF3D7_1403000	rest	3.10106	null	conserved Plasmodium protein, unknown function	0	0	0	0	0	0	0	0	0	0	0	4	0	0	5	0	NA	TRUE	FALSE	FALSE	FALSE	FALSE	FALSE
901	PF3D7_1416000	rest	3.10106	null	conserved Plasmodium protein, unknown function	0	0	0	0	0	0	0	0	0	0	0	4	0	0	6	0	NA	TRUE	FALSE	FALSE	FALSE	FALSE	FALSE
902	PF3D7_1425500	rest	3.10106	null	conserved Plasmodium protein, unknown function	0	0	0	0	0	0	0	0	0	0	0	3	0	0	4	0	NA	TRUE	FALSE	FALSE	FALSE	FALSE	FALSE
903	PF3D7_1445000	rest	3.10106	null	conserved Plasmodium protein, unknown function	0	0	0	0	0	0	0	0	0	0	0	20	0	0	9	0	NA	FALSE	FALSE	FALSE	FALSE	FALSE	FALSE
904	PF3D7_1465600	rest	3.10106	null	conserved Plasmodium protein, unknown function	0	0	0	0	0	0	0	0	0	0	0	3	0	0	4	0	NA	FALSE	FALSE	FALSE	FALSE	FALSE	FALSE
905	PF3D7_1468300	rest	3.10106	LRR14.1	leucine-rich repeat protein (LRR14.1)	0	0	0	0	0	0	0	0	0	0	0	4	0	0	5	0	NA	TRUE	FALSE	FALSE	FALSE	FALSE	FALSE
906	PF3D7_1469700	rest	3.10106	null	mediator of RNA polymerase II transcription subunit 6, putative	0	0	0	0	0	0	0	0	0	0	0	3	0	0	3	0	NA	FALSE	FALSE	FALSE	FALSE	FALSE	FALSE
907	PF3D7_1469900	rest	3.10106	null	conserved Plasmodium protein, unknown function	0	0	0	0	0	0	0	0	0	0	0	3	0	0	4	0	NA	FALSE	FALSE	FALSE	FALSE	FALSE	FALSE
908	PF3D7_1475700	rest	3.10106	null	tubulin epsilon chain, putative	0	0	0	0	0	0	0	0	0	0	0	3	0	0	4	0	NA	FALSE	FALSE	FALSE	FALSE	FALSE	FALSE
909	PF3D7_1328900	rest	3.09063	null	conserved Plasmodium protein, unknown function	0	0	NA	NA	NA	NA	0	0	1	0	0	3	3	NA	6	5	NA	TRUE	FALSE	FALSE	FALSE	FALSE	FALSE
910	PF3D7_1237800	rest	3.08249	HUB1	ubiquitin-like modifier HUB1, putative (HUB1)	0	0	NA	NA	NA	NA	0	0	0	0	0	10	0	NA	2	3	4	FALSE	FALSE	FALSE	FALSE	FALSE	FALSE
911	PF3D7_0319600	rest	3.0667	null	elongation factor 1 (EF-1), putative	5	0	NA	NA	NA	NA	3	5	2	3	3	5	4	NA	4	6	4	FALSE	FALSE	FALSE	FALSE	FALSE	FALSE
912	PF3D7_1112600	rest	3.06172	null	DNA helicase, putative	0	1	NA	NA	NA	NA	0	0	1	0	0	3	0	NA	3	0	NA	TRUE	FALSE	FALSE	FALSE	FALSE	FALSE
913	PF3D7_1365500	rest	3.04952	GCVT	glycine cleavage system T protein, putative (GCVT)	2	0	0	0	0	1	0	0	4	1	13	10	2	0	14	17	12	FALSE	FALSE	FALSE	FALSE	FALSE	TRUE
914	PF3D7_0405600	rest	3.02449	null	conserved Plasmodium membrane protein, unknown function	0	0	3	0	0	0	0	0	2	1	2	3	2	0	6	4	6	FALSE	TRUE	FALSE	FALSE	FALSE	TRUE
915	PF3D7_0307300	rest	3.01617	null	EB1 homolog, putative	0	0	0	0	0	0	0	0	0	0	1	9	0	0	11	1	NA	TRUE	FALSE	FALSE	FALSE	TRUE	FALSE
916	PF3D7_0816900	rest	3.01617	AK2	adenylate kinase 2 (AK2)	0	0	0	0	0	0	0	0	0	0	1	12	0	0	11	1	NA	FALSE	FALSE	TRUE	FALSE	FALSE	FALSE
917	PF3D7_1434700	rest	3.01617	TIM17	mitochondrial import inner membrane translocase subunit TIM17, putative (TIM17)	0	0	0	0	0	0	0	0	0	0	1	5	0	0	3	1	NA	TRUE	FALSE	TRUE	FALSE	FALSE	FALSE
918	PF3D7_1441700	rest	3.01617	null	metalloprotease, putative	0	0	0	0	0	0	0	0	0	0	1	4	0	0	6	1	NA	TRUE	FALSE	TRUE	FALSE	FALSE	FALSE
919	PF3D7_1234300	rest	3.01617	null	DNA polymerase epsilon subunit b, putative	1	0	0	0	0	0	0	0	0	0	2	3	0	0	11	0	NA	TRUE	FALSE	FALSE	FALSE	TRUE	FALSE
920	PF3D7_0305300	rest	3.00232	null	conserved Plasmodium membrane protein, unknown function	0	0	2	0	6	0	0	0	10	2	3	6	1	3	8	7	NA	FALSE	TRUE	FALSE	FALSE	FALSE	FALSE
921	PF3D7_0931400	rest	2.99849	null	conserved Plasmodium protein, unknown function	2	1	0	0	0	0	0	2	5	2	2	3	4	2	10	12	14	FALSE	FALSE	FALSE	FALSE	FALSE	FALSE
922	PF3D7_1003500	rest	2.98432	null	40S ribosomal protein S20e, putative	3	0	5	3	3	3	11	5	1	3	7	6	0	3	7	4	10	FALSE	FALSE	FALSE	FALSE	FALSE	FALSE
923	PF3D7_1403700	rest	2.97924	TRAM	translocation associated membrane protein, putative (TRAM)	0	0	0	0	0	0	0	0	1	0	0	9	0	0	4	2	4	FALSE	FALSE	FALSE	FALSE	FALSE	FALSE
924	PF3D7_1461900	rest	2.97259	null	valine--tRNA ligase, putative	2	0	5	2	13	9	12	8	11	4	31	26	13	0	28	19	39	FALSE	TRUE	FALSE	FALSE	FALSE	FALSE
925	PF3D7_1033900	rest	2.96174	null	ubiquitin-conjugating enzyme, putative	0	0	0	0	0	0	0	1	2	0	2	1	0	0	3	3	2	FALSE	FALSE	FALSE	TRUE	FALSE	FALSE
926	PF3D7_0703500	rest	2.95915	null	erythrocyte membrane-associated antigen	6	4	7	1	0	0	1.5	7.5	35	27	16	60	24	13	69	78	84	FALSE	TRUE	FALSE	FALSE	FALSE	FALSE
927	PF3D7_1449700	rest	2.95854	RRP6	exosome complex exonuclease RRP6 (RRP6)	0	0	0	0	0	0	0	0	1	0	5	2	0	0	1	4	NA	FALSE	FALSE	FALSE	FALSE	FALSE	FALSE
928	PF3D7_1128400	rest	2.95657	GGPPS	geranylgeranyl pyrophosphate synthase, putative (GGPPS)	0	0	0	0	4	1	1	0	3	0	14	9	6	0	17	17	14	FALSE	TRUE	FALSE	FALSE	FALSE	TRUE
929	PF3D7_0619900	rest	2.9466	SF3A2	splicing factor 3A subunit 2, putative (SF3A2)	0	0	0	0	0	0	0	0	1	0	0	3	4	0	5	4	NA	FALSE	FALSE	FALSE	FALSE	FALSE	FALSE
930	PF3D7_1125400	rest	2.9466	TIM44	mitochondrial import inner membrane translocase subunit TIM44, putative (TIM44)	0	0	0	0	0	0	0	0	2	0	0	7	8	0	8	3	NA	FALSE	FALSE	FALSE	FALSE	FALSE	FALSE
931	PF3D7_0922900	rest	2.93972	FabG	3-oxoacyl-[acyl-carrier-protein] reductase (FabG)	0	0	0	0	0	0	0	0	1	0	0	22	0	0	6	12	2	FALSE	TRUE	FALSE	FALSE	FALSE	FALSE
932	PF3D7_1446600	rest	2.92358	CEN2	centrin-2 (CEN2)	2	3	7	2	6	1	5	1	8	3	10	6	3	2	6	6	5	FALSE	FALSE	FALSE	FALSE	FALSE	FALSE
933	PF3D7_0204700	rest	2.92255	HT	hexose transporter (HT)	1	0	1	0	8	4	2	12	5	1	8	8	7	5	8	10	16	FALSE	FALSE	FALSE	FALSE	FALSE	FALSE
934	PF3D7_0516400	rest	2.91505	PhLP3	phosducin-like protein, putative (PhLP3)	0	0	0	0	0	0	0	0	5	0	0	12	2	0	8	14	4	FALSE	FALSE	FALSE	FALSE	FALSE	FALSE
935	PF3D7_0306300	rest	2.88756	GRX1	glutaredoxin 1 (GRX1)	1	1	NA	NA	NA	NA	0	1	4	2	5	5	1	3	5	10	16	FALSE	TRUE	FALSE	FALSE	FALSE	FALSE
936	PF3D7_1457300	rest	2.87948	null	conserved Plasmodium protein, unknown function	2	0	1.5	2	11	3	5	9	14	9	38	28	19	3	31	29	30	FALSE	TRUE	FALSE	FALSE	FALSE	FALSE
937	PF3D7_1342800	rest	2.87162	PEPCK	phosphoenolpyruvate carboxykinase (PEPCK)	1	0	NA	NA	NA	NA	2	0	7	2	7	7	2	NA	7	13	11	FALSE	TRUE	FALSE	FALSE	FALSE	FALSE
938	PF3D7_0603100	rest	2.87141	null	conserved Plasmodium protein, unknown function	0	0	2	0	0	0	0	0	2	0	0	7	2	2	7	10	NA	FALSE	TRUE	FALSE	FALSE	FALSE	FALSE
939	PF3D7_0604000	rest	2.85483	null	conserved Plasmodium protein, unknown function	1	0	0	0	0	0	0	0	1	0	2	8	0	0	9	16	2	FALSE	FALSE	FALSE	FALSE	FALSE	TRUE
940	PF3D7_1343300	rest	2.84959	null	conserved Plasmodium protein, unknown function	1	3	NA	NA	NA	NA	0	0	17	5	0	19	3	NA	19	12	10	FALSE	FALSE	FALSE	FALSE	FALSE	FALSE
941	PF3D7_0719000	rest	2.83067	null	conserved Plasmodium protein, unknown function	0	0	1	0	0	0	0	0	3	0	1	6	0	0	6	8	NA	FALSE	FALSE	TRUE	FALSE	FALSE	FALSE
942	PF3D7_0811400	rest	2.81505	null	conserved protein, unknown function	2	1	0	0	2	1	0	0	16	1	4	3	4	0	7	7	13	FALSE	FALSE	FALSE	FALSE	FALSE	FALSE
943	PF3D7_0627100	rest	2.79921	null	ankyrin-repeat protein, putative	0	0	NA	NA	NA	NA	0	0	10	0	0	2	0	NA	7	12	4	FALSE	TRUE	FALSE	FALSE	FALSE	FALSE
944	PF3D7_0110900	rest	2.78468	AKLP1	adenylate kinase-like protein 1 (AKLP1)	0	0	0	0	0	0	0	0	1	1	1	5	0	3	5	3	NA	FALSE	FALSE	TRUE	FALSE	FALSE	FALSE
945	PF3D7_0204000	rest	2.75313	null	conserved Plasmodium protein, unknown function	0	0	0	0	0	0	0	0	0	0	1	5	0	0	9	0	NA	TRUE	FALSE	FALSE	FALSE	TRUE	FALSE
946	PF3D7_1303900	rest	2.75313	null	conserved Plasmodium protein, unknown function	0	0	0	0	0	0	0	0	0	0	1	5	0	0	5	0	NA	TRUE	FALSE	FALSE	FALSE	TRUE	FALSE
947	PF3D7_1338900	rest	2.75313	null	serine/threonine protein kinase, putative	0	0	0	0	0	0	0	0	0	0	1	4	0	0	6	0	NA	FALSE	FALSE	TRUE	FALSE	FALSE	FALSE
948	PF3D7_0609500	rest	2.75313	null	conserved Plasmodium protein, unknown function	2	0	0	0	0	0	0	0	0	0	0	15	0	0	5	0	NA	TRUE	FALSE	FALSE	FALSE	FALSE	FALSE
949	PF3D7_1472200	rest	2.73932	HDA1	histone deacetylase, putative (HDA1)	1	1	0	0	0	0	0	0	13	1	1	16	0	0	23	43	30	FALSE	FALSE	FALSE	TRUE	FALSE	FALSE
950	PF3D7_0612100	rest	2.73705	EIF3L	eukaryotic translation initiation factor 3 subunit L, putative (EIF3L)	1	0	0	0	0	0	0	0	3	0	12	10	14	2	22	21	19	FALSE	FALSE	FALSE	FALSE	FALSE	FALSE
951	PF3D7_1107300	rest	2.72766	PAIP1	polyadenylate-binding protein-interacting protein 1, putative (PAIP1)	3	5	1.5	1	4	0	1	0	58	26	3	26	20	0	34	43	28	FALSE	TRUE	FALSE	FALSE	FALSE	FALSE
952	PF3D7_1353900	rest	2.71117	null	proteasome subunit alpha type-7, putative	5	5	9	2	5	8	2	6	5	6	20	12	9	4	12	17	19	FALSE	TRUE	FALSE	FALSE	FALSE	FALSE
953	PF3D7_1474800	rest	2.71117	null	proteasome subunit alpha type-1, putative	6	3	14	2	4	7	1	4	9	4	13	14	7	3	16	16	18	FALSE	TRUE	FALSE	FALSE	FALSE	FALSE
954	PF3D7_1403500	rest	2.70805	null	conserved Plasmodium protein, unknown function	0	0	0	0	0	0	0	0	0	0	2	1	0	0	11	0	NA	TRUE	FALSE	FALSE	FALSE	TRUE	FALSE
955	PF3D7_0306200	rest	2.702	AHA1	activator of Hsp90 ATPase (AHA1)	0	0	0	0	3	4	0	0	3	2	3	8	4	0	10	11	9	FALSE	FALSE	FALSE	FALSE	FALSE	FALSE
956	PF3D7_0419800	rest	2.70016	null	60S ribosomal protein L7ae/L30e, putative	1	0	0	0	0	0	0	0	0	0	1	4	3	0	7	7	6	FALSE	FALSE	FALSE	FALSE	FALSE	FALSE
957	PF3D7_0410900	rest	2.69296	null	conserved Plasmodium protein, unknown function	0	1	0	0	0	0	0	0	4	3	0	9	0	0	10	7	4	TRUE	FALSE	FALSE	FALSE	FALSE	FALSE
958	PF3D7_1405600	rest	2.68309	RNR	ribonucleotide reductase small subunit (RNR)	1	0	5.5	3.5	3	3	5	16	13	6	22	14	10	2	15	17	20	TRUE	FALSE	FALSE	FALSE	FALSE	FALSE
959	PF3D7_1426400	rest	2.63355	null	MORN repeat protein, putative	0	0	0	0	0	0	0	0	0	0	0	20	0	NA	4	0	NA	TRUE	FALSE	FALSE	FALSE	FALSE	FALSE
960	PF3D7_0302100	rest	2.62395	SRPK1	serine/threonine protein kinase (SRPK1)	0	1	1	0	0	0	0	1	15	2	0	7	2	0	12	8	8	TRUE	FALSE	FALSE	FALSE	FALSE	TRUE
961	PF3D7_0503800	rest	2.61928	RPL31	60S ribosomal protein L31 (RPL31)	0	1	2	0	0	1	6	4	1	4	6	3	2	2	3	3	2	TRUE	FALSE	FALSE	FALSE	FALSE	FALSE
962	PF3D7_1345400	rest	2.61538	null	conserved Plasmodium protein, unknown function	1	0	0	0	0	0	0	0	12	0	1	15	0	0	15	3	3	TRUE	FALSE	FALSE	FALSE	TRUE	FALSE
963	PF3D7_0212400	rest	2.60807	null	conserved Plasmodium membrane protein, unknown function	1	1	0	0	0	0	0	0	4	6	2	5	0	0	8	11	5	FALSE	FALSE	FALSE	FALSE	TRUE	FALSE
964	PF3D7_0729100	rest	2.60807	null	conserved Plasmodium protein, unknown function	1	1	0	0	0	0	0	0	34	4	2	16	0	0	9	14	5	TRUE	FALSE	TRUE	FALSE	FALSE	FALSE
965	PF3D7_1006600	rest	2.59179	PhLP1	phosducin-like protein, putative (PhLP1)	0	0	0	0	0	0	0	0	2	0	1	8	0	0	11	6	2	FALSE	FALSE	FALSE	TRUE	FALSE	FALSE
966	PF3D7_1410300	rest	2.57029	null	WD repeat-containing protein, putative	1	0	0	0	0	0	0	0	7	0	2	2	0	0	3	9	5	FALSE	FALSE	FALSE	TRUE	FALSE	FALSE
967	PF3D7_1466300	rest	2.55756	RPN2	26S proteasome regulatory subunit RPN2, putative (RPN2)	2	0	12	3	15	9	5	15	18	7	50	34	23	17	39	45	50	FALSE	TRUE	FALSE	FALSE	FALSE	FALSE
968	PF3D7_1223400	rest	2.53911	null	phospholipid-transporting ATPase, putative	1	0	0	0	1	0	0	0	8	0	3	18	6	5	27	20	13	FALSE	TRUE	FALSE	FALSE	FALSE	TRUE
969	PF3D7_1326300	rest	2.53735	null	RNA-binding protein, putative	1	6	10	3	0	0	0	0	2	1	0	3	0	0	0	7	3	FALSE	FALSE	FALSE	FALSE	FALSE	FALSE
970	PF3D7_1128200	rest	2.53603	MBF1	multiprotein bridging factor type 1, putative (MBF1)	2	1	4	2	0	1	0	0	4	10	4	7	0	0	6	6	11	TRUE	FALSE	FALSE	FALSE	FALSE	FALSE
971	PF3D7_1322000	rest	2.52882	null	adenosine-diphosphatase, putative	0	0	1	0.5	0	1	0	0	0	1	5	12	3	3	17	11	9	FALSE	TRUE	FALSE	FALSE	FALSE	TRUE
972	PF3D7_0520400	rest	2.52329	null	conserved Plasmodium protein, unknown function	0	1	0	0	0	0	0	0	2	8	2	5	4	2	5	7	10	FALSE	FALSE	FALSE	FALSE	FALSE	TRUE
973	PF3D7_0816200	rest	2.52114	VPS2	vacuolar protein sorting-associated protein 2, putative (VPS2)	0	0	0	0	0	0	0	0	2	1	1	5	3	0	8	7	6	FALSE	FALSE	FALSE	FALSE	FALSE	TRUE
974	PF3D7_1147900	rest	2.52042	null	conserved Plasmodium protein, unknown function	0	0	0	0	0	0	0	0	0	0	5	3	0	0	0	4	NA	FALSE	FALSE	FALSE	FALSE	FALSE	TRUE
975	PF3D7_0810000	rest	2.49421	null	acyl-CoA binding protein, putative	1	0	1	0	0	0	0	0	2	1	1	5	0	2	5	8	4	FALSE	FALSE	TRUE	FALSE	FALSE	FALSE
976	PF3D7_0527100	rest	2.47559	UBC13	ubiquitin-conjugating enzyme E2 N, putative (UBC13)	2	0	4	0	0	0	2	1	4	2	12	40	0	2	8	10	13	TRUE	FALSE	FALSE	FALSE	FALSE	FALSE
977	PF3D7_0510800	rest	2.47073	null	WD repeat-containing protein, putative	1	0	0	0	0	0	0	1	0	0	0	7	0	0	10	0	5	TRUE	FALSE	FALSE	FALSE	FALSE	FALSE
978	PF3D7_1217900	rest	2.45689	null	conserved protein, unknown function	0	0	1	0	4	1	0	1	13	1	4	7	3	2	13	15	10	FALSE	TRUE	FALSE	FALSE	FALSE	FALSE
979	PF3D7_0304200	rest	2.39114	PAST1	EH (Eps15 homology) protein (PAST1)	1	3	8	0	8	12	0	0	10	0	4	17	7	4	23	17	12	FALSE	FALSE	FALSE	FALSE	FALSE	FALSE
980	PF3D7_1124200	rest	2.39031	null	conserved Plasmodium protein, unknown function	0	0	0	1	0	0	0	0	1	0	0	7	0	0	10	0	NA	FALSE	FALSE	FALSE	FALSE	FALSE	FALSE
981	PF3D7_1366500	rest	2.38353	NDK	nucleoside diphosphate kinase (NDK)	1	2	5	2	5	5	4	7	7	5	17	12	3	3	13	13	16	FALSE	FALSE	FALSE	FALSE	FALSE	FALSE
982	PF3D7_1114000	rest	2.37606	null	dynein light chain type 2, putative	0	0	0	0	0	0	0	2	0	0	2	5	0	0	5	0	2	TRUE	FALSE	FALSE	FALSE	TRUE	FALSE
983	PF3D7_1037700	rest	2.35538	ERH	enhancer of rudimentary homolog, putative (ERH)	3	3	NA	NA	NA	NA	0	0	4	1	1	4	2	NA	4	8	5	FALSE	FALSE	FALSE	FALSE	FALSE	FALSE
984	PF3D7_1352700	rest	2.34642	null	P-loop containing nucleoside triphosphate hydrolase, putative	0	1	0.5	0	0	0	0	0	5	1	2	6	5	0	10	17	14	FALSE	FALSE	FALSE	FALSE	FALSE	TRUE
985	PF3D7_1137600	rest	2.3328	null	conserved Plasmodium protein, unknown function	1	0	0	0	1	0	0	0	0	0	1	4	0	0	8	0	NA	TRUE	FALSE	FALSE	FALSE	TRUE	FALSE
986	PF3D7_1458000	rest	2.32036	FP1	cysteine proteinase falcipain 1 (FP1)	1	0	6	1	2	0	0	0	1	0	2	5	0	3	5	3	3	TRUE	FALSE	FALSE	FALSE	FALSE	FALSE
987	PF3D7_1212500	rest	2.30899	GAT	glycerol-3-phosphate 1-O-acyltransferase (GAT)	0	0	0	0	3	0	0	1	4	1	3	2	3	3	9	8	7	FALSE	TRUE	FALSE	FALSE	FALSE	TRUE
988	PF3D7_1315700	rest	2.28116	GCD14	tRNA (adenine(58)-N(1))-methyltransferase catalytic subunit TRM61, putative (GCD14)	1	0	1	0	1	0	0	0	2	0	0	3	1	0	3	6	NA	FALSE	FALSE	FALSE	FALSE	FALSE	FALSE
989	PF3D7_0924300	rest	2.2792	TPK	thiamine pyrophosphokinase (TPK)	1	0	0	0	0	0	0	0	0	0	0	3	0	0	4	6	2	FALSE	FALSE	FALSE	FALSE	FALSE	FALSE
990	PF3D7_1471900	rest	2.25718	null	conserved Plasmodium protein, unknown function	1	1	0	0	0	0	0	0	0	0	0	3	0	0	4	0	NA	TRUE	FALSE	FALSE	FALSE	FALSE	FALSE
991	PF3D7_1445100	rest	2.25013	null	histidine--tRNA ligase, putative	1	0	2.5	0.5	16	1	2	4	11	3	35	23	10	0	23	31	33	FALSE	FALSE	FALSE	FALSE	FALSE	FALSE
992	PF3D7_1311200	rest	2.21725	null	alternative splicing regulator, putative	0	0	0	0	0	0	0	0	1	0	0	3	0	0	3	2	NA	FALSE	FALSE	FALSE	FALSE	FALSE	FALSE
993	PF3D7_0722100	rest	2.20892	null	PelOta protein homologue, putative	0	1	0	0	0	0	0	0	0	0	0	4	2	0	3	0	NA	FALSE	FALSE	FALSE	FALSE	FALSE	FALSE
994	PF3D7_0727200	rest	2.20855	NFS	cysteine desulfurase, putative (NFS)	1	0	0	0	0	0	0	0	0	1	0	8	3	0	10	9	5	FALSE	FALSE	FALSE	FALSE	FALSE	FALSE
995	PF3D7_0110600	rest	2.20131	PIP5K	phosphatidylinositol-4-phosphate 5-kinase (PIP5K)	1	0	0	0	0	0	0	0	10	0	0	9	0	0	10	6	NA	FALSE	FALSE	FALSE	FALSE	FALSE	FALSE
996	PF3D7_0917000	rest	2.20131	null	conserved Plasmodium protein, unknown function	1	0	0	0	0	0	0	0	12	0	0	3	0	0	12	6	NA	TRUE	FALSE	FALSE	FALSE	FALSE	FALSE
997	PF3D7_0522400	rest	2.19573	null	conserved Plasmodium protein, unknown function	2	3	0	0	0	0	0	2	29	0	2	1	0	0	0	3	4	FALSE	FALSE	FALSE	FALSE	FALSE	TRUE
998	PF3D7_0108000	rest	2.18761	null	proteasome subunit beta type-3, putative	5	2	3	1	3	5	0	5	6	4	11	13	3	0	14	9	11	FALSE	TRUE	FALSE	FALSE	FALSE	FALSE
999	PF3D7_0618300	rest	2.18279	null	60S ribosomal protein L27a, putative	7	5	7	1	6	4	10	16	2	4	12	6	5	3	13	12	15	TRUE	FALSE	FALSE	FALSE	FALSE	FALSE
1000	PF3D7_0730400	rest	2.18028	null	conserved Plasmodium protein, unknown function	4	1	1	3	0	0	0	0	3	1	4	7	0	0	7	6	2	FALSE	FALSE	FALSE	FALSE	FALSE	FALSE
1001	PF3D7_1203000	rest	2.16829	ORC1	origin recognition complex subunit 1 (ORC1)	2	0	0	0	0	0	5	3	1	4	1	5	0	0	6	0	NA	TRUE	FALSE	FALSE	FALSE	TRUE	FALSE
1002	PF3D7_0501800	rest	2.15531	CAF1	chromosome assembly factor 1 (CAF1)	2	0	1	0	0	0	0	2	9	9	5	17	3	0	21	14	9	TRUE	FALSE	FALSE	FALSE	TRUE	FALSE
1003	PF3D7_1119300	rest	2.12402	U2AF1	splicing factor U2AF small subunit, putative (U2AF1)	2	2	5	0	0	0	0	0	2	1	0	2	2	0	3	5	4	FALSE	FALSE	FALSE	FALSE	FALSE	FALSE
1004	PF3D7_1012700	rest	2.12377	NIF4	NLI interacting factor-like phosphatase, putative (NIF4)	1	0	0	0	0	0	0	0	14	2	0	5	0	0	4	7	12	FALSE	FALSE	FALSE	FALSE	FALSE	FALSE
1005	PF3D7_1447700	rest	2.10707	null	conserved Plasmodium protein, unknown function	0	0	0	0	0	0	0	0	1	2	0	3	5	0	5	5	NA	FALSE	FALSE	FALSE	FALSE	FALSE	FALSE
1006	PF3D7_0708100	rest	2.09502	null	DNA-directed RNA polymerase 2 8.2 kDa polypeptide, putative	0	1	0	0	0	0	0	0	0	1	0	2	0	0	3	4	2	FALSE	FALSE	FALSE	FALSE	FALSE	FALSE
1007	PF3D7_0922000	rest	2.0897	null	dynein intermediate chain, putative	0	0	0	2	0	0	0	1	0	0	0	5	0	0	4	0	2	TRUE	FALSE	FALSE	FALSE	TRUE	FALSE
1008	PF3D7_1358700	rest	2.08605	null	HVA22-like protein, putative	0	0	6	0	3	1	3	4	4	1	6	6	4	4	9	8	7	TRUE	FALSE	FALSE	FALSE	FALSE	FALSE
1009	PF3D7_1407500	rest	2.08497	null	tRNA m2G10 methyltransferase subunit, putative	0	0	0	0	0	0	0	0	5	0	0	22	2	2	3	7	3	FALSE	FALSE	FALSE	FALSE	FALSE	FALSE
1010	PF3D7_0311300	rest	2.07551	null	phosphatidylinositol 3- and 4-kinase, putative	0	0	0	0	0	0	0	0	17	1	0	4	2	0	6	9	3	FALSE	FALSE	FALSE	FALSE	FALSE	FALSE
1011	PF3D7_1037300	rest	2.0616	ADT	ADP/ATP transporter on adenylate translocase (ADT)	1	1	5	3	11	3	7	25	4	8	27	17	14	11	19	20	28	FALSE	FALSE	FALSE	FALSE	FALSE	FALSE
1012	PF3D7_1426200	rest	2.05721	PRMT1	protein arginine N-methyltransferase 1 (PRMT1)	1	0	4	1	2	3	2	0	0	1	5	13	0	0	4	12	15	FALSE	TRUE	FALSE	FALSE	FALSE	FALSE
1013	PF3D7_0607400	rest	2.0557	null	G-protein associated signal transduction protein, putative	1	0	0	0	0	0	0	0	0	0	0	3	0	0	8	0	3	TRUE	FALSE	FALSE	FALSE	FALSE	FALSE
1014	PF3D7_1223800	rest	2.0557	null	mitochondrial carrier protein, putative	1	0	0	0	0	0	0	0	0	0	0	8	0	0	4	0	3	TRUE	FALSE	FALSE	FALSE	FALSE	FALSE
1015	PF3D7_1361100	rest	2.05482	SEC24A	protein transport protein Sec24A (SEC24A)	5	7	18	9	3	1	2	2	18	2	11	19	11	3	20	22	17	FALSE	TRUE	FALSE	FALSE	FALSE	FALSE
1016	PF3D7_1113800	rest	2.04298	null	conserved Plasmodium membrane protein, unknown function	0	0	NA	NA	NA	NA	0	0	0	1	0	4	0	2	4	0	NA	TRUE	FALSE	FALSE	FALSE	FALSE	FALSE
1017	PF3D7_1201500	rest	2.03899	null	XPA binding protein 1, putative	0	0	1	0	0	0	0	0	2	1	0	8	4	0	9	13	6	FALSE	FALSE	FALSE	FALSE	FALSE	TRUE
1018	PF3D7_0603900	rest	2.03638	null	conserved Plasmodium protein, unknown function	1	0	0	0	3	0	0	0	1	0	0	6	0	0	12	0	NA	TRUE	FALSE	FALSE	FALSE	FALSE	FALSE
1019	PF3D7_0606700	rest	2.03405	null	coatomer alpha subunit, putative	1	3	3.5	1	0	0	0	1	18	4	14	22	8	7	23	41	50	FALSE	TRUE	FALSE	FALSE	FALSE	FALSE
1020	PF3D7_1132200	rest	2.02606	TCP1	T-complex protein 1 subunit alpha (TCP1)	9	2	NA	NA	NA	NA	15	34	13	12	37	29	26	11	29	34	41	FALSE	TRUE	FALSE	FALSE	FALSE	FALSE
1021	PF3D7_1454400	rest	2.02606	APP	aminopeptidase P (APP)	27	2	NA	NA	NA	NA	23	22	20	22	59	38	30	10	43	42	44	FALSE	TRUE	FALSE	FALSE	FALSE	FALSE
1022	PF3D7_1464700	rest	2.00591	null	ATP synthase (C/AC39) subunit, putative	3	8	6	1	19	9	3	7	11	1	24	24	15	11	27	25	20	FALSE	FALSE	FALSE	FALSE	FALSE	FALSE
1023	PF3D7_1460100	rest	2.00322	FCP	FYVE and coiled-coil domain-containing protein (FCP)	0	0	0	1	0	0	0	0	3	0	1	6	1	0	7	5	5	FALSE	TRUE	FALSE	FALSE	FALSE	FALSE
1024	PF3D7_1108700	rest	1.99069	null	heat shock protein DnaJ homologue Pfj2	3	4	9	4	10	0	2	1	8	9	12	17	16	4	20	20	22	FALSE	FALSE	FALSE	FALSE	FALSE	FALSE
1025	PF3D7_0111500	rest	1.98539	null	UMP-CMP kinase, putative	2	0	0	0	0	0	0	0	7	6	12	11	5	0	13	10	13	TRUE	FALSE	FALSE	FALSE	FALSE	FALSE
1026	PF3D7_1369500	rest	1.98216	null	conserved Plasmodium protein, unknown function	1	0	0	0	0	0	1	0	6	0	7	6	4	0	9	10	5	FALSE	TRUE	FALSE	FALSE	FALSE	FALSE
1027	PF3D7_0924000	rest	1.95422	null	patatin-like phospholipase, putative	0	0	0	0	0	0	0	0	2	0	0	10	0	0	7	0	NA	TRUE	FALSE	FALSE	FALSE	FALSE	FALSE
1028	PF3D7_0802700	rest	1.94905	null	conserved Plasmodium protein, unknown function	0	1	0	0	0	0	0	0	0	0	0	1	0	0	3	0	NA	FALSE	FALSE	FALSE	FALSE	FALSE	FALSE
1029	PF3D7_1409400	rest	1.93619	null	conserved Plasmodium membrane protein, unknown function	0	1	1	0	0	0	0	0	6	3	4	2	2	0	5	5	6	FALSE	FALSE	FALSE	FALSE	TRUE	FALSE
1030	PF3D7_1360300	rest	1.93113	null	conserved Plasmodium protein, unknown function	0	0	0	0	0	0	2	1	0	0	0	4	0	0	4	0	NA	FALSE	FALSE	FALSE	FALSE	FALSE	FALSE
1031	PF3D7_1351000	rest	1.9127	null	phosphatidylinositol transfer protein, putative	0	1	NA	NA	NA	NA	0	0	4	0	0	5	0	0	3	0	4	FALSE	FALSE	FALSE	FALSE	FALSE	FALSE
1032	PF3D7_1119800	rest	1.89529	ASF1	alternative splicing factor ASF-1, putative (ASF1)	0	0	NA	NA	NA	NA	0	0	0	3	0	2	2	0	3	4	3	FALSE	FALSE	FALSE	FALSE	FALSE	FALSE
1033	PF3D7_0717700	rest	1.87948	null	serine--tRNA ligase, putative	2	0	4.5	1.5	14	18	2	15	21	10	34	31	11	4	36	32	44	FALSE	FALSE	FALSE	FALSE	FALSE	FALSE
1034	PF3D7_0918900	rest	1.86609	gammaGCS	gamma-glutamylcysteine synthetase (gammaGCS)	3	0	0	0	0	0	1	11	18	3	30	11	8	0	45	35	37	FALSE	TRUE	FALSE	FALSE	FALSE	TRUE
1035	PF3D7_0807000	rest	1.86427	null	gas41 homologue, putative	2	0	NA	NA	NA	NA	0	0	2	0	1	2	2	NA	3	3	NA	FALSE	FALSE	FALSE	FALSE	FALSE	FALSE
1036	PF3D7_0810500	rest	1.86099	PPM7	protein phosphatase PPM7, putative (PPM7)	0	1	1	0	0	0	0	0	3	1	1	7	2	0	8	7	10	FALSE	FALSE	FALSE	FALSE	FALSE	TRUE
1037	PF3D7_1246800	rest	1.85812	SRPR-beta	signal recognition particle receptor, beta subunit (SRPR-beta)	1	0	0	0	3	1	0	0	1	2	10	5	6	3	8	9	12	FALSE	FALSE	FALSE	FALSE	FALSE	TRUE
1038	PF3D7_0915100	rest	1.85627	UBC9	SUMO-conjugating enzyme UBC9 (UBC9)	2	0	NA	NA	NA	NA	0	0	3	0	2	15	0	NA	6	0	4	TRUE	FALSE	FALSE	FALSE	TRUE	FALSE
1039	PF3D7_1344700	rest	1.85339	null	conserved Plasmodium protein, unknown function	1	0	0	0	0	0	0	0	3	0	1	16	0	0	3	5	NA	FALSE	TRUE	TRUE	FALSE	FALSE	FALSE
1040	PF3D7_0730200	rest	1.80513	null	AP-4 complex subunit beta, putative	0	0	0	0	0	0	0	0	6	0	1	5	2	0	6	6	NA	FALSE	FALSE	FALSE	FALSE	FALSE	FALSE
1041	PF3D7_1462300	rest	1.79233	null	conserved Plasmodium protein, unknown function	0	4	3	0	2	0	1	0	13	19	48	41	23	9	50	38	33	FALSE	TRUE	FALSE	FALSE	FALSE	FALSE
1042	PF3D7_1472600	rest	1.77584	PDI-14	protein disulfide-isomerase (PDI-14)	1	0	0	0	0	0	0	0	3	1	1	3	0	0	6	14	13	FALSE	TRUE	FALSE	FALSE	FALSE	TRUE
1043	PF3D7_1205600	rest	1.77257	null	conserved Plasmodium protein, unknown function	4	2	11	12	26	15	2	45	12	7	33	15	9	4	32	23	32	TRUE	FALSE	FALSE	FALSE	FALSE	FALSE
1044	PF3D7_0320600	rest	1.75032	null	conserved Plasmodium protein, unknown function	0	0	NA	NA	NA	NA	0	0	1	0	1	3	0	NA	4	0	NA	TRUE	FALSE	FALSE	FALSE	TRUE	FALSE
1045	PF3D7_1248600	rest	1.7471	null	conserved Plasmodium protein, unknown function	0	1	0	0	0	0	0	0	0	1	1	2	0	0	9	3	2	FALSE	TRUE	TRUE	FALSE	FALSE	FALSE
1046	PF3D7_1032500	rest	1.73307	Der1-2	DER1-like protein, putative (Der1-2)	1	0	0	0	1	0	0	0	0	1	2	3	1	0	3	2	4	FALSE	FALSE	FALSE	FALSE	FALSE	TRUE
1047	PF3D7_1140100	rest	1.72165	null	V-type proton ATPase subunit F, putative	3	1	0	0	0	0	1	1	1	1	5	10	2	2	8	11	8	FALSE	FALSE	FALSE	FALSE	TRUE	FALSE
1048	PF3D7_1362200	rest	1.72092	RUVB3	RuvB-like helicase 3 (RUVB3)	1	0	0.5	0	8	1	2	8	9	3	15	22	16	10	20	22	19	TRUE	FALSE	FALSE	FALSE	FALSE	FALSE
1049	PF3D7_1106900	rest	1.69745	null	conserved Plasmodium protein, unknown function	0	0	0	0	0	0	1	0	0	0	4	8	0	0	0	8	3	FALSE	FALSE	FALSE	FALSE	FALSE	TRUE
1050	PF3D7_1352800	rest	1.69106	null	vacuolar fusion protein MON1, putative	0	1	0	0	0	0	0	0	8	1	1	5	1	0	3	3	4	FALSE	TRUE	FALSE	FALSE	FALSE	FALSE
1051	PF3D7_1239600	rest	1.67324	ThzK	hydroxyethylthiazole kinase (ThzK)	1	0	NA	NA	NA	NA	0	0	2	1	0	6	5	0	9	4	3	FALSE	FALSE	FALSE	FALSE	FALSE	FALSE
1052	PF3D7_0903100	rest	1.66269	RER1	protein RER1, putative (RER1)	0	0	0	0	0	0	0	0	0	0	1	1	0	0	3	2	4	TRUE	FALSE	TRUE	FALSE	FALSE	FALSE
1053	PF3D7_0413500	rest	1.65483	PGM2	phosphoglucomutase-2 (PGM2)	0	0	2	2	10	5	0	0	2	5	7	8	5	3	10	8	11	FALSE	FALSE	FALSE	FALSE	FALSE	FALSE
1054	PF3D7_0923900	rest	1.64754	null	RNA-binding protein, putative	3	0	NA	NA	NA	NA	0	3	8	10	12	16	7	3	12	10	10	FALSE	FALSE	FALSE	FALSE	FALSE	FALSE
1055	PF3D7_1016100	rest	1.63766	null	conserved Plasmodium protein, unknown function	0	0	0	0	0	0	0	2	0	0	1	2	0	0	3	0	NA	FALSE	FALSE	TRUE	FALSE	FALSE	FALSE
1056	PF3D7_0811200	rest	1.63377	EMC1	ER membrane protein complex subunit 1, putative (EMC1)	0	1	0	0	9	2	0	0	4	9	29	28	15	3	32	37	29	FALSE	TRUE	FALSE	FALSE	FALSE	TRUE
1057	PF3D7_1453800	rest	1.63121	GluPho	glucose-6-phosphate dehydrogenase-6-phosphogluconolactonase (GluPho)	3	1	3	0	6	8	0	18	9	2	42	37	11	0	45	41	52	TRUE	FALSE	FALSE	FALSE	FALSE	FALSE
1058	PF3D7_0617000	rest	1.61068	TOM40	mitochondrial import receptor subunit TOM40, putative (TOM40)	0	0	0	0	8	3	0	0	0	3	13	12	12	4	16	12	6	FALSE	TRUE	FALSE	FALSE	FALSE	FALSE
1059	PF3D7_0213100	rest	1.60551	SIS1	protein SIS1 (SIS1)	4	2	7	2	0	0	2	7	9	15	10	11	9	3	14	14	11	FALSE	FALSE	FALSE	FALSE	FALSE	FALSE
1060	PF3D7_1021400	rest	1.60099	null	endomembrane protein 70, putative	0	1	0	0	0	0	1	0	3	0	2	3	2	3	5	5	4	FALSE	TRUE	FALSE	FALSE	FALSE	FALSE
1061	PF3D7_1435100	rest	1.58321	null	ribonuclease H2 subunit B, putative	0	0	0	0	0	0	1	1	0	0	1	7	0	0	9	0	NA	TRUE	FALSE	FALSE	FALSE	TRUE	FALSE
1062	PF3D7_0831700	rest	1.57132	HSP70-x	heat shock protein 70 (HSP70-x)	0	0	0	0	0	0	0	0	31	28	46	23	35	0	24	22	NA	FALSE	TRUE	FALSE	FALSE	FALSE	FALSE
1063	PF3D7_1003800	rest	1.55737	null	U5 small nuclear ribonuclear protein, putative	4	5	4.33333	0.333333	0	0	1	0	9	0	16	15	10	0	18	33	34	FALSE	FALSE	FALSE	FALSE	FALSE	FALSE
1064	PF3D7_1242400	rest	1.55519	null	GAS8-like protein, putative	0	0	0	0	2	0	1	0	0	0	1	3	0	0	4	0	NA	TRUE	FALSE	FALSE	FALSE	TRUE	FALSE
1065	PF3D7_0920900	rest	1.53156	PRP24	U4/U6 snRNA-associated-splicing factor, putative (PRP24)	0	1	0	0	0	0	0	0	3	0	0	17	5	0	13	9	NA	FALSE	FALSE	FALSE	FALSE	FALSE	FALSE
1066	PF3D7_1318800	rest	1.516	SEC63	translocation protein SEC63 (SEC63)	1	0	NA	NA	NA	NA	0	1	2	8	21	23	16	8	27	21	27	FALSE	TRUE	FALSE	FALSE	FALSE	FALSE
1067	PF3D7_1359200	rest	1.50848	HMGB4	high mobility group protein B4, putative (HMGB4)	0	0	0	0	0	0	0	0	0	0	0	5	2	0	11	2	NA	TRUE	FALSE	FALSE	FALSE	FALSE	FALSE
1068	PF3D7_1105700	rest	1.48522	RTCB	tRNA-splicing ligase RtcB, putative (RTCB)	3	1	1	1	0	0	1	4	4	2	2	14	6	2	16	14	18	FALSE	TRUE	FALSE	FALSE	FALSE	FALSE
1069	PF3D7_1474500	rest	1.44692	SF3A1	splicing factor 3A subunit 1, putative (SF3A1)	0	1	1	0	0	0	0	0	4	1	0	4	2	0	4	4	NA	TRUE	FALSE	FALSE	FALSE	FALSE	FALSE
1070	PF3D7_0503200	rest	1.4422	null	conserved Plasmodium protein, unknown function	0	0	NA	NA	NA	NA	0	0	4	0	2	14	0	NA	15	0	NA	FALSE	FALSE	FALSE	FALSE	TRUE	FALSE
1071	PF3D7_0408200	rest	1.43773	null	conserved Plasmodium protein, unknown function	1	0	NA	NA	NA	NA	0	0	0	0	0	11	0	NA	11	0	NA	TRUE	FALSE	FALSE	FALSE	FALSE	FALSE
1072	PF3D7_1451900	rest	1.43771	TSR1	ribosome biogenesis protein TSR1, putative (TSR1)	0	3	0	0	0	0	0	0	1	0	0	2	0	0	0	8	NA	FALSE	FALSE	FALSE	FALSE	FALSE	FALSE
1073	PF3D7_1205900	rest	1.4271	null	conserved protein, unknown function	0	2	0	1	0	0	0	0	12	0	0	9	1	0	4	10	2	FALSE	FALSE	FALSE	FALSE	FALSE	FALSE
1074	PF3D7_0212900	rest	1.41826	null	Leu/Phe-tRNA protein transferase, putative	0	0	0	1	0	0	0	0	4	0	1	9	4	0	10	10	3	TRUE	FALSE	FALSE	FALSE	FALSE	TRUE
1075	PF3D7_0316800	rest	1.38924	null	40S ribosomal protein S15A, putative	7	4	9	2	7	5	23	15	6	6	15	9	7	4	11	9	15	FALSE	FALSE	FALSE	FALSE	FALSE	FALSE
1076	PF3D7_0813300	rest	1.38924	null	conserved Plasmodium protein, unknown function	13	6	7.5	1.5	3	4	14	7	10	16	12	13	15	3	11	16	19	FALSE	TRUE	FALSE	FALSE	FALSE	FALSE
1077	PF3D7_1026800	rest	1.38924	RPS2	40S ribosomal protein S2 (RPS2)	14	9	21	2	5	7	13	9	13	11	12	14	12	5	15	13	18	FALSE	TRUE	FALSE	FALSE	FALSE	FALSE
1078	PF3D7_1130400	rest	1.38924	RPT5	26S protease regulatory subunit 6A, putative (RPT5)	5	3	8.5	2	5	9	10	10	15	16	18	21	17	12	24	24	30	FALSE	TRUE	FALSE	FALSE	FALSE	FALSE
1079	PF3D7_1134000	rest	1.38924	HSP70-3	heat shock protein 70 (HSP70-3)	46	7	5.66667	1.33333	11	10	55	36	24	26	55	41	45	21	42	44	76	FALSE	TRUE	FALSE	FALSE	FALSE	FALSE
1080	PF3D7_1232100	rest	1.38924	CPN60	60 kDa chaperonin (CPN60)	7	5	11	2	18	19	10	5	22	26	37	19	24	18	24	27	35	FALSE	TRUE	FALSE	FALSE	FALSE	FALSE
1081	PF3D7_1242700	rest	1.38924	null	40S ribosomal protein S17, putative	7	5	9	2	9	5	21	8	4	10	12	11	8	10	11	12	15	FALSE	FALSE	FALSE	FALSE	FALSE	FALSE
1082	PF3D7_1424100	rest	1.38924	null	60S ribosomal protein L5, putative	16	5	19	2	12	5	25	14	8	13	19	18	16	6	20	16	28	FALSE	FALSE	FALSE	FALSE	FALSE	FALSE
1083	PF3D7_1424400	rest	1.38924	null	60S ribosomal protein L7-3, putative	23	7	7	2	5	4	21	11	5	12	14	19	15	5	19	16	26	FALSE	FALSE	FALSE	FALSE	FALSE	FALSE
1084	PF3D7_1428300	rest	1.38924	null	proliferation-associated protein 2g4, putative	12	6	7	2	4	7	20	14	8	15	21	16	11	6	18	24	36	FALSE	TRUE	FALSE	FALSE	FALSE	FALSE
1085	PF3D7_1434300	rest	1.38924	HOP	Hsp70/Hsp90 organizing protein (HOP)	8	4	15	2	18	29	15	42	16	16	45	36	24	8	37	44	56	FALSE	FALSE	FALSE	FALSE	FALSE	FALSE
1086	PF3D7_1437900	rest	1.38924	ERdj3	HSP40, subfamily A, putative (ERdj3)	17	13	16	2	18	10	26	19	17	17	26	32	28	10	31	33	37	FALSE	FALSE	FALSE	FALSE	FALSE	FALSE
1087	PF3D7_0303500	rest	1.38157	null	spindle pole body protein, putative	0	0	0	0	0	0	0	0	8	4	1	11	0	0	18	5	4	FALSE	FALSE	FALSE	FALSE	TRUE	FALSE
1088	PF3D7_0808400	rest	1.37448	SEC28	coatomer subunit epsilon, putative (SEC28)	0	0	0	0	0	0	1	0	4	0	7	12	6	6	16	14	8	FALSE	FALSE	FALSE	FALSE	FALSE	TRUE
1089	PF3D7_0822400	rest	1.3726	null	conserved Plasmodium protein, unknown function	0	0	0	0	2	0	0	0	0	0	0	2	0	0	5	0	NA	TRUE	FALSE	FALSE	FALSE	FALSE	FALSE
1090	PF3D7_1202100	rest	1.36971	null	conserved protein, unknown function	2	1	NA	NA	NA	NA	0	0	4	1	1	3	3	0	15	9	11	FALSE	TRUE	FALSE	TRUE	FALSE	FALSE
1091	PF3D7_0709000	rest	1.36459	CRT	chloroquine resistance transporter (CRT)	2	0	0	0	1	0	0	0	5	2	11	4	5	0	3	6	2	TRUE	FALSE	FALSE	FALSE	FALSE	TRUE
1092	PF3D7_0828800	rest	1.36323	GAMA	GPI-anchored micronemal antigen (GAMA)	3	0	NA	NA	NA	NA	0	2	4	0	18	14	1	NA	15	17	18	FALSE	TRUE	FALSE	FALSE	FALSE	FALSE
1093	PF3D7_1143300	rest	1.36164	null	DNA-directed RNA polymerase I, putative	0	0	0	0	0	0	1	0	2	0	0	4	7	0	4	4	NA	FALSE	TRUE	FALSE	FALSE	FALSE	FALSE
1094	PF3D7_0517400	rest	1.35753	FACT-L	FACT complex subunit SPT16, putative (FACT-L)	5	2	12	2	43	9	2	35	20	27	48	18	21	2	41	38	37	TRUE	FALSE	FALSE	FALSE	TRUE	FALSE
1095	PF3D7_1408700	rest	1.33303	null	conserved Plasmodium protein, unknown function	3	4	2.33333	0	0	0	3	1	18	0	2	17	0	0	22	56	12	FALSE	FALSE	TRUE	FALSE	FALSE	FALSE
1096	PF3D7_0726500	rest	1.31255	null	ubiquitin carboxyl-terminal hydrolase, putative	1	0	1	0	0	0	1	2	38	2	6	34	3	0	39	49	34	FALSE	FALSE	FALSE	FALSE	FALSE	FALSE
1097	PF3D7_0218500	rest	1.30315	SNRPD2	small nuclear ribonucleoprotein Sm D2, putative (SNRPD2)	1	0	1	0	0	0	0	0	4	0	0	7	0	2	7	6	6	FALSE	FALSE	FALSE	FALSE	FALSE	FALSE
1098	PF3D7_0522600	rest	1.3028	null	inner membrane complex protein	0	0	0	0	3	0	0	0	7	1	1	5	0	0	6	2	3	TRUE	FALSE	TRUE	FALSE	FALSE	FALSE
1099	PF3D7_0409600	rest	1.30065	RPA1	replication protein A1, large subunit (RPA1)	1	1	0	0	0	0	0	1	13	14	0	15	0	0	20	23	17	FALSE	FALSE	FALSE	FALSE	FALSE	FALSE
1100	PF3D7_0419000	rest	1.2937	null	conserved Plasmodium protein, unknown function	1	0	0	0	0	0	0	0	0	0	0	7	0	0	9	0	NA	TRUE	FALSE	FALSE	FALSE	FALSE	FALSE
1101	PF3D7_1032600	rest	1.2937	null	conserved protein, unknown function	1	0	0	0	0	0	0	0	0	0	0	4	0	0	6	0	NA	FALSE	FALSE	FALSE	FALSE	FALSE	FALSE
1102	PF3D7_1131200	rest	1.2937	null	conserved Plasmodium protein, unknown function	1	0	0	0	0	0	0	0	0	0	0	4	0	0	4	0	NA	TRUE	FALSE	FALSE	FALSE	FALSE	FALSE
1103	PF3D7_0917600	rest	1.27603	PRP43	pre-mRNA-splicing factor ATP-dependent RNA helicase PRP43, putative (PRP43)	1	1	0	0	0	0	0	0	9	2	4	27	4	3	6	6	6	FALSE	FALSE	FALSE	FALSE	FALSE	TRUE
1104	PF3D7_0512700	rest	1.27302	OPRT	orotate phosphoribosyltransferase (OPRT)	2	0	3	0	0	0	0	2	3	2	3	9	7	0	9	9	NA	FALSE	FALSE	FALSE	FALSE	FALSE	TRUE
1105	PF3D7_1107500	rest	1.24861	null	prefoldin, putative	0	0	0	0	0	0	0	0	0	0	0	2	0	0	4	1	NA	FALSE	FALSE	FALSE	FALSE	FALSE	FALSE
1106	PF3D7_1363200	rest	1.24545	PNKP	bifunctional polynucleotide phosphatase/kinase (PNKP)	0	0	0	0	0	0	0	0	0	0	0	14	2	0	6	0	NA	TRUE	FALSE	FALSE	FALSE	FALSE	FALSE
1107	PF3D7_0312400	rest	1.2452	GSK3	glycogen synthase kinase 3 (GSK3)	1	0	0	0	0	0	0	0	7	0	2	9	6	0	10	13	11	TRUE	FALSE	FALSE	FALSE	FALSE	FALSE
1108	PF3D7_1233200	rest	1.22016	null	conserved Plasmodium protein, unknown function	0	0	NA	NA	NA	NA	0	3	4	0	0	5	0	NA	1	0	NA	TRUE	FALSE	FALSE	FALSE	FALSE	FALSE
1109	PF3D7_1367700	rest	1.20635	AlaRS	alanine--tRNA ligase (AlaRS)	0	0	2	0	25	10	5	12	16	8	52	33	12	9	35	44	43	TRUE	FALSE	FALSE	FALSE	FALSE	FALSE
1110	PF3D7_0812500	rest	1.20558	null	RNA-binding protein, putative	2	4	5	0	3	1	0	0	10	12	0	6	0	3	9	8	4	TRUE	FALSE	FALSE	FALSE	FALSE	FALSE
1111	PF3D7_0415500	rest	1.18364	null	nuclear cap-binding protein, putative	0	1	0	0	0	0	0	0	5	0	1	5	5	0	7	6	NA	FALSE	FALSE	FALSE	FALSE	FALSE	TRUE
1112	PF3D7_1419800	rest	1.17779	GR	glutathione reductase (GR)	6	2	8	2	0	14	6	3	18	2	18	22	6	0	26	24	15	FALSE	TRUE	FALSE	FALSE	FALSE	FALSE
1113	PF3D7_1332800	rest	1.17001	null	translation initiation factor 6, putative	1	0	2	0	0	0	0	0	3	0	2	26	2	2	3	3	3	FALSE	TRUE	FALSE	FALSE	FALSE	FALSE
1114	PF3D7_1103100	rest	1.16062	RPP1	60S acidic ribosomal protein P1, putative (RPP1)	12	5	7	2	5	0	1	0	7	9	5	4	2	4	5	4	5	FALSE	FALSE	FALSE	FALSE	FALSE	FALSE
1115	PF3D7_1224900	rest	1.15305	SF3B6	splicing factor 3B subunit 6, putative (SF3B6)	0	0	0	0	0	0	0	0	3	0	0	4	1	0	4	4	NA	FALSE	FALSE	FALSE	FALSE	FALSE	FALSE
1116	PF3D7_0609000	rest	1.14478	null	conserved Plasmodium protein, unknown function	0	1	3	0	0	0	0	2	19	10	3	28	7	0	18	29	22	FALSE	FALSE	FALSE	FALSE	FALSE	FALSE
1117	PF3D7_0624300	rest	1.12961	null	conserved Plasmodium protein, unknown function	0	0	NA	NA	NA	NA	0	0	0	0	0	1	0	NA	6	0	NA	TRUE	FALSE	FALSE	FALSE	FALSE	FALSE
1118	PF3D7_1315100	rest	1.12961	PK9	serine/threonine protein kinase (PK9)	0	0	NA	NA	NA	NA	0	0	0	0	0	2	0	NA	4	0	NA	TRUE	FALSE	FALSE	FALSE	FALSE	FALSE
1119	PF3D7_1415000	rest	1.11468	UDG	uracil-DNA glycosylase (UDG)	0	0	0	0	0	0	0	0	2	2	0	4	0	0	4	0	NA	TRUE	FALSE	FALSE	FALSE	FALSE	FALSE
1120	PF3D7_1321700	rest	1.09899	SF1	splicing factor 1 (SF1)	2	1	2	0	0	0	0	0	7	1	0	4	2	0	5	9	NA	FALSE	FALSE	FALSE	FALSE	FALSE	FALSE
1121	PF3D7_1414400	rest	1.05571	PP1	serine/threonine protein phosphatase PP1 (PP1)	5	1	17	0	4	1	0	9	8	0	18	18	10	3	19	18	17	FALSE	FALSE	FALSE	FALSE	FALSE	FALSE
1122	PF3D7_0510000	rest	1.04062	null	conserved Plasmodium protein, unknown function	0	0	0	0	1	0	0	0	0	0	0	3	0	0	4	0	2	TRUE	FALSE	FALSE	FALSE	FALSE	FALSE
1123	PF3D7_1304400	rest	1.03538	null	conserved Plasmodium protein, unknown function	1	0	NA	NA	NA	NA	0	1	4	0	2	11	0	NA	8	7	2	TRUE	FALSE	FALSE	FALSE	TRUE	FALSE
1124	PF3D7_1473700	rest	1.02963	NUP116	nucleoporin NUP116/NSP116, putative (NUP116)	1	1	NA	NA	NA	NA	0	0	21	6	0	30	0	NA	9	20	13	FALSE	TRUE	FALSE	FALSE	FALSE	FALSE
1125	PF3D7_0619300	rest	1.02891	null	conserved Plasmodium protein, unknown function	0	2	0	0	0	0	0	0	0	0	0	3	0	0	2	0	NA	FALSE	FALSE	FALSE	FALSE	FALSE	FALSE
1126	PF3D7_1305300	rest	1.02126	null	conserved Plasmodium protein, unknown function	3	0	0	0	0.5	0	0	0	6	0	4	26	9	0	34	39	56	FALSE	FALSE	FALSE	FALSE	FALSE	TRUE
1127	PF3D7_1113100	rest	1.01724	PRL	protein tyrosine phosphatase (PRL)	2	1	0	1	0	0	0	0	3	1	1	3	1	0	3	3	NA	FALSE	FALSE	FALSE	FALSE	FALSE	FALSE
1128	PF3D7_0714400	rest	0.98558	null	calmodulin, putative	0	0	0	0	0	0	0	0	0	0	0	2	0	0	4	0	NA	TRUE	FALSE	FALSE	FALSE	FALSE	FALSE
1129	PF3D7_1122600	rest	0.98558	null	conserved Plasmodium protein, unknown function	0	0	0	0	0	0	0	0	0	0	0	1	0	0	3	0	NA	TRUE	FALSE	FALSE	FALSE	FALSE	FALSE
1130	PF3D7_1237300	rest	0.98558	null	conserved Plasmodium protein, unknown function	0	0	0	0	0	0	0	0	0	0	0	1	0	0	7	0	NA	TRUE	FALSE	FALSE	FALSE	FALSE	FALSE
1131	PF3D7_1405200	rest	0.98558	BET5	trafficking protein particle complex subunit 1, putative (BET5)	0	0	0	0	0	0	0	0	0	0	0	2	0	0	3	0	NA	FALSE	FALSE	FALSE	FALSE	FALSE	FALSE
1132	PF3D7_0909000	rest	0.983569	null	conserved Plasmodium protein, unknown function	0	2	0	0	0	0	0	0	1	0	2	1	0	0	0	17	6	FALSE	FALSE	FALSE	TRUE	FALSE	FALSE
1133	PF3D7_1328000	rest	0.962727	null	conserved Plasmodium protein, unknown function	0	0	0	0	1	0	0	0	7	0	0	5	0	0	5	0	NA	TRUE	FALSE	FALSE	FALSE	FALSE	FALSE
1134	PF3D7_0821800	rest	0.953687	Sec61-beta	protein transport protein SEC61 subunit beta (Sec61-beta)	0	0	NA	NA	NA	NA	0	0	0	1	3	1	1	2	2	3	4	FALSE	FALSE	FALSE	FALSE	FALSE	FALSE
1135	PF3D7_1413000	rest	0.945779	null	conserved Plasmodium protein, unknown function	1	0	0	0	0	0	0	0	0	0	1	13	0	0	12	0	NA	TRUE	FALSE	FALSE	FALSE	TRUE	FALSE
1136	PF3D7_0217500	rest	0.939041	CDPK1	calcium-dependent protein kinase 1 (CDPK1)	2	0	0	0	19	3	0	2	11	2	19	24	12	3	25	17	16	TRUE	FALSE	FALSE	FALSE	FALSE	FALSE
1137	PF3D7_1027700	rest	0.924132	CEN3	centrin-3 (CEN3)	0	0	0	0	3	0	2	0	5	12	1	3	0	0	5	3	NA	TRUE	FALSE	FALSE	FALSE	TRUE	FALSE
1138	PF3D7_0418500	rest	0.906974	BET3	trafficking protein particle complex subunit 3, putative (BET3)	1	0	2	0	0	0	0	0	4	0	3	6	1	3	7	5	5	FALSE	FALSE	FALSE	FALSE	TRUE	FALSE
1139	PF3D7_1213900	rest	0.899414	null	conserved Plasmodium protein, unknown function	0	0	2	0	0	0	0	0	9	3	0	39	0	0	12	13	13	FALSE	FALSE	FALSE	FALSE	FALSE	FALSE
1140	PF3D7_1028700	rest	0.885608	MTRAP	merozoite TRAP-like protein (MTRAP)	1	1	0	0	0	0	0	0	5	3	0	11	0	0	12	9	6	FALSE	FALSE	FALSE	FALSE	FALSE	FALSE
1141	PF3D7_0923200	rest	0.863767	CPR	flavodoxin-like protein (CPR)	0	0	0	0	0	0	0	0	1	0	0	1	0	0	18	2	4	FALSE	FALSE	FALSE	FALSE	FALSE	FALSE
1142	PF3D7_0905900	rest	0.860988	SEC27	coatomer subunit beta, putative (SEC27)	1	2	4	0	0	0	0	1	3	1	12	3	4	6	20	28	23	FALSE	TRUE	FALSE	FALSE	FALSE	TRUE
1143	PF3D7_0723900	rest	0.860733	null	conserved Plasmodium protein, unknown function	2	0	0	0	0	1	0	0	3	2	0	3	0	0	3	5	4	FALSE	FALSE	FALSE	FALSE	FALSE	FALSE
1144	PF3D7_1129000	rest	0.858422	SpdSyn	spermidine synthase (SpdSyn)	2	0	1	0	9	3	7	6	3	9	11	15	15	3	19	15	18	FALSE	FALSE	FALSE	FALSE	FALSE	FALSE
1145	PF3D7_0417200	rest	0.814028	DHFR-TS	bifunctional dihydrofolate reductase-thymidylate synthase (DHFR-TS)	1	0	5	0	4	11	2	30	6	7	24	28	8	0	30	26	34	TRUE	FALSE	FALSE	FALSE	FALSE	FALSE
1146	PF3D7_0606800	rest	0.807736	null	probable protein, unknown function	0	0	NA	NA	NA	NA	0	0	0	3	3	4	7	NA	4	0	NA	FALSE	TRUE	FALSE	FALSE	FALSE	FALSE
1147	PF3D7_0813500	rest	0.80513	null	conserved Plasmodium protein, unknown function	2	0	0	0	0	0	0	0	9	0	0	5	1	0	5	7	NA	FALSE	FALSE	FALSE	FALSE	FALSE	FALSE
1148	PF3D7_0403700	rest	0.791324	null	CGI-201 protein, short form	1	0	0	0	0	0	0	0	1	0	1	6	4	0	8	5	NA	TRUE	FALSE	FALSE	FALSE	FALSE	TRUE
1149	PF3D7_1022500	rest	0.76043	CS	citrate synthase, mitochondrial precursor, putative (CS)	4	0	0	2	2	1	0	1	3	0	11	13	0	3	18	16	20	FALSE	TRUE	FALSE	FALSE	FALSE	TRUE
1150	PF3D7_1218500	rest	0.760078	null	conserved Plasmodium protein, unknown function	9	3	2	2	6	1	0	0	25	13	5	29	24	11	16	23	14	FALSE	TRUE	FALSE	FALSE	FALSE	FALSE
1151	PF3D7_1206800	rest	0.727589	null	conserved Plasmodium protein, unknown function	1	0	0	0	0	0	0	1	5	1	5	17	4	6	3	19	16	FALSE	FALSE	FALSE	FALSE	FALSE	FALSE
1152	PF3D7_1445700	rest	0.724516	null	conserved Plasmodium protein, unknown function	5	3	1	0	6	0	0	0	13	7	2	18	8	2	11	13	13	FALSE	FALSE	FALSE	FALSE	FALSE	TRUE
1153	PF3D7_1244800	rest	0.708576	null	cytoplasmic translation machinery associated protein, putative	1	0	1	0	0	0	0	0	1	6	0	9	0	0	4	6	NA	TRUE	FALSE	FALSE	FALSE	FALSE	FALSE
1154	PF3D7_1028600	rest	0.705728	null	conserved Plasmodium protein, unknown function	0	0	0	0	0	0	0	0	8	1	1	2	0	0	3	3	NA	FALSE	FALSE	TRUE	FALSE	FALSE	FALSE
1155	PF3D7_0911200	rest	0.705231	null	conserved Plasmodium protein, unknown function	0	0	NA	NA	NA	NA	0	0	3	0	0	4	0	NA	3	4	2	FALSE	FALSE	FALSE	FALSE	FALSE	FALSE
1156	PF3D7_1428800	rest	0.705231	null	transcription initiation TFIID-like, putative	0	0	NA	NA	NA	NA	0	0	5	0	0	6	0	NA	8	8	2	FALSE	FALSE	FALSE	FALSE	FALSE	FALSE
1157	PF3D7_0803800	rest	0.690106	null	proteasome subunit beta type-4	7	5	5	0	6	9	1	10	8	10	18	13	12	3	12	15	26	FALSE	TRUE	FALSE	FALSE	FALSE	FALSE
1158	PF3D7_1016300	rest	0.688187	GBP	glycophorin binding protein (GBP)	17	0	NA	NA	NA	NA	78	12	22	18	4	9	23	NA	10	5	21	FALSE	TRUE	FALSE	FALSE	FALSE	FALSE
1159	PF3D7_0419500	rest	0.685143	null	conserved Plasmodium membrane protein, unknown function	0	1	0	0	0	0	0	0	3	1	0	6	0	0	7	5	2	FALSE	FALSE	FALSE	FALSE	FALSE	FALSE
1160	PF3D7_0617900	rest	0.677559	H3.3	histone H3 variant, putative (H3.3)	5	1	0	0	0	0	20	10	5	5	13	5	2	4	3	4	11	FALSE	FALSE	FALSE	FALSE	FALSE	FALSE
1161	PF3D7_0312300	rest	0.670596	RPN12	26S proteasome regulatory subunit RPN12, putative (RPN12)	1	0	2	1	4	2	0	0	4	2	10	11	8	6	11	10	9	FALSE	TRUE	FALSE	FALSE	FALSE	FALSE
1162	PF3D7_0618200	rest	0.652402	null	conserved Plasmodium protein, unknown function	1	2	2	0	0	0	1	0	5	1	4	2	3	2	6	7	3	FALSE	FALSE	FALSE	FALSE	FALSE	TRUE
1163	PF3D7_0320000	rest	0.646514	I2	protein phosphatase inhibitor 2 (I2)	0	0	NA	NA	NA	NA	0	0	8	1	8	2	0	NA	2	4	5	FALSE	FALSE	FALSE	FALSE	FALSE	FALSE
1164	PF3D7_0420500	rest	0.637657	null	conserved Plasmodium protein, unknown function	0	0	0	0	0	0	0	0	0	0	1	2	0	0	7	0	NA	TRUE	FALSE	TRUE	FALSE	FALSE	FALSE
1165	PF3D7_0624900	rest	0.637657	null	conserved Plasmodium protein, unknown function	0	0	0	0	0	0	0	0	0	0	1	2	0	0	12	0	NA	TRUE	FALSE	FALSE	FALSE	TRUE	FALSE
1166	PF3D7_1143700	rest	0.637657	null	conserved Plasmodium protein, unknown function	0	0	0	0	0	0	0	0	0	0	1	2	0	0	8	0	NA	TRUE	FALSE	FALSE	FALSE	TRUE	FALSE
1167	PF3D7_1330600	rest	0.635034	null	elongation factor Tu, putative	1	0	4	0	3	0	0	0	3	2	5	9	3	2	13	10	9	FALSE	FALSE	FALSE	FALSE	FALSE	TRUE
1168	PF3D7_0611400	rest	0.634577	null	SWI/SNF-related matrix-associated actin-dependent regulator of chromatin	0	0	NA	NA	NA	NA	0	0	8	1	0	14	6	NA	8	5	3	TRUE	FALSE	FALSE	FALSE	FALSE	FALSE
1169	PF3D7_1034000	rest	0.631761	null	Sec1 family protein, putative	1	3	0	0	2	1	0	0	7	1	1	12	8	2	15	12	NA	FALSE	FALSE	FALSE	FALSE	FALSE	FALSE
1170	PF3D7_0512200	rest	0.623708	GS	glutathione synthetase (GS)	1	1	0	0	0	0	1	0	3	0	2	15	6	0	22	14	13	FALSE	FALSE	FALSE	FALSE	FALSE	TRUE
1171	PF3D7_1353100	rest	0.616976	null	Plasmodium exported protein, unknown function	2	2	NA	NA	NA	NA	4	0	2	5	2	4	6	7	6	5	7	TRUE	FALSE	FALSE	FALSE	FALSE	FALSE
1172	PF3D7_0307700	rest	0.589931	null	conserved Plasmodium protein, unknown function	1	2	0	0	0	0	0	0	20	11	0	6	2	0	6	3	NA	FALSE	FALSE	FALSE	FALSE	FALSE	FALSE
1173	PF3D7_1420700	rest	0.578925	P113	surface protein P113 (P113)	2	0	0	0	0	0	36	4	10	15	14	7	22	0	2	17	23	FALSE	FALSE	FALSE	FALSE	FALSE	FALSE
1174	PF3D7_1332000	rest	0.568091	SYN5	syntaxin, Qa-SNARE family (SYN5)	0	0	0	0	0	0	0	0	3	0	0	8	3	0	9	7	NA	FALSE	FALSE	FALSE	FALSE	FALSE	FALSE
1175	PF3D7_1448600	rest	0.568091	VTI1	SNARE protein, putative (VTI1)	0	0	0	0	0	0	0	0	4	0	0	6	4	0	6	4	NA	FALSE	TRUE	FALSE	FALSE	FALSE	FALSE
1176	PF3D7_1117800	rest	0.565248	MLH	DNA mismatch repair protein MLH (MLH)	1	0	0	0	1	0	0	0	0	0	0	1	0	0	4	0	NA	TRUE	FALSE	FALSE	FALSE	FALSE	FALSE
1177	PF3D7_0501000	rest	0.556641	null	Plasmodium exported protein, unknown function	1	0	NA	NA	NA	NA	11	1	1	5	8	4	8	NA	3	4	3	FALSE	TRUE	FALSE	FALSE	FALSE	FALSE
1178	PF3D7_0217900	rest	0.54416	null	conserved Plasmodium protein, unknown function	3	0	0	0	0	0	3	4	7	9	15	10	6	0	14	14	18	FALSE	TRUE	FALSE	FALSE	FALSE	FALSE
1179	PF3D7_0312800	rest	0.537821	null	60S ribosomal protein L26, putative	7	3	7	2	2	0	3	0	3	2	9	6	3	2	6	6	8	TRUE	FALSE	FALSE	FALSE	FALSE	FALSE
1180	PF3D7_1344200	rest	0.529804	HSP110	heat shock protein 110, putative (HSP110)	0	0	NA	NA	NA	NA	0	0	24	22	58	43	23	16	45	48	63	FALSE	TRUE	FALSE	FALSE	FALSE	FALSE
1181	PF3D7_0920100	rest	0.513136	null	chaperone, putative	1	0	NA	NA	NA	NA	0	0	0	0	0	8	0	NA	2	5	NA	FALSE	FALSE	FALSE	FALSE	FALSE	FALSE
1182	PF3D7_1209700	rest	0.508481	null	conserved Plasmodium protein, unknown function	0	0	0	0	0	0	0	0	0	0	0	7	1	0	4	2	NA	FALSE	FALSE	FALSE	FALSE	FALSE	FALSE
1183	PF3D7_1356200	rest	0.508481	TIM23	mitochondrial import inner membrane translocase subunit TIM23, putative (TIM23)	0	0	0	0	0	0	0	0	0	0	0	3	1	0	4	2	NA	TRUE	FALSE	FALSE	FALSE	FALSE	FALSE
1184	PF3D7_1230800	rest	0.483443	null	conserved Plasmodium protein, unknown function	0	0	2	0	0	0	0	0	6	2	0	4	2	0	4	5	NA	TRUE	FALSE	FALSE	FALSE	FALSE	FALSE
1185	PF3D7_0906500	rest	0.483356	null	arginase	1	0	0	1	2	0	1	0	7	0	2	18	3	0	8	13	3	FALSE	FALSE	FALSE	FALSE	FALSE	FALSE
1186	PF3D7_0322000	rest	0.450641	CYP19A	peptidyl-prolyl cis-trans isomerase (CYP19A)	5	2	21	10	9	13	5	8	9	7	17	9	6	4	10	12	20	FALSE	FALSE	FALSE	FALSE	FALSE	FALSE
1187	PF3D7_0507100	rest	0.450641	RPL4	60S ribosomal protein L4 (RPL4)	12	2	25	9	20	15	33	11	9	16	23	22	19	14	23	29	26	FALSE	FALSE	FALSE	FALSE	FALSE	FALSE
1188	PF3D7_0525100	rest	0.450641	ACS10	acyl-CoA synthetase (ACS10)	8	2	25	5	14	8	12	5	16	12	24	17	19	10	24	31	44	FALSE	TRUE	FALSE	FALSE	FALSE	FALSE
1189	PF3D7_0624000	rest	0.450641	HK	hexokinase (HK)	11	2	17.5	5	13	25	27	32	25	16	30	20	17	14	28	36	46	FALSE	FALSE	FALSE	FALSE	FALSE	FALSE
1190	PF3D7_0727400	rest	0.450641	null	proteasome subunit alpha type-5, putative	5	2	10	4	4	11	8	7	16	7	26	17	8	5	19	21	29	FALSE	TRUE	FALSE	FALSE	FALSE	FALSE
1191	PF3D7_0812400	rest	0.450641	KARalpha	karyopherin alpha (KARalpha)	5	2	7	5	8	5	14	11	19	6	17	16	12	7	14	18	17	FALSE	FALSE	FALSE	FALSE	FALSE	FALSE
1192	PF3D7_0915400	rest	0.450641	PFK9	6-phosphofructokinase (PFK9)	17	2	23.5	5	24	30	54	74	58	29	90	45	53	16	70	63	53	FALSE	FALSE	FALSE	FALSE	FALSE	FALSE
1193	PF3D7_1410600	rest	0.450641	null	eukaryotic translation initiation factor 2 gamma subunit, putative	7	2	19	5	12	13	13	10	10	7	21	18	16	8	20	19	27	FALSE	TRUE	FALSE	FALSE	FALSE	FALSE
1194	PF3D7_1345900	rest	0.443739	SPC25	kinetochore protein SPC25, putative (SPC25)	1	0	NA	NA	NA	NA	0	0	2	2	0	5	4	NA	5	3	NA	TRUE	FALSE	FALSE	FALSE	FALSE	FALSE
1195	PF3D7_1134100	rest	0.43815	PDI-11	protein disulfide isomerase (PDI-11)	4	3	13	3	23	20	0	2	5	3	24	19	15	12	22	23	22	FALSE	TRUE	FALSE	FALSE	FALSE	FALSE
1196	PF3D7_1327700	rest	0.409895	UPF3B	regulator of nonsense transcripts 3B, putative (UPF3B)	1	0	0	0	0	0	0	0	1	0	0	3	0	0	3	2	NA	FALSE	FALSE	FALSE	FALSE	FALSE	FALSE
1197	PF3D7_0316300	rest	0.409513	null	inorganic pyrophosphatase, putative	1	0	1	5	0	1	1	2	10	5	20	21	4	0	22	24	32	FALSE	TRUE	FALSE	FALSE	FALSE	FALSE
1198	PF3D7_0904000	rest	0.404393	null	GTPase-activating protein, putative	0	0	0	0	0	6	1	2	2	4	6	6	5	0	17	17	23	FALSE	TRUE	FALSE	FALSE	FALSE	FALSE
1199	PF3D7_1340600	rest	0.400424	DBR1	RNA lariat debranching enzyme, putative (DBR1)	2	0	0	0	0	0	1	0	10	3	11	11	5	0	13	12	12	FALSE	TRUE	FALSE	FALSE	FALSE	FALSE
1200	PF3D7_1419700	rest	0.377647	null	conserved Plasmodium protein, unknown function	1	0	8	3	4	0	4	0	8	6	12	8	10	0	9	11	15	FALSE	FALSE	FALSE	FALSE	FALSE	FALSE
1201	PF3D7_0109800	rest	0.377092	null	phenylalanine--tRNA ligase alpha subunit	1	0	0	1	0	0	1	2	6	11	16	15	8	0	18	16	26	FALSE	FALSE	FALSE	FALSE	FALSE	FALSE
1202	PF3D7_1226300	rest	0.330346	HAD2	haloacid dehalogenase-like hydrolase, putative (HAD2)	3	1	7	5	14	16	9	30	7	2	25	18	10	4	23	23	34	FALSE	FALSE	FALSE	FALSE	FALSE	FALSE
1203	PF3D7_0702400	rest	0.325617	SEMP1	small exported membrane protein 1 (SEMP1)	4	0	NA	NA	NA	NA	12	4	4	3	6	3	4	2	4	6	10	FALSE	FALSE	FALSE	FALSE	FALSE	FALSE
1204	PF3D7_0819900	rest	0.320262	LSM3	U6 snRNA-associated Sm-like protein LSm3, putative (LSM3)	1	0	NA	NA	NA	NA	0	0	4	1	0	3	0	4	5	5	5	FALSE	FALSE	FALSE	FALSE	FALSE	FALSE
1205	PF3D7_0932200	rest	0.319396	PFN	profilin, putative (PFN)	2	1	6	0	2	1	1	7	6	8	10	5	5	5	10	11	11	FALSE	TRUE	FALSE	FALSE	FALSE	FALSE
1206	PF3D7_0529400	rest	0.314277	null	conserved Plasmodium protein, unknown function	3	3	0	0	4	0	0	0	32	31	1	17	4	0	14	12	9	TRUE	FALSE	FALSE	TRUE	FALSE	FALSE
1207	PF3D7_1135400	rest	0.306545	null	conserved Plasmodium protein, unknown function	2	0	NA	NA	NA	NA	1	0	2	14	2	7	7	0	6	5	NA	FALSE	TRUE	FALSE	FALSE	FALSE	FALSE
1208	PF3D7_1332900	rest	0.283583	null	isoleucine--tRNA ligase, putative	3	1	2	1	0	0	23	29	27	13	64	45	19	2	50	58	58	FALSE	TRUE	FALSE	FALSE	FALSE	FALSE
1209	PF3D7_1002700	rest	0.254266	null	conserved Plasmodium protein, unknown function	1	0	0	0	6	0	0	1	7	0	8	7	0	0	0	10	4	FALSE	FALSE	FALSE	FALSE	FALSE	TRUE
1210	mal_mito_3	rest	0.248614	CYTB	cytochrome b (CYTB)	0	0	0	0	0	0	0	0	0	0	0	0	0	0	4	3	NA	FALSE	TRUE	FALSE	FALSE	FALSE	FALSE
1211	PF3D7_0413700	rest	0.236976	null	lysine decarboxylase-like protein, putative	0	0	1	0	0	3	1	2	7	0	8	7	7	0	11	8	11	FALSE	FALSE	FALSE	FALSE	FALSE	TRUE
1212	PF3D7_0621900	rest	0.234497	SRP68	signal recognition particle subunit SRP68, putative (SRP68)	1	0	2	0	4	2	0	0	10	1	7	10	8	3	22	21	21	FALSE	TRUE	FALSE	FALSE	FALSE	TRUE
1213	PF3D7_0517500	rest	0.201493	null	UTP--glucose-1-phosphate uridylyltransferase, putative	0	1	0	0	0	0	0	0	0	0	0	37	0	0	0	8	13	FALSE	FALSE	FALSE	FALSE	FALSE	FALSE
1214	PF3D7_0309600	rest	0.184302	PfP2	60S acidic ribosomal protein P2 (PfP2)	15	8	25	6	3	1	11	2	7	8	8	6	6	0	6	7	NA	FALSE	TRUE	FALSE	FALSE	FALSE	FALSE
1215	PF3D7_0919700	rest	0.160549	null	pyridoxal 5'-phosphate dependent enzyme class III, putative	1	0	2	0	0	0	0	0	5	1	2	9	1	0	17	17	10	FALSE	TRUE	FALSE	FALSE	FALSE	FALSE
1216	PF3D7_0206700	rest	0.159281	ASL	adenylosuccinate lyase (ASL)	0	0	2	0	0	3	0	0	2	6	4	11	5	0	15	16	13	FALSE	FALSE	FALSE	FALSE	FALSE	FALSE
1217	PF3D7_0306000	rest	0.157317	null	conserved Plasmodium protein, unknown function	0	1	0	0	1	0	0	3	2	0	1	2	0	0	2	2	2	FALSE	TRUE	TRUE	FALSE	FALSE	FALSE
1218	PF3D7_0310700	rest	0.155505	null	trafficking protein particle complex subunit 4, putative	0	0	0	0	0	0	0	0	0	0	0	2	0	2	3	0	NA	FALSE	FALSE	FALSE	FALSE	FALSE	FALSE
1219	PF3D7_0709500	rest	0.146044	null	conserved Plasmodium protein, unknown function	0	0	0	0	0	0	0	0	0	1	0	2	0	0	3	0	NA	FALSE	FALSE	FALSE	FALSE	FALSE	FALSE
1220	PF3D7_1238600	rest	0.142627	null	sphingomyelin phosphodiesterase, putative	0	0	0	0	0	0	0	0	6	1	1	11	3	0	9	11	4	FALSE	FALSE	FALSE	FALSE	FALSE	FALSE
1221	PF3D7_1126800	rest	0.132361	null	RNA-binding protein, putative	1	1	0	0	0	0	0	1	6	0	0	8	0	0	9	5	2	FALSE	FALSE	FALSE	FALSE	FALSE	FALSE
1222	PF3D7_1124400	rest	0.123192	LSM1	U6 snRNA-associated Sm-like protein LSm1, putative (LSM1)	0	0	0	0	1	0	0	0	3	1	0	3	0	0	3	0	NA	FALSE	FALSE	FALSE	FALSE	FALSE	FALSE
1223	PF3D7_0911900	rest	0.0957532	ICP	falstatin (ICP)	1	0	3	0	2	3	0	1	11	1	4	3	0	0	10	9	9	FALSE	TRUE	FALSE	FALSE	FALSE	FALSE
1224	PF3D7_0601600	rest	0.065247	null	tetratricopeptide repeat protein, putative	0	1	0	0	0	0	0	0	1	0	0	0	0	0	11	6	NA	FALSE	FALSE	FALSE	FALSE	FALSE	FALSE
1225	PF3D7_1230000	rest	0.065247	null	conserved Plasmodium protein, unknown function	0	1	0	0	0	0	0	0	1	0	0	0	0	0	3	4	NA	FALSE	FALSE	FALSE	FALSE	FALSE	FALSE
1226	PF3D7_0934300	rest	0.0609872	null	conserved Plasmodium protein, unknown function	0	0	0	0	0	0	0	0	0	0	0	1	0	0	2	3	NA	FALSE	FALSE	FALSE	FALSE	FALSE	FALSE
1227	PF3D7_1014000	rest	0.0609872	FS	GDP-L-fucose synthase (FS)	0	0	0	0	0	0	0	0	0	0	0	1	0	0	2	3	NA	FALSE	TRUE	FALSE	FALSE	FALSE	FALSE
1228	PF3D7_0710100	rest	0.056918	null	conserved Plasmodium protein, unknown function	0	1	0	0	0	0	0	0	0	0	0	5	7	2	7	2	NA	FALSE	FALSE	FALSE	FALSE	FALSE	FALSE
1229	PF3D7_0714000	rest	0.035603	H2B.Z	histone H2B variant (H2B.Z)	5	2	17	2	8	4	22	3	4	15	11	5	3	2	6	7	13	FALSE	FALSE	FALSE	FALSE	FALSE	FALSE
1230	PF3D7_1121700	rest	0.00758072	GCN20	protein GCN20 (GCN20)	1	1	2	2	0	0	0	0	9	2	0	11	6	2	16	14	13	TRUE	FALSE	FALSE	FALSE	FALSE	TRUE
1231	PF3D7_1460600	rest	-0.000782907	ISP3	inner membrane complex sub-compartment protein 3 (ISP3)	1	0	0	0	0	0	0	0	2	0	2	5	1	0	6	4	2	FALSE	FALSE	FALSE	FALSE	FALSE	FALSE
1232	PF3D7_0918000	rest	-0.038345	GAP50	glideosome-associated protein 50 (GAP50)	5	1	3	3	0	0	13	18	7	14	28	51	14	6	28	23	29	FALSE	TRUE	FALSE	FALSE	FALSE	FALSE
1233	PF3D7_1361800	rest	-0.038345	null	conserved Plasmodium protein, unknown function	24	1	35	6	0	0	19	9	58	8	84	37	23	11	44	56	66	FALSE	TRUE	FALSE	FALSE	FALSE	FALSE
1234	PF3D7_0507600	rest	-0.0759167	CAF40	cell differentiation protein, putative (CAF40)	0	0	NA	NA	NA	NA	0	0	11	2	1	12	7	2	15	9	7	FALSE	TRUE	FALSE	FALSE	FALSE	TRUE
1235	PF3D7_0822100	rest	-0.0764811	MED7	mediator of RNA polymerase II transcription subunit 7, putative (MED7)	0	0	0	0	0	0	0	0	0	0	0	4	9	0	5	1	NA	FALSE	FALSE	FALSE	FALSE	FALSE	FALSE
1236	PF3D7_1407900	rest	-0.0898195	PMI	plasmepsin I (PMI)	11	3	0	0	0	0	6	0	13	12	19	17	14	0	15	15	13	FALSE	FALSE	FALSE	FALSE	FALSE	FALSE
1237	PF3D7_0721400	rest	-0.0962877	null	conserved Plasmodium protein, unknown function	0	0	3	0	2	5	1	2	0	4	8	9	2	NA	10	12	11	FALSE	FALSE	FALSE	FALSE	FALSE	FALSE
1238	PF3D7_0420600	rest	-0.0993091	null	conserved Plasmodium protein, unknown function	0	0	0	0	0	0	0	0	0	0	1	0	0	0	9	4	NA	TRUE	FALSE	TRUE	FALSE	FALSE	FALSE
1239	PF3D7_0725200	rest	-0.128365	null	mago nashi protein homologue, putative	0	1	1	0	0	0	0	0	1	0	4	0	0	0	5	2	3	FALSE	FALSE	FALSE	FALSE	FALSE	TRUE
1240	PF3D7_1146800	rest	-0.14643	null	conserved Plasmodium protein, unknown function	2	1	0	0	0	0	0	0	0	0	0	12	0	0	0	20	6	FALSE	FALSE	FALSE	FALSE	FALSE	FALSE
1241	PF3D7_0514200	rest	-0.161262	null	conserved Plasmodium protein, unknown function	0	0	0	0	0	0	0	0	1	0	0	1	0	0	3	0	NA	FALSE	FALSE	FALSE	FALSE	FALSE	FALSE
1242	PF3D7_0323100	rest	-0.161262	null	conserved Plasmodium protein, unknown function	0	0	0	0	0	0	0	0	3	0	0	4	0	0	4	2	NA	FALSE	FALSE	FALSE	FALSE	FALSE	FALSE
1243	PF3D7_1209500	rest	-0.161262	PDE1	cGMP-specific phosphodiesterase (PDE1)	0	0	0	0	0	0	0	0	3	0	0	3	0	0	9	1	NA	TRUE	FALSE	FALSE	FALSE	FALSE	FALSE
1244	PF3D7_1142500	rest	-0.166031	RPL28	60S ribosomal protein L28 (RPL28)	7	2	2	0	2	2	9	3	5	6	8	5	4	3	6	10	13	FALSE	FALSE	FALSE	FALSE	FALSE	FALSE
1245	PF3D7_0314700	rest	-0.171857	null	zinc finger protein, putative	0	0	0	0	0	0	0	1	36	0	0	28	0	0	1	9	11	FALSE	TRUE	FALSE	FALSE	FALSE	FALSE
1246	PF3D7_1416500	rest	-0.178467	GDH1	NADP-specific glutamate dehydrogenase (GDH1)	3	0	0	0	8	13	18	23	0	4	31	26	17	4	29	32	38	FALSE	TRUE	FALSE	FALSE	FALSE	FALSE
1247	PF3D7_0510200	rest	-0.179833	CYP87	peptidyl-prolyl cis-trans isomerase (CYP87)	0	0	NA	NA	NA	NA	0	0	1	0	0	2	0	NA	2	4	6	FALSE	FALSE	FALSE	FALSE	FALSE	FALSE
1248	PF3D7_0516200	rest	-0.195723	null	40S ribosomal protein S11	11	8	7	1	6	6	27	25	10	12	12	11	7	12	12	9	13	FALSE	FALSE	FALSE	FALSE	FALSE	FALSE
1249	PF3D7_1414300	rest	-0.195723	null	60S ribosomal protein L10, putative	10	3	9	1	11	4	13	11	5	7	15	11	4	3	9	10	19	FALSE	FALSE	FALSE	FALSE	FALSE	FALSE
1250	PF3D7_1465900	rest	-0.195723	null	40S ribosomal protein S3	12	6	6	1	15	13	26	16	9	11	20	19	12	11	21	20	35	FALSE	FALSE	FALSE	FALSE	FALSE	FALSE
1251	PF3D7_1316800	rest	-0.201063	SEC20	protein transport protein SEC20, putative (SEC20)	1	0	0	0	0	0	0	0	1	0	1	4	0	0	3	0	NA	FALSE	FALSE	FALSE	TRUE	FALSE	FALSE
1252	PF3D7_0807300	rest	-0.201436	RAB18	ras-related protein Rab-18 (RAB18)	1	1	3	1	3	3	1	4	3	4	12	12	6	5	9	10	11	TRUE	FALSE	FALSE	FALSE	FALSE	FALSE
1253	PF3D7_0527200	rest	-0.203142	USP14	ubiquitin carboxyl-terminal hydrolase 14, putative (USP14)	2	1	3	0	0	0	0	0	17	3	18	7	4	0	20	15	11	FALSE	FALSE	FALSE	FALSE	FALSE	FALSE
1254	PF3D7_0314000	rest	-0.206126	P23	co-chaperone p23 (P23)	0	1	1	0	0	0	0	0	5	1	0	4	3	2	6	7	7	FALSE	TRUE	FALSE	FALSE	FALSE	FALSE
1255	PF3D7_0112000	rest	-0.234686	null	TatD-like deoxyribonuclease, putative	1	0	3	0	0	0	1	0	2	1	0	4	0	0	4	6	11	FALSE	FALSE	FALSE	FALSE	FALSE	FALSE
1256	PF3D7_1346100	rest	-0.245842	SEC61	protein transport protein SEC61 subunit alpha (SEC61)	1	0	NA	NA	NA	NA	1	1	3	1	14	8	8	4	13	11	14	FALSE	TRUE	FALSE	FALSE	FALSE	TRUE
1257	PF3D7_1367100	rest	-0.282676	null	U1 small nuclear ribonucleoprotein, putative	2	1	0	0	0	0	0	0	2	0	0	0	0	0	3	4	NA	FALSE	FALSE	FALSE	FALSE	FALSE	FALSE
1258	PF3D7_0629200	rest	-0.295872	null	DnaJ protein, putative	3	1	NA	NA	NA	NA	6	3	4	8	13	11	13	5	15	17	22	FALSE	TRUE	FALSE	FALSE	FALSE	FALSE
1259	PF3D7_1213800	rest	-0.295872	PRS	proline--tRNA ligase (PRS)	4	1	NA	NA	NA	NA	7	11	24	7	31	17	12	3	43	36	33	FALSE	TRUE	FALSE	FALSE	FALSE	FALSE
1260	PF3D7_0620500	rest	-0.298874	null	cleavage stimulation factor subunit 1, putative	1	0	0	0	0	0	0	0	0	0	0	5	2	0	3	2	NA	FALSE	FALSE	FALSE	FALSE	FALSE	FALSE
1261	PF3D7_0413600	rest	-0.316738	RPT3	26S protease regulatory subunit 6B, putative (RPT3)	6	4	0	0.5	5	2	5	2	11	9	24	21	15	12	23	20	21	FALSE	TRUE	FALSE	FALSE	FALSE	FALSE
1262	PF3D7_0822300	rest	-0.32386	SNRPG	small nuclear ribonucleoprotein G, putative (SNRPG)	0	0	0	0	0	0	0	0	1	0	0	2	0	0	1	6	6	FALSE	FALSE	FALSE	FALSE	FALSE	FALSE
1263	PF3D7_1203900	rest	-0.336238	UBC	ubiquitin-conjugating enzyme E2 (UBC)	3	0	9	3	0	0	0	0	5	2	9	11	3	0	5	6	6	FALSE	FALSE	FALSE	FALSE	FALSE	FALSE
1264	PF3D7_0621800	rest	-0.33853	null	nascent polypeptide associated complex alpha chain, putative	1	0	0	0	0	3	2	5	8	8	8	22	7	7	9	8	11	FALSE	TRUE	FALSE	FALSE	FALSE	FALSE
1265	PF3D7_0912100	rest	-0.339516	null	zinc finger protein, putative	0	0	0	0	0	0	0	0	0	0	0	8	3	0	4	0	NA	TRUE	FALSE	FALSE	FALSE	FALSE	FALSE
1266	PF3D7_1418000	rest	-0.340129	UFD1	ubiquitin fusion degradation protein UFD1, putative (UFD1)	0	0	NA	NA	NA	NA	0	0	2	0	1	0	0	NA	5	7	4	FALSE	FALSE	FALSE	TRUE	FALSE	FALSE
1267	PF3D7_1311700	rest	-0.346402	null	cytochrome c2 precursor, putative	0	0	0	0	0	0	0	0	0	0	0	3	0	0	3	0	2	TRUE	FALSE	FALSE	FALSE	FALSE	FALSE
1268	PF3D7_0308600	rest	-0.351431	PRPF19	pre-mRNA-processing factor 19, putative (PRPF19)	1	5	2	2	3	3	0	0	5	4	0	7	7	5	11	12	7	FALSE	FALSE	FALSE	FALSE	FALSE	FALSE
1269	PF3D7_0310500	rest	-0.358051	null	DEAD box helicase, putative	3	0	NA	NA	NA	NA	0	0	7	0	0	6	0	0	7	13	9	FALSE	FALSE	FALSE	FALSE	FALSE	FALSE
1270	PF3D7_0626700	rest	-0.376362	null	conserved protein, unknown function	1	0	3	2	0	3	10	16	6	5	23	12	4	0	17	25	35	FALSE	TRUE	FALSE	FALSE	FALSE	FALSE
1271	PF3D7_1340500	rest	-0.393851	null	conserved Plasmodium protein, unknown function	1	2	0	0	0	0	0	0	0	0	1	5	0	0	0	13	NA	FALSE	FALSE	TRUE	FALSE	FALSE	FALSE
1272	PF3D7_1360500	rest	-0.393851	GCbeta	guanylyl cyclase beta (GCbeta)	1	2	0	0	0	0	0	0	0	0	1	4	0	0	0	13	NA	FALSE	FALSE	TRUE	FALSE	FALSE	FALSE
1273	PF3D7_0102900	rest	-0.403081	null	aspartate--tRNA ligase	2	0	NA	NA	NA	NA	1	2	9	3	16	19	15	5	21	25	19	FALSE	FALSE	FALSE	FALSE	FALSE	FALSE
1274	PF3D7_1364800	rest	-0.406345	null	DNA-directed RNA polymerase II, putative	4	2	NA	NA	NA	NA	0	0	2	3	1	5	2	NA	10	8	9	TRUE	FALSE	FALSE	FALSE	FALSE	TRUE
1275	PF3D7_0610800	rest	-0.419724	TK	transketolase (TK)	6	0	9	3.5	7	15	12	35	10	11	43	16	11	0	34	37	38	FALSE	TRUE	FALSE	FALSE	FALSE	FALSE
1276	PF3D7_0623000	rest	-0.424296	CS	chorismate synthase (CS)	0	0	0	0	0	0	0	0	3	0	0	38	0	0	3	0	NA	TRUE	FALSE	FALSE	FALSE	FALSE	FALSE
1277	PF3D7_1357500	rest	-0.424296	null	DNA helicase, putative	0	0	0	0	0	0	0	0	6	0	0	3	0	0	5	0	NA	TRUE	FALSE	FALSE	FALSE	FALSE	FALSE
1278	PF3D7_1347400	rest	-0.431291	null	conserved Plasmodium protein, unknown function	0	0	0	0	0	0	0	0	0	0	1	4	0	0	3	2	2	FALSE	FALSE	FALSE	FALSE	FALSE	TRUE
1279	PF3D7_0310600	rest	-0.432876	EIF3K	eukaryotic translation initiation factor 3 subunit K, putative (EIF3K)	1	0	0	0	0	0	1	0	3	0	5	9	3	3	9	8	6	FALSE	FALSE	FALSE	TRUE	FALSE	FALSE
1280	PF3D7_0720700	rest	-0.49999	null	phosphoinositide-binding protein, putative	0	0	0	0	0	0	0	0	10	0	0	7	1	10	13	21	10	FALSE	FALSE	FALSE	FALSE	FALSE	FALSE
1281	PF3D7_1441400	rest	-0.500032	FACT-S	FACT complex subunit SSRP1, putative (FACT-S)	2	1	8	0	26	9	12	15	10	20	22	25	19	3	28	26	17	TRUE	FALSE	FALSE	FALSE	FALSE	FALSE
1282	PF3D7_0317800	rest	-0.500857	null	proteasome regulatory protein, putative	0	0	0	0	0	0	0	0	2	0	0	6	7	0	3	7	2	FALSE	FALSE	FALSE	FALSE	FALSE	FALSE
1283	PF3D7_1136800	rest	-0.516557	null	DnaJ protein, putative	0	0	2	0	0	0	0	0	4	1	0	3	1	0	9	3	NA	FALSE	FALSE	FALSE	FALSE	FALSE	FALSE
1284	PF3D7_1011400	rest	-0.518547	null	proteasome subunit beta type-5	1	0	3	0	1	4	0	6	3	3	10	7	3	3	7	8	12	FALSE	TRUE	FALSE	FALSE	FALSE	FALSE
1285	PF3D7_0707700	rest	-0.530363	null	E3 ubiquitin-protein ligase, putative	1	1	0	0	0	0	0	0	10	1	0	6	1	0	8	11	NA	FALSE	TRUE	FALSE	FALSE	FALSE	FALSE
1286	PF3D7_1365400	rest	-0.534029	Uba2	ubiquitin-activating enzyme (Uba2)	0	0	0	0	0	0	0	0	0	0	2	6	0	0	1	0	NA	TRUE	FALSE	TRUE	FALSE	FALSE	FALSE
1287	PF3D7_0205900	rest	-0.549359	RPN1	26S proteasome regulatory subunit RPN1, putative (RPN1)	4	1	9	3	3	11	2	6	14	9	52	34	20	12	36	45	47	FALSE	TRUE	FALSE	FALSE	FALSE	FALSE
1288	PF3D7_1206400	rest	-0.560501	null	rhodanese like protein, putative	0	1	0	0	0	0	0	0	0	0	0	30	0	0	0	5	NA	FALSE	FALSE	FALSE	FALSE	FALSE	FALSE
1289	PF3D7_1444800	rest	-0.56185	FBPA	fructose-bisphosphate aldolase (FBPA)	20	11	63	57	23	25	0	0	32	21	46	35	21	16	35	27	38	FALSE	FALSE	FALSE	FALSE	FALSE	FALSE
1290	PF3D7_1116400	rest	-0.572398	SEC12	guanine nucleotide-exchange factor SEC12 (SEC12)	0	0	0	0	1	1	0	0	1	0	0	2	2	5	5	8	6	FALSE	FALSE	FALSE	FALSE	FALSE	FALSE
1291	PF3D7_1474000	rest	-0.586894	null	probable protein, unknown function	0	0	0	0	0	0	0	0	6	0	0	15	0	0	2	3	30	FALSE	TRUE	FALSE	FALSE	FALSE	FALSE
1292	PF3D7_0903200	rest	-0.604296	RAB7	ras-related protein RAB7 (RAB7)	1	1	NA	NA	NA	NA	3	1	7	2	15	12	9	4	13	14	14	FALSE	FALSE	FALSE	FALSE	FALSE	FALSE
1293	PF3D7_1117100	rest	-0.607854	UCH54	deubiquinating/deneddylating enzyme (UCH54)	1	0	0	0	2	3	0	0	8	2	11	16	5	0	16	17	8	FALSE	TRUE	FALSE	FALSE	FALSE	FALSE
1294	PF3D7_0731100	rest	-0.627732	PTP2	EMP1-trafficking protein (PTP2)	1	0	NA	NA	NA	NA	0	0	17	0	0	14	6	0	8	4	NA	FALSE	TRUE	FALSE	FALSE	FALSE	FALSE
1295	PF3D7_1006800	rest	-0.631822	null	RNA-binding protein, putative	8	3	7	0	9	3	9	9	10	10	16	9	11	9	9	11	29	FALSE	FALSE	FALSE	FALSE	FALSE	FALSE
1296	PF3D7_1008400	rest	-0.631822	RPT2	26S protease regulatory subunit 4, putative (RPT2)	5	6	5.5	0	5	5	8	11	12	5	16	15	11	9	14	23	24	FALSE	FALSE	FALSE	FALSE	FALSE	FALSE
1297	PF3D7_1008900	rest	-0.631822	AK1	adenylate kinase (AK1)	12	10	11	0	14	8	15	5	10	15	22	17	12	5	16	21	32	FALSE	FALSE	FALSE	FALSE	FALSE	FALSE
1298	PF3D7_1136500	rest	-0.631822	CK1	casein kinase 1 (CK1)	6	4	10	0	11	3	3	8	9	12	17	20	19	4	22	17	25	FALSE	FALSE	FALSE	FALSE	FALSE	FALSE
1299	PF3D7_1338200	rest	-0.631822	null	60S ribosomal protein L6-2, putative	10	3	9	0	12	4	11	10	6	14	14	19	10	9	13	13	26	FALSE	TRUE	FALSE	FALSE	FALSE	FALSE
1300	PF3D7_1421200	rest	-0.631822	RPS25	40S ribosomal protein S25 (RPS25)	10	4	5	0	6	3	7	7	4	8	7	10	6	3	10	10	14	FALSE	FALSE	FALSE	FALSE	FALSE	FALSE
1301	PF3D7_0423600	rest	-0.632682	null	conserved Plasmodium protein, unknown function	1	3	0	0	0	0	1	0	7	0	0	2	0	0	2	5	NA	FALSE	FALSE	FALSE	FALSE	FALSE	FALSE
1302	PF3D7_0716000	rest	-0.654302	null	RNA-binding protein, putative	1	0	0	0	0	0	0	0	6	0	0	8	1	0	7	8	NA	FALSE	FALSE	FALSE	FALSE	FALSE	FALSE
1303	PF3D7_1314100	rest	-0.681166	null	conserved Plasmodium protein, unknown function	1	0	NA	NA	NA	NA	0	0	6	0	1	10	4	NA	12	14	8	FALSE	FALSE	FALSE	FALSE	FALSE	FALSE
1304	PF3D7_0211500	rest	-0.694325	null	GAF domain-related protein, putative	0	0	0	0	0	0	0	0	0	0	1	3	0	0	3	0	2	FALSE	FALSE	FALSE	TRUE	FALSE	FALSE
1305	PF3D7_1415400	rest	-0.706462	null	conserved Plasmodium protein, unknown function	1	1	0	0	0	0	0	0	14	9	0	7	0	2	3	5	NA	FALSE	FALSE	FALSE	FALSE	FALSE	FALSE
1306	PF3D7_0305600	rest	-0.711084	null	AP endonuclease (DNA-[apurinic or apyrimidinic site] lyase), putative	0	0	0	0	0	0	1	2	12	8	0	3	2	0	3	4	4	TRUE	FALSE	FALSE	FALSE	FALSE	FALSE
1307	PF3D7_1401800	rest	-0.722382	CK	choline kinase (CK)	1	0	4	0	0	2	0	0	7	0	6	8	5	0	7	13	16	FALSE	TRUE	FALSE	FALSE	FALSE	TRUE
1308	PF3D7_1106700	rest	-0.723249	null	dna2/nam7 helicase family member, putative	1	0	0	0	0	0	0	0	2	0	0	4	2	0	5	6	2	FALSE	FALSE	FALSE	FALSE	FALSE	FALSE
1309	PF3D7_1469100	rest	-0.723249	null	conserved Plasmodium protein, unknown function	1	0	0	0	0	0	0	0	1	0	0	5	2	0	9	4	2	FALSE	FALSE	FALSE	FALSE	FALSE	FALSE
1310	PF3D7_0204500	rest	-0.751423	AspAT	aspartate transaminase (AspAT)	0	0	2	1	0	5	2	1	7	1	12	8	4	0	10	16	13	FALSE	TRUE	FALSE	FALSE	FALSE	FALSE
1311	PF3D7_1113400	rest	-0.7523	DSK2	ubiquitin domain-containing protein DSK2, putative (DSK2)	6	0	13	3	1	2	3	3	13	7	11	9	6	5	12	12	12	FALSE	TRUE	FALSE	FALSE	FALSE	FALSE
1312	PF3D7_1365600	rest	-0.761981	null	DNA topoisomerase VI, b subunit, putative	0	0	0	0	0	0	0	0	0	0	0	3	0	0	0	5	3	FALSE	FALSE	FALSE	FALSE	FALSE	FALSE
1313	PF3D7_0219600	rest	-0.812394	RFC1	replication factor C subunit 1, putative (RFC1)	3	1	1	1	10	1	2	20	20	8	23	31	11	4	35	13	29	TRUE	FALSE	FALSE	FALSE	TRUE	FALSE
1314	PF3D7_1137900	rest	-0.821775	null	conserved Plasmodium protein, unknown function	1	0	0	0	0	0	0	0	0	0	0	2	0	0	5	0	NA	TRUE	FALSE	FALSE	FALSE	FALSE	FALSE
1315	PF3D7_0821200	rest	-0.823919	null	conserved Plasmodium protein, unknown function	0	0	0	0	0	0	0	0	1	3	0	5	0	0	5	2	NA	FALSE	FALSE	FALSE	FALSE	FALSE	FALSE
1316	PF3D7_1030600	rest	-0.840347	KAE1	tRNA N6-adenosine threonylcarbamoyltransferase (KAE1)	1	0	NA	NA	NA	NA	0	0	0	0	0	2	0	NA	2	3	6	FALSE	FALSE	FALSE	FALSE	FALSE	FALSE
1317	PF3D7_0828500	rest	-0.84878	null	translation initiation factor EIF-2b alpha subunit, putative	0	0	0	0	0	0	0	0	2	0	1	5	4	0	6	8	2	FALSE	FALSE	FALSE	FALSE	FALSE	FALSE
1318	PF3D7_1030500	rest	-0.868734	RPN9	26S proteasome regulatory subunit RPN9, putative (RPN9)	0	1	2	0	1	2	1	1	5	4	12	16	13	4	19	21	27	FALSE	TRUE	FALSE	FALSE	FALSE	FALSE
1319	PF3D7_1006700	rest	-0.889082	null	conserved Plasmodium protein, unknown function	1	0	0	0	0	0	0	2	5	4	5	9	7	3	13	6	3	TRUE	FALSE	FALSE	FALSE	FALSE	TRUE
1320	PF3D7_1367600	rest	-0.905872	null	ribosome biogenesis protein MRT4, putative	1	0	1	0	0	1	0	0	1	2	0	4	2	0	3	6	3	FALSE	TRUE	FALSE	FALSE	FALSE	FALSE
1321	PF3D7_1129200	rest	-0.907404	RPN7	26S proteasome regulatory subunit RPN7, putative (RPN7)	3	1	0	0	0	0	4	3	6	5	11	13	10	4	15	17	19	FALSE	TRUE	FALSE	FALSE	FALSE	FALSE
1322	PF3D7_0606200	rest	-0.931836	null	ubiquitin-conjugating enzyme E2, putative	1	1	0	0	0	0	0	0	3	0	3	1	2	0	6	1	NA	FALSE	FALSE	FALSE	FALSE	FALSE	FALSE
1323	PF3D7_1414800	rest	-0.936274	SMB1	small nuclear ribonucleoprotein-associated protein B, putative (SMB1)	2	1	0	1	0	1	0	1	2	3	1	12	4	0	8	11	8	FALSE	FALSE	FALSE	FALSE	FALSE	FALSE
1324	PF3D7_0306700	rest	-0.941827	null	membrane magnesium transporter, putative	0	0	NA	NA	NA	NA	0	0	2	0	0	2	0	NA	2	5	NA	TRUE	FALSE	FALSE	FALSE	FALSE	FALSE
1325	PF3D7_1241400	rest	-0.945348	null	RNA-binding protein, putative	0	1	0	0	0	0	0	0	2	0	0	34	0	0	0	13	11	FALSE	FALSE	FALSE	FALSE	FALSE	FALSE
1326	PF3D7_1222500	rest	-0.948351	null	ATP-binding protein, putative	0	0	0	0	0	0	0	0	1	0	2	60	0	0	0	5	NA	FALSE	FALSE	FALSE	FALSE	FALSE	TRUE
1327	PF3D7_1324300	rest	-0.948351	null	conserved Plasmodium membrane protein, unknown function	0	0	0	0	0	0	0	0	2	0	2	5	0	0	0	6	NA	FALSE	FALSE	TRUE	FALSE	FALSE	FALSE
1328	PF3D7_1432300	rest	-0.948351	null	conserved Plasmodium protein, unknown function	0	0	0	0	0	0	0	0	1	0	2	3	0	0	0	13	NA	FALSE	FALSE	FALSE	TRUE	FALSE	FALSE
1329	PF3D7_1030100	rest	-0.950695	PRP22	pre-mRNA-splicing factor ATP-dependent RNA helicase PRP22, putative (PRP22)	1	0	4	0	0	0	0	0	6	0	0	5	0	0	3	9	NA	FALSE	FALSE	FALSE	FALSE	FALSE	FALSE
1330	PF3D7_1208600	rest	-0.961915	TIM10	mitochondrial import inner membrane translocase subunit TIM10, putative (TIM10)	0	1	0	0	0	0	0	0	1	1	0	2	0	0	1	4	NA	FALSE	FALSE	FALSE	FALSE	FALSE	FALSE
1331	PF3D7_1316500	rest	-0.980542	PRP40	pre-mRNA-processing factor 40, putative (PRP40)	1	0	3	0	1	0	0	0	1	0	1	3	0	0	6	3	2	FALSE	FALSE	FALSE	TRUE	FALSE	FALSE
1332	PF3D7_0209100	rest	-0.991337	null	phospholipase A2, putative	0	0	1	0	0	0	0	0	7	0	0	3	0	0	6	2	NA	FALSE	FALSE	FALSE	FALSE	FALSE	FALSE
1333	PF3D7_0309000	rest	-1.00172	YVH1	dual specificity protein phosphatase (YVH1)	1	1	0	0	0	0	0	0	2	2	1	3	0	0	2	5	NA	FALSE	FALSE	FALSE	TRUE	FALSE	FALSE
1334	PF3D7_1032200	rest	-1.01097	null	conserved Plasmodium protein, unknown function	0	0	NA	NA	NA	NA	0	0	0	0	2	2	0	NA	0	3	4	FALSE	FALSE	FALSE	TRUE	FALSE	FALSE
1335	PF3D7_0517000	rest	-1.04561	null	60S ribosomal protein L12, putative	0	0	14	4	8	5	0	0	8	8	13	10	5	5	8	11	15	FALSE	FALSE	FALSE	FALSE	FALSE	FALSE
1336	PF3D7_1457000	rest	-1.05084	SPP	signal peptide peptidase (SPP)	1	0	2	0	4	0	1	1	1	3	7	0	0	0	4	5	15	FALSE	FALSE	FALSE	FALSE	FALSE	FALSE
1337	PF3D7_1343400	rest	-1.05714	RAD5	DNA repair protein RAD5, putative (RAD5)	0	0	0	1	0	0	0	0	2	0	0	5	0	0	10	0	2	TRUE	FALSE	FALSE	FALSE	FALSE	FALSE
1338	PF3D7_0530100	rest	-1.09201	SYN6	SNARE protein, putative (SYN6)	0	0	0	0	1	0	0	2	2	0	0	9	1	3	2	3	5	FALSE	FALSE	FALSE	FALSE	FALSE	FALSE
1339	PF3D7_0623100	rest	-1.09553	NAB2	nuclear polyadenylated RNA-binding protein NAB2, putative (NAB2)	2	1	0	0	0	0	0	0	16	5	0	3	3	0	4	11	7	FALSE	FALSE	FALSE	FALSE	FALSE	FALSE
1340	PF3D7_0415000	rest	-1.09589	null	arsenical pump-driving ATPase, putative	1	0	2	0	7	6	0	1	10	0	3	10	11	5	11	14	7	FALSE	TRUE	FALSE	FALSE	FALSE	FALSE
1341	PF3D7_1336900	rest	-1.09719	WRS	tryptophan--tRNA ligase (WRS)	0	1	0.5	1	0	0	2	0	7	4	4	27	3	3	29	22	16	FALSE	FALSE	FALSE	FALSE	FALSE	TRUE
1342	PF3D7_1319300	rest	-1.10152	null	N2,N2-dimethylguanosine tRNA methyltransferase, putative	0	0	1	0	0	0	0	0	8	1	0	9	3	0	3	7	NA	FALSE	FALSE	FALSE	FALSE	FALSE	FALSE
1343	PF3D7_0210100	rest	-1.10842	null	60S ribosomal protein L37ae, putative	4	2	5	0	0	0	1	0	2	2	4	3	3	2	5	4	7	FALSE	FALSE	FALSE	FALSE	FALSE	FALSE
1344	PF3D7_0415900	rest	-1.1123	null	60S ribosomal protein L15, putative	5	0	12	2	8	0	17	10	3	5	12	9	4	4	12	8	13	FALSE	FALSE	FALSE	FALSE	FALSE	FALSE
1345	PF3D7_1344800	rest	-1.12112	ATCase	aspartate carbamoyltransferase (ATCase)	0	0	0	0	8	3	1	0	2	9	21	19	20	6	20	15	9	FALSE	TRUE	FALSE	FALSE	FALSE	FALSE
1346	PF3D7_0617200	rest	-1.13432	null	conserved Plasmodium protein, unknown function	15	9	8	0	1	4	14	6	23	35	8	6	25	7	14	17	18	FALSE	FALSE	FALSE	FALSE	FALSE	FALSE
1347	PF3D7_1470700	rest	-1.13993	null	conserved Plasmodium protein, unknown function	1	0	0	0	0	0	0	0	2	3	0	6	5	0	7	6	4	FALSE	FALSE	FALSE	FALSE	FALSE	FALSE
1348	PF3D7_0826100	rest	-1.16662	null	E3 ubiquitin-protein ligase, putative	2	0	3.66667	0	0	0	0	0	32	3	5	14	7	0	26	48	10	TRUE	FALSE	FALSE	FALSE	FALSE	FALSE
1349	PF3D7_0605800	rest	-1.17234	RAD50	DNA repair protein RAD50, putative (RAD50)	2	1	0	0	0	0	0	0	2	1	2	27	0	0	0	5	NA	FALSE	FALSE	FALSE	TRUE	FALSE	FALSE
1350	PF3D7_1447800	rest	-1.17376	null	calponin homology domain-containing protein, putative	1	3	0	0	0	0	0	1	18	0	2	16	7	0	0	5	17	FALSE	FALSE	FALSE	FALSE	FALSE	FALSE
1351	PF3D7_0530200	rest	-1.1743	PPT	phosphoenolpyruvate/phosphate translocator (PPT)	0	0	0	0	3	0	0	0	1	0	2	2	0	0	0	3	NA	FALSE	FALSE	TRUE	FALSE	FALSE	FALSE
1352	PF3D7_1125500	rest	-1.1956	SNRPD1	small nuclear ribonucleoprotein Sm D1, putative (SNRPD1)	2	0	1	0	0	3	0	0	3	1	3	5	2	4	5	3	5	FALSE	FALSE	FALSE	FALSE	FALSE	TRUE
1353	PF3D7_0418200	rest	-1.21011	EIF3M	eukaryotic translation initiation factor 3 subunit M, putative (EIF3M)	1	2	5	0	12	5	1	0	1	5	9	17	14	2	22	18	16	FALSE	FALSE	FALSE	FALSE	FALSE	FALSE
1354	PF3D7_0706000	rest	-1.21267	null	importin-7, putative	0	0	3.5	0.5	0	0	0	0	17	4	53	43	21	2	49	48	44	FALSE	TRUE	FALSE	FALSE	FALSE	FALSE
1355	PF3D7_1366600	rest	-1.21417	SRPR-alpha	signal recognition particle receptor alpha subunit (SRPR-alpha)	3	3	0	0	2	1	0	0	3	0	2	14	3	5	18	10	16	TRUE	FALSE	FALSE	FALSE	FALSE	TRUE
1356	PF3D7_1451800	rest	-1.2366	null	sortilin	0	0	0	0	10	2	7	2	13	6	12	16	17	5	19	17	15	FALSE	TRUE	FALSE	FALSE	FALSE	FALSE
1357	PF3D7_0204100	rest	-1.24791	null	conserved Plasmodium protein, unknown function	0	2	0	0	0	0	0	0	2	0	2	0	0	0	1	4	NA	TRUE	FALSE	TRUE	FALSE	FALSE	FALSE
1358	PF3D7_0309500	rest	-1.25935	null	asparagine synthetase, putative	4	0	NA	NA	NA	NA	8	22	17	7	27	27	7	3	31	27	34	FALSE	TRUE	FALSE	FALSE	FALSE	FALSE
1359	PF3D7_0520900	rest	-1.25935	SAHH	S-adenosyl-L-homocysteine hydrolase (SAHH)	11	0	NA	NA	NA	NA	19	8	16	12	21	10	17	6	18	19	32	FALSE	FALSE	FALSE	FALSE	FALSE	FALSE
1360	PF3D7_1029600	rest	-1.25935	ADA	adenosine deaminase (ADA)	15	0	NA	NA	NA	NA	33	26	11	11	32	21	15	10	23	24	29	FALSE	TRUE	FALSE	FALSE	FALSE	FALSE
1361	PF3D7_1343000	rest	-1.25935	PMT	phosphoethanolamine N-methyltransferase (PMT)	22	0	NA	NA	NA	NA	15	4	27	19	21	17	21	7	14	15	13	FALSE	TRUE	FALSE	FALSE	FALSE	FALSE
1362	PF3D7_1446200	rest	-1.25935	LAP	M17 leucyl aminopeptidase (LAP)	6	0	NA	NA	NA	NA	15	12	14	15	28	25	18	9	28	28	32	FALSE	TRUE	FALSE	FALSE	FALSE	FALSE
1363	PF3D7_1228300	rest	-1.26383	NEK1	NIMA related kinase 1 (NEK1)	0	0	0	0	0	0	0	0	4	1	0	3	0	0	4	0	NA	TRUE	FALSE	FALSE	FALSE	TRUE	FALSE
1364	PF3D7_1334100	rest	-1.26383	null	conserved Plasmodium protein, unknown function	0	0	0	0	0	0	0	0	5	1	0	12	0	0	17	0	NA	TRUE	FALSE	FALSE	FALSE	FALSE	FALSE
1365	PF3D7_1227100	rest	-1.27257	DH60	DNA helicase 60 (DH60)	2	0	0	0	0	0	0	0	1	5	0	5	3	2	4	4	NA	FALSE	FALSE	FALSE	FALSE	FALSE	FALSE
1366	PF3D7_1118500	rest	-1.28048	null	box C/D snoRNP rRNA 2'-O-methylation factor, putative	6	2	10	1	1	0	0	2	8	3	10	18	15	2	19	18	7	FALSE	TRUE	FALSE	FALSE	FALSE	TRUE
1367	PF3D7_1309500	rest	-1.31681	GAR1	H/ACA ribonucleoprotein complex subunit 1, putative (GAR1)	1	0	0	0	0	0	0	0	3	1	0	3	3	0	6	7	4	FALSE	FALSE	FALSE	FALSE	FALSE	FALSE
1368	PF3D7_1309100	rest	-1.32531	null	60S ribosomal protein L24, putative	3	0	0	0	6	4	12	9	2	5	8	7	7	5	8	10	12	TRUE	FALSE	FALSE	FALSE	FALSE	FALSE
1369	PF3D7_1449800	rest	-1.3323	null	conserved Plasmodium protein, unknown function	1	0	0	0	0	0	0	0	0	0	1	1	0	0	1	3	3	FALSE	FALSE	FALSE	FALSE	FALSE	TRUE
1370	PF3D7_0927200	rest	-1.34985	null	zinc finger protein, putative	0	2	0	0	0	0	0	0	20	0	1	14	0	0	0	13	6	FALSE	FALSE	FALSE	FALSE	FALSE	TRUE
1371	PF3D7_0621200	rest	-1.35046	PDX1	pyridoxine biosynthesis protein PDX1 (PDX1)	13	1	2	0	2	0	27	40	12	8	32	40	15	5	22	24	28	FALSE	TRUE	FALSE	FALSE	FALSE	FALSE
1372	PF3D7_1444300	rest	-1.40308	LPAAT	1-acyl-sn-glycerol-3-phosphate acyltransferase, putative (LPAAT)	2	0	NA	NA	NA	NA	2	0	4	3	8	23	5	3	6	8	6	FALSE	TRUE	FALSE	FALSE	FALSE	FALSE
1373	PF3D7_0603300	rest	-1.45087	DHODH	dihydroorotate dehydrogenase (DHODH)	0	0	0	0	7	0	0	1	2	1	0	7	8	8	18	8	2	FALSE	FALSE	FALSE	FALSE	FALSE	FALSE
1374	PF3D7_0903900	rest	-1.45625	RPL32	60S ribosomal protein L32 (RPL32)	5	0	3	1	6	2	3	6	1	4	7	7	4	4	6	6	8	TRUE	FALSE	FALSE	FALSE	FALSE	FALSE
1375	PF3D7_1108800	rest	-1.45686	null	conserved Plasmodium protein, unknown function	0	0	0	0	0	0	0	1	0	0	1	8	0	0	0	5	NA	FALSE	FALSE	TRUE	FALSE	FALSE	FALSE
1376	PF3D7_0608500	rest	-1.46351	null	proteasome subunit alpha type-2, putative	2	0	6	0	3	7	3	5	7	9	14	14	8	3	15	17	19	FALSE	TRUE	FALSE	FALSE	FALSE	FALSE
1377	PF3D7_1247400	rest	-1.46351	FKBP35	FK506-binding protein (FKBP)-type peptidyl-prolyl isomerase (FKBP35)	2	0	5	0	4	5	5	11	7	11	21	15	16	4	18	21	16	FALSE	FALSE	FALSE	FALSE	FALSE	FALSE
1378	PF3D7_1125600	rest	-1.47638	null	conserved Plasmodium protein, unknown function	0	0	0	0	0	0	0	0	0	0	2	0	0	0	5	3	2	FALSE	FALSE	FALSE	FALSE	FALSE	TRUE
1379	PF3D7_1236300	rest	-1.48636	null	conserved Plasmodium protein, unknown function	0	0	0	0	0	0	0	0	1	0	0	3	3	0	4	0	NA	FALSE	FALSE	FALSE	FALSE	FALSE	FALSE
1380	PF3D7_0703000	rest	-1.49378	null	conserved Plasmodium protein, unknown function	0	0	0	0	0	0	0	1	1	0	0	4	0	0	0	9	4	FALSE	FALSE	FALSE	FALSE	FALSE	FALSE
1381	PF3D7_0726900	rest	-1.50929	TIM50	mitochondrial import inner membrane translocase subunit TIM50, putative (TIM50)	1	0	0	0	0	0	0	0	0	0	1	5	4	0	7	4	2	FALSE	FALSE	FALSE	FALSE	FALSE	FALSE
1382	PF3D7_0208700	rest	-1.52398	null	conserved Plasmodium protein, unknown function	0	0	0	0	0	0	0	0	0	0	0	7	0	0	0	6	NA	FALSE	FALSE	FALSE	FALSE	FALSE	FALSE
1383	PF3D7_0319800	rest	-1.52398	null	conserved Plasmodium protein, unknown function	0	0	0	0	0	0	0	0	0	0	0	5	0	0	0	6	NA	FALSE	FALSE	FALSE	FALSE	FALSE	FALSE
1384	PF3D7_0514100	rest	-1.52398	UvrD	ATP-dependent DNA helicase UvrD (UvrD)	0	0	0	0	0	0	0	0	0	0	0	6	0	0	0	4	NA	FALSE	FALSE	FALSE	FALSE	FALSE	FALSE
1385	PF3D7_1021500	rest	-1.52398	null	RNA helicase, putative	0	0	0	0	0	0	0	0	0	0	0	3	0	0	0	7	NA	FALSE	FALSE	FALSE	FALSE	FALSE	FALSE
1386	PF3D7_1342300	rest	-1.52398	null	tetratricopeptide repeat family protein, putative	0	0	0	0	0	0	0	0	0	0	0	7	0	0	0	3	NA	FALSE	FALSE	FALSE	FALSE	FALSE	FALSE
1387	PF3D7_1359500	rest	-1.52398	null	conserved Plasmodium protein, unknown function	0	0	0	0	0	0	0	0	0	0	0	4	0	0	0	3	NA	FALSE	FALSE	FALSE	FALSE	FALSE	FALSE
1388	PF3D7_1126000	rest	-1.54936	ThrRS	threonine--tRNA ligase (ThrRS)	7	2	9	2	14	15	15	22	18	9	45	43	18	8	43	43	54	FALSE	TRUE	FALSE	FALSE	FALSE	FALSE
1389	PF3D7_1472900	rest	-1.55583	null	dihydroorotase, putative	4	4	3	1	0	0	8	0	5	2	1	29	0	0	16	19	12	FALSE	TRUE	FALSE	FALSE	FALSE	TRUE
1390	PF3D7_1421400	rest	-1.56191	null	DNA-directed RNA polymerase III subunit C, putative	1	0	0	0	0	0	0	0	0	0	0	3	1	0	3	0	NA	FALSE	TRUE	FALSE	FALSE	FALSE	FALSE
1391	PF3D7_1137300	rest	-1.61421	null	conserved Plasmodium membrane protein, unknown function	0	1	1.5	0	0	0	2	0	1	3	0	9	5	2	11	8	18	FALSE	TRUE	FALSE	FALSE	FALSE	TRUE
1392	PF3D7_0718000	rest	-1.65114	null	dynein heavy chain, putative	3	3	0	0	0	0	0	1	0	0	1	23	2	0	30	0	2	TRUE	FALSE	FALSE	FALSE	FALSE	FALSE
1393	PF3D7_0704600	rest	-1.66473	UT	E3 ubiquitin-protein ligase (UT)	1	0	0	0	0	0	0	0	23	1	1	18	6	0	25	42	10	FALSE	TRUE	FALSE	FALSE	FALSE	TRUE
1394	PF3D7_1124900	rest	-1.68096	null	60S ribosomal protein L35, putative	4	2	0	0	0	0	0	0	2	3	7	2	0	2	5	0	14	FALSE	FALSE	FALSE	FALSE	FALSE	FALSE
1395	PF3D7_1243600	rest	-1.69259	null	translation initiation factor SUI1, putative	2	0	NA	NA	NA	NA	0	0	4	10	0	3	1	2	4	5	7	FALSE	FALSE	FALSE	FALSE	FALSE	FALSE
1396	PF3D7_1104200	rest	-1.70649	SNF2L	chromatin remodeling protein (SNF2L)	7	2	0	0	0	0	1	0	17	25	8	10	19	0	14	18	13	FALSE	FALSE	FALSE	FALSE	TRUE	FALSE
1397	PF3D7_1306400	rest	-1.73748	RPT4	26S protease regulatory subunit 10B, putative (RPT4)	4	1	2	0	0	0	3	4	10	4	23	15	15	10	18	19	22	FALSE	TRUE	FALSE	FALSE	FALSE	FALSE
1398	PF3D7_0811500	rest	-1.78789	CARM1	histone-arginine methyltransferase CARM1, putative (CARM1)	0	0	0	0	0	0	0	0	2	2	2	4	0	0	0	7	NA	FALSE	FALSE	TRUE	FALSE	FALSE	FALSE
1399	PF3D7_0103900	rest	-1.84232	PIEPS15	parasite-infected erythrocyte surface protein (PIEPS15)	1	0	0	0	3	1	3	0	6	1	4	18	14	2	23	14	9	FALSE	TRUE	FALSE	FALSE	FALSE	TRUE
1400	PF3D7_0713500	rest	-1.84633	null	conserved Plasmodium protein, unknown function	0	1	0	0	0	0	0	0	0	0	1	2	0	0	4	0	2	TRUE	FALSE	FALSE	FALSE	TRUE	FALSE
1401	PF3D7_0528900	rest	-1.84943	null	conserved Plasmodium protein, unknown function	0	0	NA	NA	NA	NA	0	0	0	0	0	4	0	NA	2	2	NA	FALSE	FALSE	FALSE	FALSE	FALSE	FALSE
1402	PF3D7_1325300	rest	-1.85035	null	conserved Plasmodium protein, unknown function	0	0	NA	NA	NA	NA	0	0	0	0	2	0	0	0	3	0	NA	TRUE	FALSE	TRUE	FALSE	FALSE	FALSE
1403	PF3D7_1453100	rest	-1.87046	null	dynactin subunit 4, putative	0	1	0	0	0	0	0	1	0	0	2	6	0	0	0	9	2	FALSE	FALSE	FALSE	TRUE	FALSE	FALSE
1404	PF3D7_1124600	rest	-1.87088	EK	ethanolamine kinase (EK)	8	0	0	0	0	0	4	6	20	8	25	23	17	5	24	25	30	FALSE	TRUE	FALSE	FALSE	FALSE	FALSE
1405	PF3D7_0511000	rest	-1.87129	TCTP	translationally-controlled tumor protein homolog (TCTP)	3	1	7	5	4	4	3	5	5	6	9	4	3	3	7	6	11	FALSE	FALSE	FALSE	FALSE	FALSE	FALSE
1406	PF3D7_0513300	rest	-1.87129	PNP	purine nucleoside phosphorylase (PNP)	8	1	67	17	12	20	5	7	13	9	18	15	13	8	15	16	25	FALSE	FALSE	FALSE	FALSE	FALSE	FALSE
1407	PF3D7_0608700	rest	-1.87129	CCT6	T-complex protein 1 subunit zeta (CCT6)	5	1	9	2.5	11	13	4	20	9	13	43	24	18	11	31	31	46	FALSE	TRUE	FALSE	FALSE	FALSE	FALSE
1408	PF3D7_0521800	rest	-1.8719	null	nucleotide binding protein, putative	0	0	0	0	0	0	0	0	0	0	1	20	0	0	0	9	NA	FALSE	FALSE	TRUE	FALSE	FALSE	FALSE
1409	PF3D7_0709100	rest	-1.8719	null	Cg1 protein	2	0	0	0	0	0	0	0	0	0	0	7	0	0	0	3	NA	FALSE	FALSE	FALSE	FALSE	FALSE	FALSE
1410	PF3D7_1313900	rest	-1.88384	null	conserved Plasmodium protein, unknown function	1	0	0	0	0	0	0	0	0	0	0	8	4	0	11	1	NA	TRUE	FALSE	FALSE	FALSE	FALSE	FALSE
1411	PF3D7_0919100	rest	-1.89904	null	DnaJ protein, putative	1	1	NA	NA	NA	NA	1	0	3	5	12	17	8	6	7	9	16	FALSE	FALSE	FALSE	FALSE	FALSE	TRUE
1412	PF3D7_1128600	rest	-1.90882	NOT2	CCR4-NOT transcription complex subunit 2, putative (NOT2)	0	0	0	0	0	0	0	0	1	0	0	5	0	0	0	11	4	FALSE	FALSE	FALSE	FALSE	FALSE	FALSE
1413	PF3D7_1364500	rest	-1.92539	RRP45	exosome complex component RRP45, putative (RRP45)	0	0	0	0	0	0	0	0	2	1	0	1	0	0	2	5	NA	FALSE	FALSE	FALSE	FALSE	FALSE	FALSE
1414	PF3D7_1352400	rest	-1.93348	null	conserved Plasmodium protein, unknown function	1	0	0	0	0	0	0	0	16	8	0	9	2	0	13	7	7	FALSE	TRUE	FALSE	FALSE	FALSE	FALSE
1415	PF3D7_1452700	rest	-1.94359	null	U1 snRNA associated protein, putative	1	0	0	0	0	0	0	0	2	0	0	0	0	0	5	5	3	FALSE	FALSE	FALSE	FALSE	FALSE	FALSE
1416	PF3D7_1423400	rest	-1.95378	null	conserved Plasmodium membrane protein, unknown function	1	1	0	0	0	0	0	0	0	0	1	6	0	0	0	14	4	FALSE	FALSE	FALSE	FALSE	FALSE	TRUE
1417	PF3D7_0726300	rest	-1.96862	PMS1	DNA mismatch repair protein PMS1, putative (PMS1)	1	0	0	0	0	0	0	0	1	0	0	2	0	0	3	0	NA	FALSE	FALSE	FALSE	FALSE	FALSE	FALSE
1418	PF3D7_1206900	rest	-1.99346	null	conserved Plasmodium protein, unknown function	0	0	0	0	0	0	0	0	0	0	0	3	0	0	2	2	NA	TRUE	FALSE	FALSE	FALSE	FALSE	FALSE
1419	PF3D7_0624600	rest	-2.00931	ISWI	SNF2 helicase, putative (ISWI)	16	6	2.5	0.5	11	0	2	0	40	47	5	3	18	9	27	23	25	TRUE	FALSE	FALSE	FALSE	TRUE	FALSE
1420	PF3D7_1103700	rest	-2.00931	CK2beta1	casein kinase II beta chain (CK2beta1)	4	4	4	1	3	0	1	0	5	4	9	9	5	3	11	9	14	FALSE	TRUE	FALSE	FALSE	FALSE	TRUE
1421	PF3D7_1403200	rest	-2.01239	null	conserved Plasmodium protein, unknown function	0	0	0	0	2	0	1	1	0	0	0	5	0	NA	0	4	5	FALSE	FALSE	FALSE	FALSE	FALSE	FALSE
1422	PF3D7_1417200	rest	-2.05901	null	NOT family protein, putative	2	0	0	0	0	0	0	0	26	3	0	9	5	0	7	31	7	FALSE	FALSE	FALSE	FALSE	FALSE	FALSE
1423	PF3D7_1466900	rest	-2.05901	null	rhoptry protein, putative	2	0	0	0	0	0	0	0	12	4	0	9	6	0	7	11	4	FALSE	FALSE	FALSE	FALSE	FALSE	FALSE
1424	PF3D7_0722400	rest	-2.08525	null	GTP-binding protein, putative	4	4	13	1	0	14	17	16	14	10	27	18	18	3	27	24	25	FALSE	TRUE	FALSE	FALSE	FALSE	FALSE
1425	PF3D7_0605400	rest	-2.09196	null	calcium-binding protein, putative	0	0	0	0	5	0	0	0	0	0	2	9	0	0	1	0	2	FALSE	FALSE	FALSE	FALSE	TRUE	FALSE
1426	PF3D7_0925000	rest	-2.11247	null	conserved Plasmodium protein, unknown function	0	0	NA	NA	NA	NA	0	0	0	0	0	6	0	NA	1	0	NA	TRUE	FALSE	FALSE	FALSE	FALSE	FALSE
1427	PF3D7_0927500	rest	-2.11247	null	dynein light chain, putative	0	0	NA	NA	NA	NA	0	0	0	0	0	26	0	NA	1	0	NA	FALSE	FALSE	FALSE	FALSE	FALSE	FALSE
1428	PF3D7_0410800	rest	-2.13142	null	conserved Plasmodium protein, unknown function	1	0	0	0	1	0	1	0	16	16	0	11	2	0	12	4	8	TRUE	FALSE	FALSE	FALSE	FALSE	FALSE
1429	PF3D7_1429800	rest	-2.16234	null	coatamer beta subunit, putative	1	1	3	0.5	0	2	0	1	17	2	30	34	12	13	36	48	39	FALSE	TRUE	FALSE	FALSE	FALSE	FALSE
1430	PF3D7_0613700	rest	-2.17047	null	syntaxin binding protein, putative	0	1	0	0	0	0	0	0	5	1	0	3	1	0	8	7	2	FALSE	FALSE	FALSE	FALSE	FALSE	FALSE
1431	PF3D7_1344900	rest	-2.1788	null	conserved Plasmodium protein, unknown function	0	0	2	0	0	0	0	0	5	2	1	5	0	0	7	2	NA	TRUE	FALSE	FALSE	FALSE	TRUE	FALSE
1432	PF3D7_1327800	rest	-2.18283	null	ribose-phosphate pyrophosphokinase, putative	3	2	NA	NA	NA	NA	0	0	7	2	0	5	9	2	6	4	3	FALSE	FALSE	FALSE	FALSE	FALSE	FALSE
1433	PF3D7_1335700	rest	-2.18842	null	conserved Plasmodium protein, unknown function	0	0	0	0	0	0	0	0	4	1	0	6	0	0	2	4	NA	FALSE	FALSE	FALSE	FALSE	FALSE	FALSE
1434	PF3D7_0720500	rest	-2.19736	null	conserved Plasmodium protein, unknown function	0	0	NA	NA	NA	NA	0	0	0	0	1	3	0	NA	2	2	NA	FALSE	FALSE	TRUE	FALSE	FALSE	FALSE
1435	PF3D7_1404000	rest	-2.19884	RPB4	DNA-directed RNA polymerase II subunit RPB4, putative (RPB4)	0	0	0	0	0	0	0	0	0	0	2	0	0	0	4	2	NA	FALSE	FALSE	FALSE	TRUE	FALSE	FALSE
1436	PF3D7_1216200	rest	-2.21483	null	glycerol-3-phosphate dehydrogenase, putative	9	1	0	0	0	7	5	3	4	17	12	10	9	0	12	10	18	FALSE	FALSE	FALSE	FALSE	TRUE	FALSE
1437	PF3D7_0930500	rest	-2.23165	DGK1	diacylglycerol kinase, putative (DGK1)	1	0	0	0	0	0	0	0	7	0	0	7	0	0	3	0	NA	FALSE	FALSE	FALSE	FALSE	FALSE	FALSE
1438	PF3D7_1419200	rest	-2.23304	null	thioredoxin-like protein, putative	1	0	0	0	0	2	1	0	1	10	8	12	16	4	12	11	5	FALSE	FALSE	FALSE	FALSE	FALSE	FALSE
1439	PF3D7_0629100	rest	-2.23629	NAPRT	nicotinate phosphoribosyltransferase, putative (NAPRT)	1	0	6	3	11	17	1	0	9	2	3	5	9	4	14	14	19	FALSE	TRUE	FALSE	FALSE	FALSE	FALSE
1440	PF3D7_1347000	rest	-2.23865	WDR92	WD repeat-containing protein 92, putative (WDR92)	1	0	0	0	0	0	0	0	0	0	1	3	0	0	6	2	2	TRUE	FALSE	TRUE	FALSE	FALSE	FALSE
1441	PF3D7_0923100	rest	-2.25649	null	OTU-like cysteine protease, putative	0	0	0	0	0	0	0	0	0	0	0	7	0	0	1	0	NA	TRUE	FALSE	FALSE	FALSE	FALSE	FALSE
1442	PF3D7_1348400	rest	-2.25649	null	conserved Plasmodium membrane protein, unknown function	0	0	0	0	0	0	0	0	0	0	0	3	0	0	2	0	NA	FALSE	FALSE	FALSE	FALSE	FALSE	FALSE
1443	PF3D7_1036900	rest	-2.27183	null	conserved Plasmodium protein, unknown function	14	7	5.5	0	2	1	0	5	48	44	0	29	24	6	34	51	44	FALSE	FALSE	FALSE	FALSE	FALSE	FALSE
1444	PF3D7_1203200	rest	-2.28525	SRP14	signal recognition particle subunit SRP14 (SRP14)	1	0	0	0	0	0	0	0	1	2	0	3	2	0	3	2	NA	FALSE	FALSE	FALSE	FALSE	FALSE	FALSE
1445	PF3D7_1248300	rest	-2.34138	null	conserved Plasmodium membrane protein, unknown function	0	0	0	0	0	0	0	0	0	0	1	11	0	0	2	2	NA	FALSE	FALSE	FALSE	TRUE	FALSE	FALSE
1446	PF3D7_0630500	rest	-2.36351	YTM1	ribosome biogenesis protein YTM1, putative (YTM1)	0	0	0	0	0	0	0	0	0	1	0	4	0	0	0	4	NA	FALSE	FALSE	FALSE	FALSE	FALSE	FALSE
1447	PF3D7_0806500	rest	-2.39486	null	DnaJ protein, putative	1	0	1	0	5	5	0	0	7	1	0	5	2	0	6	3	7	FALSE	FALSE	FALSE	FALSE	FALSE	FALSE
1448	PF3D7_1109900	rest	-2.41214	RPL36	60S ribosomal protein L36 (RPL36)	2	0	2	0	3	3	0	2	0	7	5	0	0	3	5	5	5	FALSE	FALSE	FALSE	FALSE	FALSE	FALSE
1449	PF3D7_0922600	rest	-2.41972	null	glutamine synthetase, putative	3	0	3	1.5	3	12	4	5	5	11	27	38	11	0	31	27	23	FALSE	TRUE	FALSE	FALSE	FALSE	FALSE
1450	PF3D7_1306900	rest	-2.43244	null	U1 small nuclear ribonucleoprotein A, putative	1	0	0	0	0	0	0	0	2	3	0	2	2	0	3	4	NA	FALSE	FALSE	FALSE	FALSE	FALSE	FALSE
1451	PF3D7_0926700	rest	-2.44748	NADSYN	glutamine-dependent NAD(+) synthetase, putative (NADSYN)	1	0	NA	NA	NA	NA	1	1	3	5	10	7	5	4	12	11	13	TRUE	FALSE	FALSE	FALSE	FALSE	FALSE
1452	PF3D7_1010700	rest	-2.44748	null	dolichyl-phosphate-mannose protein mannosyltransferase, putative	1	0	NA	NA	NA	NA	2	1	5	6	11	13	4	4	14	12	10	FALSE	FALSE	FALSE	FALSE	FALSE	FALSE
1453	PF3D7_0309800	rest	-2.46188	null	YTH domain-containing protein, putative	0	0	0	0	0	0	0	0	0	0	0	2	0	0	3	0	2	FALSE	FALSE	FALSE	FALSE	FALSE	FALSE
1454	PF3D7_1462500	gametocyte	-2.46188	null	conserved Plasmodium protein, unknown function	0	0	0	0	0	0	0	0	0	0	2	0	0	0	4	0	NA	TRUE	FALSE	FALSE	FALSE	TRUE	FALSE
1455	PF3D7_1145400	rest	-2.46874	DYN1	dynamin-like protein (DYN1)	3	4	8.5	3.5	26	9	3	2	25	16	19	22	19	12	25	30	46	FALSE	TRUE	FALSE	FALSE	FALSE	FALSE
1456	PF3D7_1318300	rest	-2.47824	null	conserved Plasmodium protein, unknown function	0	2	0	0	0	0	1	5	1	0	1	0	0	0	1	0	NA	FALSE	TRUE	TRUE	FALSE	FALSE	FALSE
1457	PF3D7_1416100	rest	-2.49963	SEY1	protein SEY1, putative (SEY1)	0	0	0	0	20	1	1	0	12	8	9	30	21	11	35	23	27	FALSE	FALSE	FALSE	FALSE	FALSE	FALSE
1458	PF3D7_1437000	rest	-2.50476	null	N-acetyltransferase, putative	1	1	NA	NA	NA	NA	0	0	6	2	1	9	7	4	10	9	10	FALSE	FALSE	FALSE	FALSE	FALSE	FALSE
1459	PF3D7_1020900	rest	-2.51283	ARF1	ADP-ribosylation factor (ARF1)	5	0	2	2	8	4	10	16	8	7	16	15	10	7	14	15	16	FALSE	FALSE	FALSE	FALSE	FALSE	FALSE
1460	PF3D7_1130100	rest	-2.51384	RPL38	60S ribosomal protein L38 (RPL38)	7	1	4	0	4	1	6	4	1	5	7	7	3	5	6	4	12	FALSE	TRUE	FALSE	FALSE	FALSE	FALSE
1461	PF3D7_1017900	rest	-2.53014	RPN5	26S proteasome regulatory subunit p55, putative (RPN5)	3	4	3	1	4	8	1	2	10	2	13	17	14	5	21	17	23	FALSE	FALSE	FALSE	FALSE	FALSE	FALSE
1462	PF3D7_0402400	rest	-2.53535	GEXP18	Plasmodium exported protein, unknown function (GEXP18)	0	0	NA	NA	NA	NA	0	1	6	1	0	5	1	NA	7	2	6	FALSE	FALSE	FALSE	FALSE	FALSE	FALSE
1463	PF3D7_0910400	rest	-2.54688	null	selenide water dikinase, putative	0	1	0	0	0	0	0	0	1	2	0	8	0	0	0	7	NA	FALSE	FALSE	FALSE	FALSE	FALSE	FALSE
1464	PF3D7_1446500	rest	-2.55496	null	conserved Plasmodium protein, unknown function	1	1	0	0	0	0	0	0	14	19	0	7	5	0	6	3	4	FALSE	FALSE	FALSE	FALSE	FALSE	FALSE
1465	PF3D7_1219100	rest	-2.59999	null	clathrin heavy chain, putative	2	2	5.5	1.5	14	5	4	1	21	6	65	16	32	11	55	76	81	FALSE	TRUE	FALSE	FALSE	FALSE	FALSE
1466	PF3D7_1414600	rest	-2.60442	Pgt1	RNA guanylyltransferase (Pgt1)	2	0	0	0	0	0	0	0	0	0	0	8	0	0	1	0	NA	FALSE	FALSE	FALSE	FALSE	FALSE	FALSE
1467	PF3D7_1323400	rest	-2.60784	RPL23	60S ribosomal protein L23 (RPL23)	10	0	0	0	0	0	7	4	4	6	2	11	3	2	10	10	8	FALSE	FALSE	FALSE	FALSE	FALSE	FALSE
1468	PF3D7_1410700	rest	-2.62362	null	conserved Plasmodium protein, unknown function	0	0	0	0	2	3	2	0	2	6	9	10	11	5	11	8	7	FALSE	FALSE	FALSE	FALSE	FALSE	FALSE
1469	PF3D7_0931800	rest	-2.63682	null	proteasome subunit beta type-6, putative	4	0	5	1	2	4	1	3	1	4	14	8	9	2	11	15	13	FALSE	FALSE	FALSE	FALSE	FALSE	FALSE
1470	PF3D7_1213200	rest	-2.63836	null	conserved Plasmodium protein, unknown function	0	1	0	0	0	0	0	0	1	0	0	2	4	0	3	0	NA	FALSE	FALSE	FALSE	FALSE	FALSE	FALSE
1471	PF3D7_0903400	rest	-2.64236	null	DEAD/DEAH box helicase, putative	6	4	3	0	0	1	0	1	17	18	22	15	16	0	60	65	67	FALSE	TRUE	FALSE	FALSE	FALSE	FALSE
1472	PF3D7_0528100	rest	-2.65686	null	AP-1 complex subunit beta, putative	4	3	4	0	0	0	0	0	6	3	2	8	5	0	19	32	15	FALSE	TRUE	FALSE	FALSE	FALSE	TRUE
1473	PF3D7_1011700	rest	-2.66037	null	DNA repair protein RAD23, putative	1	1	3	1	0	0	0	0	11	4	0	5	0	2	7	4	5	FALSE	FALSE	FALSE	FALSE	FALSE	FALSE
1474	PF3D7_1032100	rest	-2.66459	DCP1	mRNA-decapping enzyme subunit 1, putative (DCP1)	0	1	0	0	0	0	0	0	16	6	0	6	0	0	2	5	9	FALSE	FALSE	FALSE	FALSE	FALSE	FALSE
1475	PF3D7_1111600	rest	-2.67082	null	endonuclease/exonuclease/phosphatase family protein, putative	0	0	0	0	0	0	0	0	2	0	0	4	0	0	0	10	NA	FALSE	FALSE	FALSE	FALSE	FALSE	FALSE
1476	PF3D7_1406000	rest	-2.67598	null	RNA-binding protein, putative	0	1	0	0	0	0	0	0	0	0	0	2	0	0	0	4	NA	FALSE	FALSE	FALSE	FALSE	FALSE	FALSE
1477	PF3D7_0923000	rest	-2.6805	RPB3	DNA-directed RNA polymerase II subunit RPB3, putative (RPB3)	0	0	0	0	0	0	2	1	1	6	1	5	1	3	9	9	6	FALSE	FALSE	FALSE	FALSE	FALSE	FALSE
1478	PF3D7_0715500	rest	-2.73343	null	mitochondrial ATP synthase F1, epsilon subunit, putative	0	0	NA	NA	NA	NA	0	0	0	0	0	2	0	NA	0	5	4	FALSE	FALSE	FALSE	FALSE	FALSE	FALSE
1479	PF3D7_0304400	rest	-2.79095	RPL44	60S ribosomal protein L44 (RPL44)	4	2	3	0	1	0	1	2	0	5	3	0	0	0	3	3	3	FALSE	FALSE	FALSE	FALSE	FALSE	TRUE
1480	PF3D7_1448200	rest	-2.79732	null	conserved Plasmodium protein, unknown function	0	0	0	0	0.5	0	0	0	0	0	0	0	0	0	3	0	NA	TRUE	FALSE	FALSE	FALSE	FALSE	FALSE
1481	PF3D7_0606900	rest	-2.80008	GLP2	glutaredoxin-like protein (GLP2)	1	0	3	0	0	1	0	2	1	3	8	18	7	2	12	12	14	FALSE	FALSE	FALSE	FALSE	FALSE	FALSE
1482	PF3D7_1314500	rest	-2.80505	null	cop-coated vesicle membrane protein p24 precursor, putative	1	0	0	0	0	0	0	0	0	2	8	11	3	0	0	6	6	FALSE	FALSE	FALSE	FALSE	FALSE	FALSE
1483	PF3D7_0627500	rest	-2.83476	DJ1	protein DJ-1 (DJ1)	6	0	16	5	7	10	5	24	12	8	19	12	9	10	13	14	20	FALSE	FALSE	FALSE	FALSE	FALSE	FALSE
1484	PF3D7_1012400	rest	-2.83476	HGPRT	hypoxanthine-guanine phosphoribosyltransferase (HGPRT)	14	0	42	8	12	16	29	17	17	6	23	16	14	7	17	18	21	FALSE	FALSE	FALSE	FALSE	FALSE	FALSE
1485	PF3D7_1012600	rest	-2.83476	GMPS	GMP synthetase (GMPS)	4	0	9	6	16	11	12	8	7	5	24	25	14	6	27	30	34	FALSE	TRUE	FALSE	FALSE	FALSE	FALSE
1486	PF3D7_1338300	rest	-2.83476	null	elongation factor 1-gamma, putative	10	0	30	4	19	22	24	30	11	18	26	22	20	9	27	24	33	FALSE	TRUE	FALSE	FALSE	FALSE	FALSE
1487	PF3D7_1436000	rest	-2.83476	GPI	glucose-6-phosphate isomerase (GPI)	6	0	8.5	8	15	17	18	38	18	17	42	31	22	3	36	33	41	FALSE	FALSE	FALSE	FALSE	FALSE	FALSE
1488	PF3D7_1229400	rest	-2.83945	MIF	macrophage migration inhibitory factor (MIF)	2	1	14	5	2	4	5	1	5	6	6	4	5	2	5	7	9	FALSE	FALSE	FALSE	FALSE	FALSE	FALSE
1489	PF3D7_0804800	rest	-2.87081	CYP24	peptidyl-prolyl cis-trans isomerase (CYP24)	2	2	0	0	0	1	0	0	1	0	0	4	2	0	3	2	2	FALSE	FALSE	FALSE	FALSE	FALSE	FALSE
1490	PF3D7_1420400	rest	-2.88252	GlyRS	glycine--tRNA ligase (GlyRS)	2	0	3.5	1.5	0	0	4	0	12	8	27	21	15	2	26	29	34	FALSE	FALSE	FALSE	FALSE	FALSE	FALSE
1491	PF3D7_0413900	rest	-2.89616	USP13	ubiquitin carboxyl-terminal hydrolase 13, putative (USP13)	3	0	4	1	13	7	1	4	15	1	38	32	5	5	36	38	43	FALSE	TRUE	FALSE	FALSE	FALSE	FALSE
1492	PF3D7_1443000	rest	-2.90031	SRPK2	serine/threonine protein kinase (SRPK2)	0	0	0	0	1	0	0	0	9	0	0	4	0	0	0	5	4	FALSE	FALSE	FALSE	FALSE	FALSE	FALSE
1493	PF3D7_0610700	rest	-2.9168	null	conserved Plasmodium protein, unknown function	0	1	NA	NA	NA	NA	0	0	1	0	0	1	0	NA	0	5	3	FALSE	FALSE	FALSE	FALSE	FALSE	FALSE
1494	PF3D7_1427300	rest	-2.93348	null	conserved Plasmodium protein, unknown function	1	0	0	0	0	0	0	0	18	3	0	8	1	0	14	9	8	TRUE	FALSE	FALSE	FALSE	FALSE	FALSE
1495	PF3D7_1326100	rest	-2.96235	null	WD repeat-containing protein, putative	1	0	0	0	0	0	0	0	0	0	2	1	0	0	0	6	5	FALSE	FALSE	TRUE	FALSE	FALSE	FALSE
1496	PF3D7_0422500	rest	-2.96933	BRR2	pre-mRNA-splicing helicase BRR2, putative (BRR2)	3	1	2.5	0	0	0	0	1	10	0	12	10	4	2	17	42	36	FALSE	TRUE	FALSE	FALSE	FALSE	FALSE
1497	PF3D7_1324800	rest	-2.97734	DHFS-FPGS	dihydrofolate synthase/folylpolyglutamate synthase (DHFS-FPGS)	0	0	0	0	0	1	1	0	4	0	0	7	6	0	12	9	4	FALSE	FALSE	FALSE	FALSE	FALSE	TRUE
1498	PF3D7_1103600	rest	-2.99391	ALP2a	actin-like protein, putative (ALP2a)	0	0	0	0	0	1	0	0	3	1	0	5	9	0	7	3	NA	FALSE	FALSE	FALSE	FALSE	FALSE	FALSE
1499	PF3D7_0936000	asexual	-3.00051	REX2	ring-exported protein 2 (REX2)	0	0	NA	NA	NA	NA	3	0	3	1	5	5	1	NA	2	4	3	FALSE	FALSE	FALSE	FALSE	FALSE	FALSE
1500	PF3D7_0317600	rest	-3.00182	RPS11	40S ribosomal protein S11, putative (RPS11)	4	0	7	2	0	0	14	7	3	6	13	10	6	3	11	12	27	TRUE	FALSE	FALSE	FALSE	FALSE	FALSE
1501	PF3D7_0217800	rest	-3.0105	RPS26	40S ribosomal protein S26 (RPS26)	3	0	2	0	0	0	8	2	2	3	5	3	2	2	4	3	5	FALSE	FALSE	FALSE	FALSE	FALSE	FALSE
1502	PF3D7_1236000	rest	-3.01687	null	vesicle transport v-SNARE protein VTI1, putative	0	0	0	0	0	0	0	0	3	0	0	6	1	0	4	2	NA	FALSE	FALSE	FALSE	FALSE	FALSE	FALSE
1503	PF3D7_0320900	rest	-3.04372	H2A.Z	histone H2A variant, putative (H2A.Z)	13	14	20	2	7	3	19	18	4	13	15	4	4	6	5	0	12	TRUE	FALSE	FALSE	FALSE	FALSE	FALSE
1504	PF3D7_0909900	rest	-3.04431	null	helicase with Zn-finger motif, putative	1	0	3	0	0	0	0	0	7	0	0	3	1	0	10	17	4	FALSE	FALSE	FALSE	FALSE	FALSE	FALSE
1505	PF3D7_0918300	rest	-3.0537	EIF3F	eukaryotic translation initiation factor 3 subunit F, putative (EIF3F)	6	5	17	6	6	3	3	1	4	4	13	23	12	4	10	10	12	FALSE	FALSE	FALSE	FALSE	FALSE	FALSE
1506	PF3D7_0107000	rest	-3.08296	CEN1	centrin-1 (CEN1)	0	2	NA	NA	NA	NA	2	0	4	7	2	5	0	NA	5	2	2	TRUE	FALSE	FALSE	FALSE	TRUE	FALSE
1507	PF3D7_0511800	rest	-3.13432	INO1	inositol-3-phosphate synthase (INO1)	15	2	12	1	10	16	25	38	31	27	41	40	36	26	50	44	57	FALSE	TRUE	FALSE	FALSE	FALSE	FALSE
1508	PF3D7_0807500	rest	-3.13432	null	proteasome subunit alpha type-6, putative	3	2	6	1	7	8	5	6	9	8	24	20	11	4	22	20	26	FALSE	FALSE	FALSE	FALSE	FALSE	FALSE
1509	PF3D7_1212700	rest	-3.13432	EIF3A	eukaryotic translation initiation factor 3 subunit A, putative (EIF3A)	8	2	2.33333	1	11	4	7	8	20	14	57	14	22	8	36	50	65	FALSE	TRUE	FALSE	FALSE	FALSE	FALSE
1510	PF3D7_0807200	rest	-3.1405	null	conserved Plasmodium membrane protein, unknown function	0	0	0	0	1	0	0	0	1	3	0	5	4	0	5	0	NA	TRUE	FALSE	FALSE	FALSE	FALSE	FALSE
1511	PF3D7_1445900	rest	-3.14681	DDX5	ATP-dependent RNA helicase DDX5, putative (DDX5)	13	3	4.5	1	4.5	0.5	0	0	16	24	14	18	11	10	29	23	28	FALSE	FALSE	FALSE	FALSE	FALSE	FALSE
1512	PF3D7_0529000	rest	-3.14688	null	conserved Plasmodium protein, unknown function	1	0	0	0	0	1	0	0	3	1	2	3	2	4	16	11	6	FALSE	FALSE	FALSE	FALSE	FALSE	TRUE
1513	PF3D7_1425900	rest	-3.14775	null	conserved Plasmodium protein, unknown function	1	0	0	0	0	0	0	0	2	1	0	9	7	0	6	8	2	FALSE	TRUE	FALSE	FALSE	FALSE	FALSE
1514	PF3D7_0800600	rest	-3.17784	null	Plasmodium exported protein (PHISTa), unknown function	2	3	NA	NA	NA	NA	0	0	0	0	4	0	0	NA	0	0	NA	FALSE	FALSE	FALSE	TRUE	FALSE	FALSE
1515	PF3D7_0720900	rest	-3.19884	null	conserved Plasmodium protein, unknown function	0	0	0	0	0	0	0	0	0	0	0	0	0	0	4	6	2	TRUE	FALSE	FALSE	FALSE	FALSE	FALSE
1516	PF3D7_1421000	rest	-3.20243	null	conserved Plasmodium protein, unknown function	0	0	0	0	0	0	0	0	3	3	0	3	0	0	3	2	NA	FALSE	FALSE	FALSE	FALSE	FALSE	FALSE
1517	PF3D7_0415300	rest	-3.22519	CRK3	cdc2-related protein kinase 3 (CRK3)	1	0	0	0	0	0	0	0	2	0	2	3	0	0	2	2	NA	FALSE	FALSE	FALSE	FALSE	FALSE	TRUE
1518	PF3D7_1456800	rest	-3.2366	VP1	V-type H(+)-translocating pyrophosphatase, putative (VP1)	0	0	2	0	4	5	9	0	7	6	26	12	18	0	8	14	10	FALSE	TRUE	FALSE	FALSE	FALSE	FALSE
1519	PF3D7_0807600	rest	-3.24754	null	conserved Plasmodium protein, unknown function	1	1	5	0	0	0	1	0	11	13	3	10	4	0	13	15	4	FALSE	FALSE	FALSE	FALSE	FALSE	FALSE
1520	PF3D7_0816600	rest	-3.26711	ClpB1	chaperone protein ClpB1 (ClpB1)	4	8	4	2	7	13	4	0	11	1	29	17	19	18	27	22	35	FALSE	TRUE	FALSE	FALSE	FALSE	FALSE
1521	PF3D7_1115400	rest	-3.27353	FP3	cysteine proteinase falcipain 3 (FP3)	3	1	0	0	0	0	0	0	7	5	10	3	3	2	8	10	9	FALSE	FALSE	FALSE	FALSE	FALSE	FALSE
1522	PF3D7_1343800	rest	-3.27674	null	conserved Plasmodium protein, unknown function	0	0	0	0	0	0	0	0	16	0	0	0	0	0	4	4	NA	FALSE	TRUE	FALSE	FALSE	FALSE	FALSE
1523	PF3D7_1406100	rest	-3.27674	null	conserved Plasmodium protein, unknown function	0	0	0	0	0	0	0	0	3	0	0	0	0	0	3	4	NA	FALSE	FALSE	FALSE	FALSE	FALSE	FALSE
1524	PF3D7_1142700	rest	-3.29371	null	methyltransferase, putative	1	0	0	0	0	0	0	0	2	0	0	8	4	0	3	0	NA	FALSE	FALSE	FALSE	FALSE	FALSE	FALSE
1525	PF3D7_0907600	rest	-3.29686	null	translation initiation factor SUI1, putative	1	1	1	1	0	0	0	0	11	4	1	9	4	0	9	14	17	FALSE	FALSE	FALSE	FALSE	FALSE	FALSE
1526	PF3D7_1237000	rest	-3.31671	UBA2	SUMO-activating enzyme subunit 2 (UBA2)	1	0	1	1	3	0	0	0	5	0	4	4	4	0	7	2	2	TRUE	FALSE	FALSE	FALSE	FALSE	FALSE
1527	PF3D7_1431700	rest	-3.33047	null	60S ribosomal protein L14, putative	4	0	6	0	7	5	14	10	0	6	14	14	6	4	12	10	12	TRUE	FALSE	FALSE	FALSE	FALSE	FALSE
1528	PF3D7_1234800	rest	-3.36425	SF3B3	splicing factor 3B subunit 3, putative (SF3B3)	5	0	6	1	1	0	0	0	10	2	9	8	6	2	7	22	25	FALSE	TRUE	FALSE	FALSE	FALSE	FALSE
1529	PF3D7_1238500	rest	-3.37441	null	conserved Plasmodium protein, unknown function	1	0	NA	NA	NA	NA	0	0	7	4	0	4	3	NA	14	10	7	TRUE	FALSE	FALSE	FALSE	FALSE	FALSE
1530	PF3D7_1244100	rest	-3.37836	null	N-alpha-acetyltransferase 15, NatA auxiliary subunit, putative	3	1	0	0	1	0	0	0	9	7	2	5	10	0	9	8	10	FALSE	FALSE	FALSE	FALSE	FALSE	TRUE
1531	PF3D7_1460000	rest	-3.38647	null	biotin protein ligase, putative	0	0	0	0	0	0	0	0	0	0	0	1	0	0	1	3	2	FALSE	FALSE	FALSE	FALSE	FALSE	FALSE
1532	PF3D7_1350200	rest	-3.39762	SNRPE	small nuclear ribonucleoprotein E, putative (SNRPE)	0	2	NA	NA	NA	NA	0	0	0	0	0	2	3	NA	2	3	2	FALSE	FALSE	FALSE	FALSE	FALSE	FALSE
1533	PF3D7_1121400	rest	-3.4085	null	WD repeat-containing protein, putative	0	1	0	0	0	0	0	0	0	0	0	2	0	0	2	0	NA	FALSE	TRUE	FALSE	FALSE	FALSE	FALSE
1534	PF3D7_1238100	rest	-3.40985	null	calcyclin binding protein, putative	4	3	1.5	1	10	6	1	0	8	11	9	9	7	3	10	14	18	TRUE	FALSE	FALSE	FALSE	FALSE	FALSE
1535	PF3D7_1426800	rest	-3.46437	null	conserved Plasmodium protein, unknown function	0	0	0	0	0	0	0	0	3	0	0	2	0	0	2	5	NA	FALSE	FALSE	FALSE	FALSE	FALSE	FALSE
1536	PF3D7_0724600	rest	-3.46547	null	protein kinase, putative	0	0	0	0	0	0	0	0	4	5	0	4	0	0	3	0	NA	FALSE	FALSE	FALSE	FALSE	FALSE	FALSE
1537	PF3D7_1011800	rest	-3.46874	PREBP	PRE-binding protein (PREBP)	31	6	23	4	25	19	33	0	42	51	9	22	41	15	18	29	36	FALSE	FALSE	FALSE	FALSE	FALSE	FALSE
1538	PF3D7_1144000	rest	-3.46935	RPS21	40S ribosomal protein S21 (RPS21)	3	2	NA	NA	NA	NA	1	1	4	3	2	4	3	NA	3	7	7	FALSE	TRUE	FALSE	FALSE	FALSE	FALSE
1539	PF3D7_1423700	rest	-3.47244	null	conserved Plasmodium protein, unknown function	3	6	2	0	0	0	0	2	16	23	0	17	6	4	21	30	36	FALSE	FALSE	FALSE	FALSE	FALSE	TRUE
1540	PF3D7_0411100	rest	-3.47288	null	conserved Plasmodium protein, unknown function	1	0	0	0	0	0	0	0	2	1	0	3	2	0	2	3	NA	FALSE	FALSE	FALSE	FALSE	FALSE	FALSE
1541	PF3D7_0106400	rest	-3.51035	null	pre-rRNA-processing protein TSR2, putative	0	0	0	0	0	0	0	0	2	1	0	4	0	0	0	3	NA	FALSE	FALSE	FALSE	FALSE	FALSE	FALSE
1542	PF3D7_1019900	rest	-3.51035	ATG8	autophagy-related protein 8 (ATG8)	0	0	0	0	0	0	0	0	1	1	0	3	0	0	0	3	NA	FALSE	FALSE	FALSE	FALSE	FALSE	FALSE
1543	PF3D7_0616200	rest	-3.51844	NDC80	kinetochore protein NDC80, putative (NDC80)	1	0	0	0	0	0	0	0	7	5	0	7	5	0	12	4	3	TRUE	FALSE	FALSE	FALSE	FALSE	FALSE
1544	PF3D7_1446700	rest	-3.52368	null	conserved Plasmodium protein, unknown function	1	1	0	0	1	0	0	0	6	1	1	8	3	0	14	7	2	FALSE	FALSE	FALSE	FALSE	TRUE	FALSE
1545	PF3D7_0707400	rest	-3.54203	null	AAA family ATPase, putative	0	0	0	0	0	0	0	0	1	13	0	7	12	0	12	7	2	FALSE	FALSE	FALSE	FALSE	FALSE	FALSE
1546	PF3D7_1004000	rest	-3.57042	null	60S ribosomal protein L13, putative	8	2	7	0	14	7	22	17	4	6	16	11	5	3	11	16	28	FALSE	FALSE	FALSE	FALSE	FALSE	FALSE
1547	PF3D7_1368100	rest	-3.57042	RPN11	26S proteasome regulatory subunit RPN11, putative (RPN11)	5	2	7	0	4	8	9	11	6	11	19	14	13	7	20	15	16	FALSE	TRUE	FALSE	FALSE	FALSE	FALSE
1548	PF3D7_1122300	rest	-3.57842	null	conserved Plasmodium protein, unknown function	0	0	0	0	0	0	1	0	0	0	0	3	0	0	2	2	NA	FALSE	FALSE	FALSE	FALSE	FALSE	FALSE
1549	PF3D7_1149100	rest	-3.58806	null	Plasmodium exported protein, unknown function	1	0	NA	NA	NA	NA	10	0	21	0	1	4	8	NA	4	10	5	FALSE	FALSE	FALSE	TRUE	FALSE	FALSE
1550	PF3D7_1106000	rest	-3.58863	RUVB2	RuvB-like helicase 2 (RUVB2)	1	2	3	0	3	3	0	0	5	3	8	12	15	3	14	18	13	FALSE	TRUE	FALSE	FALSE	FALSE	FALSE
1551	PF3D7_1403100	rest	-3.62466	null	conserved Plasmodium protein, unknown function	0	0	0	0	0	0	0	0	4	0	1	0	0	0	4	3	NA	FALSE	FALSE	FALSE	FALSE	TRUE	FALSE
1552	PF3D7_0308900	rest	-3.62927	SF3B1	splicing factor 3B subunit 1, putative (SF3B1)	1	0	3	0	0	0	0	0	13	0	0	10	4	0	13	9	7	FALSE	FALSE	FALSE	FALSE	FALSE	FALSE
1553	PF3D7_1354600	rest	-3.63945	null	60S ribosomal protein L7-2, putative	0	0	0	0	0	0	0	0	0	0	0	2	0	0	0	3	NA	FALSE	FALSE	FALSE	FALSE	FALSE	FALSE
1554	PF3D7_1455400	rest	-3.63945	HlyIII	hemolysin III (HlyIII)	0	0	0	0	0	0	0	0	0	0	0	1	0	0	0	3	NA	FALSE	FALSE	FALSE	FALSE	FALSE	FALSE
1555	PF3D7_1458100	rest	-3.63945	PET117	protein PET117, putative (PET117)	0	0	0	0	0	0	0	0	0	0	0	2	0	0	0	3	NA	FALSE	FALSE	FALSE	FALSE	FALSE	FALSE
1556	PF3D7_0616300	rest	-3.6434	null	conserved Plasmodium protein, unknown function	2	2	0	0	0	0	0	0	2	0	0	4	4	0	2	2	NA	TRUE	FALSE	FALSE	FALSE	FALSE	FALSE
1557	PF3D7_0207100	rest	-3.6513	null	conserved Plasmodium protein, unknown function	0	3	0	0	0	0	0	0	5	0	2	1	0	0	0	0	NA	FALSE	FALSE	TRUE	FALSE	FALSE	FALSE
1558	PF3D7_1363100	rest	-3.67925	null	conserved Plasmodium protein, unknown function	1	0	0	0	0	0	0	0	0	0	1	7	0	0	0	6	NA	FALSE	FALSE	TRUE	FALSE	FALSE	FALSE
1559	PF3D7_0416700	rest	-3.70753	null	CDGSH iron-sulfur domain-containing protein, putative	0	0	1	0	0	0	0	0	0	0	0	2	0	0	0	3	3	FALSE	FALSE	FALSE	FALSE	FALSE	FALSE
1560	PF3D7_0508000	rest	-3.7189	P38	6-cysteine protein (P38)	0	0	0	0	0	0	0	0	8	1	0	3	12	0	4	6	2	FALSE	FALSE	FALSE	FALSE	FALSE	FALSE
1561	PF3D7_0905100	rest	-3.73296	NUP100	nucleoporin NUP100/NSP100, putative (NUP100)	1	1	0	0	0	0	0	0	11	9	1	12	3	2	11	7	3	FALSE	TRUE	FALSE	FALSE	FALSE	FALSE
1562	PF3D7_0407200	rest	-3.73676	PTH2	peptidyl-tRNA hydrolase 2, putative (PTH2)	1	0	0	0	1	0	0	0	1	0	0	5	1	3	5	0	NA	FALSE	FALSE	FALSE	FALSE	FALSE	FALSE
1563	PF3D7_0602200	rest	-3.75456	null	MYND finger protein, putative	0	0	3	0	0	1	0	0	6	2	5	6	5	4	9	9	8	FALSE	FALSE	FALSE	FALSE	FALSE	FALSE
1564	PF3D7_0631000	rest	-3.76815	null	tetratricopeptide repeat protein, putative	0	0	0	0	0	0	0	0	0	0	4	14	2	0	0	0	NA	FALSE	FALSE	FALSE	FALSE	FALSE	FALSE
1565	PF3D7_1468900	rest	-3.78147	null	conserved Plasmodium protein, unknown function	1	0	0	0	0	1	2	0	6	23	3	14	4	0	13	17	13	TRUE	FALSE	FALSE	FALSE	FALSE	TRUE
1566	PF3D7_1007700	rest	-3.80501	ApiAP2	transcription factor with AP2 domain(s) (ApiAP2)	5	2	1.33333	1.33333	0	0	0	0	16	20	0	9	9	2	9	11	14	FALSE	FALSE	FALSE	FALSE	FALSE	FALSE
1567	PF3D7_1119000	rest	-3.81842	null	acyl-CoA-binding protein, putative	0	0	0	1	3	0	0	0	3	4	0	10	8	0	15	0	3	FALSE	FALSE	FALSE	FALSE	FALSE	FALSE
1568	PF3D7_0921900	rest	-3.82896	null	conserved Plasmodium protein, unknown function	1	1	0	0	1	0	0	0	2	10	0	5	5	2	5	6	2	FALSE	TRUE	FALSE	FALSE	FALSE	FALSE
1569	PF3D7_0515000	rest	-3.82979	CWC2	pre-mRNA-splicing factor CWC2, putative (CWC2)	2	0	0	0	0	0	0	0	4	1	1	5	1	0	4	5	2	FALSE	FALSE	FALSE	FALSE	FALSE	FALSE
1570	PF3D7_1433600	rest	-3.84335	SPC1	microsomal signal peptidase protein, putative (SPC1)	0	0	NA	NA	NA	NA	0	0	0	0	1	2	0	NA	0	3	NA	FALSE	FALSE	TRUE	FALSE	FALSE	FALSE
1571	PF3D7_1322200	rest	-3.86267	null	conserved Plasmodium protein, unknown function	3	0	0	0	1	0	0	0	14	1	0	23	3	0	35	30	25	TRUE	FALSE	FALSE	FALSE	FALSE	FALSE
1572	PF3D7_1029400	rest	-3.86487	null	conserved Plasmodium protein, unknown function	0	0	0	0	0	0	0	0	4	0	0	6	4	0	6	0	NA	FALSE	FALSE	FALSE	FALSE	FALSE	FALSE
1573	PF3D7_0517700	rest	-3.87129	EIF3B	eukaryotic translation initiation factor 3 subunit B, putative (EIF3B)	4	1	14.5	1.5	13	13	6	3	9	11	21	17	16	8	30	32	28	FALSE	TRUE	FALSE	FALSE	FALSE	FALSE
1574	PF3D7_0813900	rest	-3.87129	null	40S ribosomal protein S16, putative	4	1	3	2	5	6	19	9	4	9	10	8	4	5	9	11	16	FALSE	FALSE	FALSE	FALSE	FALSE	FALSE
1575	PF3D7_1454700	rest	-3.87129	null	6-phosphogluconate dehydrogenase, decarboxylating, putative	5	1	7	2	8	19	11	29	10	9	29	25	9	6	26	25	39	FALSE	FALSE	FALSE	FALSE	FALSE	FALSE
1576	PF3D7_1311400	asexual	-3.90006	AP1M1	AP-1 complex subunit mu-1 (AP1M1)	0	2	3	0	1	0	0	0	7	0	2	6	1	0	0	11	5	FALSE	FALSE	FALSE	FALSE	FALSE	TRUE
1577	PF3D7_1338100	rest	-3.91467	RPN3	26S proteasome regulatory subunit RPN3, putative (RPN3)	0	0	1	0	3	14	1	1	6	4	19	17	16	5	20	26	35	FALSE	FALSE	FALSE	FALSE	FALSE	FALSE
1578	PF3D7_1476700	rest	-3.92074	null	lysophospholipase, putative	0	0	NA	NA	NA	NA	0	0	0	0	1	0	0	0	5	0	NA	FALSE	FALSE	TRUE	FALSE	FALSE	FALSE
1579	PF3D7_1473200	rest	-3.92276	null	DnaJ protein, putative	5	4	0	0	4	3	4	1	24	27	9	14	11	4	17	17	21	FALSE	FALSE	FALSE	FALSE	FALSE	FALSE
1580	PF3D7_0204400	rest	-3.96491	null	dynein light chain, putative	0	0	NA	NA	NA	NA	0	0	0	0	0	1	0	NA	2	1	NA	FALSE	FALSE	FALSE	FALSE	FALSE	FALSE
1581	PF3D7_1461500	rest	-3.97143	MND1	meiotic nuclear division protein 1, putative (MND1)	0	0	0	0	0	0	0	0	0	0	2	3	0	0	0	2	NA	FALSE	FALSE	TRUE	FALSE	FALSE	FALSE
1582	PF3D7_0925800	rest	-3.98738	null	conserved Plasmodium protein, unknown function	2	0	0	0	0	0	0	0	0	0	0	2	0	0	0	4	NA	FALSE	FALSE	FALSE	FALSE	FALSE	FALSE
1583	PF3D7_1349600	rest	-4.01169	null	conserved Plasmodium protein, unknown function	1	0	0	0	0	0	1	0	5	2	1	7	4	0	3	4	NA	FALSE	TRUE	FALSE	FALSE	FALSE	FALSE
1584	PF3D7_0108700	rest	-4.03553	PSOP24	secreted ookinete protein, putative (PSOP24)	1	2	0	0	0	0	0	0	8	6	1	11	2	2	13	11	2	FALSE	FALSE	FALSE	FALSE	FALSE	FALSE
1585	PF3D7_1327900	rest	-4.04032	null	conserved Plasmodium protein, unknown function	0	0	NA	NA	NA	NA	0	0	0	0	0	0	0	NA	3	0	NA	TRUE	FALSE	FALSE	FALSE	FALSE	FALSE
1586	PF3D7_1010900	rest	-4.06385	null	conserved Plasmodium protein, unknown function	1	0	0	0	0	0	0	0	0	0	0	4	0	0	1	0	NA	TRUE	FALSE	FALSE	FALSE	FALSE	FALSE
1587	PF3D7_1023500	rest	-4.06741	null	conserved Plasmodium protein, unknown function	0	0	0	0	5	0	0	0	0	0	0	4	0	0	0	0	NA	FALSE	FALSE	FALSE	FALSE	FALSE	FALSE
1588	PF3D7_0903600	rest	-4.08777	null	conserved Plasmodium protein, unknown function	0	0	0	0	1	0	0	0	6	1	1	43	0	0	0	10	5	FALSE	FALSE	FALSE	TRUE	FALSE	FALSE
1589	PF3D7_0523400	rest	-4.10681	null	DnaJ protein, putative	1	0	0	0	2	0	0	0	7	1	0	3	4	3	6	3	NA	TRUE	FALSE	FALSE	FALSE	FALSE	FALSE
1590	PF3D7_1111200	rest	-4.11211	null	conserved Plasmodium protein, unknown function	0	0	0	0	0	0	0	0	0	0	0	3	2	0	2	0	NA	FALSE	FALSE	FALSE	FALSE	FALSE	FALSE
1591	PF3D7_0507800	rest	-4.12062	null	conserved Plasmodium protein, unknown function	1	1	0	0	0	0	0	0	5	0	0	0	0	0	4	5	NA	FALSE	FALSE	FALSE	FALSE	FALSE	FALSE
1592	PF3D7_0522100	rest	-4.14331	null	conserved Plasmodium protein, unknown function	0	0	NA	NA	NA	NA	0	0	14	0	0	9	0	NA	0	3	6	FALSE	FALSE	FALSE	FALSE	FALSE	FALSE
1593	PF3D7_1107200	rest	-4.14331	null	conserved Plasmodium protein, unknown function	0	0	NA	NA	NA	NA	0	0	5	0	0	3	0	NA	0	6	4	FALSE	FALSE	FALSE	FALSE	FALSE	FALSE
1594	PF3D7_1401300	rest	-4.14546	null	aminopeptidase, putative	0	1	0	0	0	0	0	0	0	0	0	0	0	0	1	3	NA	FALSE	FALSE	FALSE	FALSE	FALSE	FALSE
1595	PF3D7_1202600	rest	-4.1634	null	conserved protein, unknown function	0	1	0	0	0	0	0	0	18	2	0	4	0	0	0	13	12	FALSE	FALSE	FALSE	FALSE	FALSE	FALSE
1596	PF3D7_0523300	rest	-4.16435	null	conserved Plasmodium protein, unknown function	0	1	0	0	0	0	0	1	0	0	1	29	0	0	0	0	3	FALSE	FALSE	TRUE	FALSE	FALSE	FALSE
1597	PF3D7_1233900	rest	-4.16532	SENP1	sentrin-specific protease 1 (SENP1)	1	1	NA	NA	NA	NA	0	0	5	3	0	8	0	NA	4	0	NA	TRUE	FALSE	FALSE	FALSE	FALSE	FALSE
1598	PF3D7_1423800	rest	-4.17074	VPS3	vacuolar protein sorting-associated protein 3, putative (VPS3)	0	1	0	0	0	0	0	0	2	0	1	1	0	0	0	3	NA	FALSE	FALSE	FALSE	FALSE	TRUE	FALSE
1599	PF3D7_1118100	rest	-4.17702	null	AP-1 complex subunit sigma, putative	0	0	0	0	0	0	0	0	0	0	0	2	0	2	2	2	3	FALSE	FALSE	FALSE	FALSE	FALSE	FALSE
1600	PF3D7_0216900	rest	-4.18435	null	conserved Plasmodium protein, unknown function	0	0	0	0	0	0	0	0	0	0	0	0	0	0	3	0	NA	FALSE	FALSE	FALSE	FALSE	FALSE	FALSE
1601	PF3D7_0910700	rest	-4.18435	ALP5a	actin-like protein, putative (ALP5a)	0	0	0	0	0	0	0	0	0	0	0	0	0	0	3	0	NA	FALSE	FALSE	FALSE	FALSE	FALSE	FALSE
1602	PF3D7_1005300	rest	-4.18435	null	conserved Plasmodium protein, unknown function	0	0	0	0	0	0	0	0	0	0	0	0	0	0	3	0	NA	FALSE	FALSE	FALSE	FALSE	FALSE	FALSE
1603	PF3D7_1037800	rest	-4.18435	null	dynein intermediate chain, putative	0	0	0	0	0	0	0	0	0	0	0	0	0	0	3	0	NA	TRUE	FALSE	FALSE	FALSE	FALSE	FALSE
1604	PF3D7_1127700	rest	-4.18435	null	conserved Plasmodium protein, unknown function	0	0	0	0	0	0	0	0	0	0	0	0	0	0	3	0	NA	TRUE	FALSE	FALSE	FALSE	FALSE	FALSE
1605	PF3D7_1326200	rest	-4.18435	null	conserved Plasmodium protein, unknown function	0	0	0	0	0	0	0	0	0	0	0	0	0	0	4	0	NA	TRUE	FALSE	FALSE	FALSE	FALSE	FALSE
1606	PF3D7_0904900	rest	-4.18641	CuTP	copper-transporting ATPase (CuTP)	0	0	0	0	0	0	0	0	18	1	0	23	7	NA	13	7	2	FALSE	FALSE	FALSE	FALSE	FALSE	FALSE
1607	PF3D7_0909300	rest	-4.20292	ARP	apoptosis-related protein (ARP)	0	0	NA	NA	NA	NA	0	0	0	0	0	0	0	NA	1	5	5	FALSE	FALSE	FALSE	FALSE	FALSE	FALSE
1608	PF3D7_0726400	rest	-4.21556	null	conserved Plasmodium membrane protein, unknown function	3	1	0	0	0	0	0	0	8	0	0	7	0	0	10	11	2	FALSE	FALSE	FALSE	FALSE	TRUE	FALSE
1609	PF3D7_0705300	rest	-4.21968	ORC2	origin recognition complex subunit 2, putative (ORC2)	0	0	0	0	0	0	0	0	3	0	1	9	0	0	9	0	2	TRUE	FALSE	FALSE	FALSE	TRUE	FALSE
1610	PF3D7_0825100	rest	-4.22795	null	conserved Plasmodium protein, unknown function	0	0	NA	NA	NA	NA	0	0	0	0	0	2	0	NA	2	0	NA	TRUE	FALSE	FALSE	FALSE	FALSE	FALSE
1611	PF3D7_1464800	rest	-4.22795	null	conserved Plasmodium protein, unknown function	0	0	NA	NA	NA	NA	0	0	0	0	0	2	0	NA	1	0	NA	FALSE	FALSE	FALSE	FALSE	FALSE	FALSE
1612	PF3D7_1345800	rest	-4.23806	null	conserved Plasmodium protein, unknown function	0	0	3	0	1	0	0	0	3	7	0	10	4	0	11	5	NA	FALSE	FALSE	FALSE	FALSE	FALSE	FALSE
1613	PF3D7_1145100	rest	-4.24696	SEC21	coatomer subunit gamma, putative (SEC21)	3	1	NA	NA	NA	NA	0	0	16	4	22	35	18	7	35	36	29	FALSE	TRUE	FALSE	FALSE	FALSE	FALSE
1614	PF3D7_1241900	rest	-4.27169	null	tetratricopeptide repeat protein, putative	1	0	0	0	0	0	0	1	5	0	0	26	3	0	3	9	2	FALSE	FALSE	FALSE	FALSE	FALSE	TRUE
1615	PF3D7_1457500	rest	-4.28733	VPS4	vacuolar protein sorting-associated protein 4 (VPS4)	0	0	0	0	0	0	0	0	4	0	0	3	0	0	0	7	3	FALSE	FALSE	FALSE	FALSE	FALSE	TRUE
1616	PF3D7_1415300	rest	-4.32274	null	RNA-binding protein Nova-1, putative	3	1	0	0	0	0	0	0	2	1	0	6	10	8	6	9	5	FALSE	FALSE	FALSE	FALSE	FALSE	FALSE
1617	PF3D7_1226400	rest	-4.34694	null	conserved Plasmodium protein, unknown function	0	0	0	0	0	0	0	0	0	0	0	0	0	0	1	3	5	FALSE	TRUE	FALSE	FALSE	FALSE	FALSE
1618	PF3D7_0219400	rest	-4.34733	null	ribosome associated membrane protein RAMP4, putative	0	0	0	0	0	0	1	1	1	4	0	0	0	0	3	4	3	FALSE	FALSE	FALSE	FALSE	FALSE	FALSE
1619	PF3D7_0423200	rest	-4.37197	null	BSD-domain protein, putative	0	0	0	0	0	0	0	0	0	0	0	1	0	0	1	0	NA	FALSE	FALSE	FALSE	FALSE	FALSE	FALSE
1620	PF3D7_1309000	rest	-4.37197	null	conserved Plasmodium protein, unknown function	0	0	0	0	0	0	0	0	0	0	0	2	0	0	2	0	NA	FALSE	FALSE	FALSE	FALSE	FALSE	FALSE
1621	PF3D7_1319200	rest	-4.37197	null	conserved Plasmodium protein, unknown function	0	0	0	0	0	0	0	0	0	0	0	2	0	0	2	0	NA	TRUE	FALSE	FALSE	FALSE	FALSE	FALSE
1622	PF3D7_1356600	rest	-4.37197	null	regulator of chromosome condensation, putative	0	0	0	0	0	0	0	0	0	0	0	1	0	0	2	0	NA	FALSE	TRUE	FALSE	FALSE	FALSE	FALSE
1623	PF3D7_1357300	rest	-4.37197	null	dynein light chain, putative	0	0	0	0	0	0	0	0	0	0	0	1	0	0	1	0	NA	TRUE	FALSE	FALSE	FALSE	FALSE	FALSE
1624	PF3D7_1430500	rest	-4.37197	null	conserved Plasmodium protein, unknown function	0	0	0	0	0	0	0	0	0	0	0	2	0	0	2	0	NA	TRUE	FALSE	FALSE	FALSE	FALSE	FALSE
1625	PF3D7_1438800	rest	-4.37197	null	conserved Plasmodium protein, unknown function	0	0	0	0	0	0	0	0	0	0	0	2	0	0	2	0	NA	TRUE	FALSE	FALSE	FALSE	FALSE	FALSE
1626	PF3D7_1119500	rest	-4.37959	null	AP-4 complex subunit mu, putative	0	0	0	0	0	0	0	0	0	0	0	3	1	0	0	5	NA	FALSE	FALSE	FALSE	FALSE	FALSE	FALSE
1627	PF3D7_1207000	rest	-4.38727	null	conserved Plasmodium protein, unknown function	2	0	0	0	3	0	0	0	28	13	1	2	0	0	6	0	NA	FALSE	FALSE	FALSE	FALSE	TRUE	FALSE
1628	PF3D7_0412000	rest	-4.42416	null	conserved Plasmodium protein, unknown function	0	0	1	0	0	0	0	0	0	2	0	6	3	5	5	0	NA	FALSE	FALSE	FALSE	FALSE	FALSE	FALSE
1629	PF3D7_0628200	rest	-4.42672	PK4	protein kinase PK4 (PK4)	3	0	0	0	0	0	0	0	12	1	0	6	2	0	7	8	NA	FALSE	FALSE	FALSE	FALSE	FALSE	FALSE
1630	PF3D7_0935500	rest	-4.4378	GEXP22	Plasmodium exported protein, unknown function (GEXP22)	0	0	NA	NA	NA	NA	0	0	3	0	0	3	0	0	0	5	NA	FALSE	FALSE	FALSE	FALSE	FALSE	FALSE
1631	PF3D7_1128700	rest	-4.4389	GPI8	GPI-anchor transamidase (GPI8)	0	1	0	0	0	0	0	0	0	0	1	2	1	0	4	2	2	FALSE	FALSE	FALSE	FALSE	FALSE	FALSE
1632	PF3D7_0318200	rest	-4.45137	RPB1	DNA-directed RNA polymerase II subunit RPB1 (RPB1)	4	4	11	2	0	6	0	0	35	28	14	27	6	3	40	43	37	FALSE	FALSE	FALSE	FALSE	FALSE	TRUE
1633	PF3D7_0716800	rest	-4.46874	EIF3I	eukaryotic translation initiation factor 3 subunit I, putative (EIF3I)	6	12	17	2	12	3	3	2	16	11	15	15	14	3	16	18	18	FALSE	TRUE	FALSE	FALSE	FALSE	FALSE
1634	PF3D7_0821300	rest	-4.47817	null	ATP-dependent RNA helicase prh1, putative	1	0	0	0	0	0	0	0	1	0	0	3	0	0	0	7	NA	FALSE	FALSE	FALSE	FALSE	FALSE	FALSE
1635	PF3D7_0302700	rest	-4.47899	null	CDGSH iron-sulfur domain-containing protein, putative	0	0	0	0	0	0	0	0	0	2	0	1	0	0	0	3	NA	FALSE	FALSE	FALSE	FALSE	FALSE	FALSE
1636	PF3D7_1406200	rest	-4.50184	null	conserved Plasmodium protein, unknown function	1	2	3	0	0	0	0	0	16	8	1	9	0	0	17	19	2	FALSE	FALSE	FALSE	FALSE	FALSE	TRUE
1637	PF3D7_1409200	rest	-4.52398	null	conserved Plasmodium protein, unknown function	0	2	0	0	0	0	0	0	0	0	0	1	0	0	0	1	NA	FALSE	FALSE	FALSE	FALSE	FALSE	FALSE
1638	PF3D7_0530600	rest	-4.53227	null	XAP-5 DNA binding protein, putative	0	0	0	0	0	0	0	0	0	0	1	0	0	0	3	0	NA	FALSE	FALSE	FALSE	TRUE	FALSE	FALSE
1639	PF3D7_1412700	rest	-4.54079	null	AAA family ATPase, putative	1	0	NA	NA	NA	NA	0	0	0	0	0	2	0	NA	0	5	3	FALSE	FALSE	FALSE	FALSE	FALSE	FALSE
1640	PF3D7_1239900	rest	-4.56295	VPS16	vacuolar protein sorting-associated protein 16, putative (VPS16)	0	1	0	0	0	0	0	0	1	0	0	4	1	0	0	3	NA	FALSE	FALSE	FALSE	FALSE	FALSE	FALSE
1641	PF3D7_1462000	rest	-4.57644	TLP1	thioredoxin-like protein (TLP1)	0	0	0	0	0	0	0	0	0	0	0	2	0	NA	2	2	NA	TRUE	FALSE	FALSE	FALSE	FALSE	FALSE
1642	PF3D7_0606600	rest	-4.58298	null	conserved Plasmodium protein, unknown function	1	1	0	0	1	1	0	0	15	7	2	18	8	12	25	37	49	FALSE	FALSE	FALSE	FALSE	FALSE	TRUE
1643	PF3D7_1460700	rest	-4.58678	RPL27	60S ribosomal protein L27 (RPL27)	7	0	5	1	0	0	17	10	5	4	13	7	6	6	13	10	16	TRUE	FALSE	FALSE	FALSE	FALSE	FALSE
1644	PF3D7_1135900	rest	-4.59077	null	3-oxo-5-alpha-steroid 4-dehydrogenase, putative	0	0	NA	NA	NA	NA	0	0	2	0	1	2	0	2	0	5	6	FALSE	FALSE	TRUE	FALSE	FALSE	FALSE
1645	PF3D7_1343700	rest	-4.61579	K13	kelch protein K13 (K13)	5	3	NA	NA	NA	NA	2	0	18	8	0	13	13	4	17	14	6	FALSE	FALSE	FALSE	FALSE	TRUE	FALSE
1646	PF3D7_1013600	rest	-4.61984	null	conserved Plasmodium protein, unknown function	1	0	0	0	0	0	0	1	2	5	2	4	0	0	0	12	7	FALSE	FALSE	FALSE	FALSE	FALSE	TRUE
1647	PF3D7_1109200	rest	-4.65185	null	pre-mRNA splicing factor, putative	0	0	0	0	0	0	0	0	0	0	0	0	0	NA	3	0	NA	TRUE	FALSE	FALSE	FALSE	FALSE	FALSE
1648	PF3D7_0518200	rest	-4.65798	null	SWIB/MDM2 domain-containing protein, putative	0	0	0	0	0	0	0	0	3	0	4	0	0	2	2	6	10	FALSE	FALSE	TRUE	FALSE	FALSE	FALSE
1649	PF3D7_1444100	rest	-4.71118	null	conserved Plasmodium protein, unknown function	1	3	0	0	0	0	0	0	0	0	1	0	0	0	2	0	14	TRUE	FALSE	FALSE	FALSE	TRUE	FALSE
1650	PF3D7_1317300	rest	-4.7199	null	conserved Plasmodium protein, unknown function	2	0	0	0	0	0	0	0	0	0	0	1	0	0	1	0	NA	FALSE	TRUE	FALSE	FALSE	FALSE	FALSE
1651	PF3D7_0630400	rest	-4.73043	null	conserved Plasmodium protein, unknown function	0	1	0	0	0	0	0	0	0	0	0	35	0	0	0	2	NA	FALSE	FALSE	FALSE	FALSE	FALSE	FALSE
1652	PF3D7_1012900	rest	-4.75986	ATG18	autophagy-related protein 18, putative (ATG18)	1	0	3	0	2	2	1	1	4	2	16	17	12	5	19	18	15	FALSE	FALSE	FALSE	FALSE	FALSE	FALSE
1653	PF3D7_1336800	rest	-4.76355	NUDC	nuclear movement protein, putative (NUDC)	1	0	2	0	0	0	0	1	10	7	0	12	4	2	12	18	8	TRUE	FALSE	FALSE	FALSE	FALSE	FALSE
1654	PF3D7_0715800	rest	-4.78629	null	drug/metabolite exporter, drug/metabolite transporter	0	0	0	0	0	0	0	0	2	0	0	2	0	0	0	3	NA	FALSE	FALSE	FALSE	FALSE	FALSE	FALSE
1655	PF3D7_1459400	rest	-4.79597	null	conserved Plasmodium protein, unknown function	1	0	0	0	0	0	3	0	3	8	16	17	13	3	22	16	17	FALSE	FALSE	FALSE	FALSE	FALSE	FALSE
1656	PF3D7_1212000	rest	-4.82197	TPx(Gl)	glutathione peroxidase-like thioredoxin peroxidase (TPx(Gl))	3	0	1	0	0	0	2	2	7	3	10	30	8	0	12	10	7	FALSE	FALSE	FALSE	FALSE	FALSE	FALSE
1657	PF3D7_0729200	rest	-4.82609	AOP	1-cys peroxiredoxin (AOP)	1	0	0	0	0	0	0	0	1	0	1	6	0	0	0	6	NA	FALSE	FALSE	FALSE	TRUE	FALSE	FALSE
1658	PF3D7_0607000	rest	-4.83192	null	translation initiation factor IF-2, putative	11	2	NA	NA	NA	NA	4	0	15	10	5	12	9	5	26	31	29	FALSE	FALSE	FALSE	FALSE	FALSE	FALSE
1659	PF3D7_0920800	rest	-4.83476	IMPDH	inosine-5'-monophosphate dehydrogenase (IMPDH)	4	0	10	2	6	13	11	10	15	8	14	7	16	5	20	21	18	FALSE	FALSE	FALSE	FALSE	FALSE	FALSE
1660	PF3D7_1118300	rest	-4.83846	null	insulinase, putative	3	0	1	0	0	3	12	28	19	4	26	33	21	2	44	45	55	FALSE	FALSE	FALSE	FALSE	FALSE	FALSE
1661	PF3D7_1037100	rest	-4.86935	PyKII	pyruvate kinase 2 (PyKII)	1	0	0	0	0	2	0	0	5	1	0	12	10	3	11	12	3	FALSE	TRUE	FALSE	FALSE	FALSE	FALSE
1662	PF3D7_0216600	rest	-4.9053	null	MtN3-like protein	0	0	NA	NA	NA	NA	0	0	4	0	0	4	0	NA	0	3	NA	FALSE	FALSE	FALSE	FALSE	FALSE	FALSE
1663	PF3D7_1247900	rest	-4.96455	null	nucleolar rRNA processing protein, putative	0	0	0	0	0	0	0	0	0	0	0	3	3	0	0	3	NA	FALSE	FALSE	FALSE	FALSE	FALSE	FALSE
1664	PF3D7_0923500	rest	-4.97896	null	cyclin-dependent kinases regulatory subunit, putative	0	0	0	0	0	1	0	0	0	0	0	11	0	0	2	0	NA	TRUE	FALSE	FALSE	FALSE	FALSE	FALSE
1665	PF3D7_0932900	rest	-4.97896	null	conserved Plasmodium protein, unknown function	0	0	0	0	0	1	0	0	0	0	0	33	0	0	1	0	NA	TRUE	FALSE	FALSE	FALSE	FALSE	FALSE
1666	PF3D7_0309300	rest	-4.99019	null	N2227-like protein, putative	1	0	NA	NA	NA	NA	0	0	6	0	2	14	0	NA	0	8	NA	FALSE	FALSE	FALSE	TRUE	FALSE	FALSE
1667	PF3D7_0815300	rest	-4.99346	null	FAD-dependent monooxygenase, putative	0	1	0	0	0	0	0	0	0	0	0	3	0	0	0	0	NA	FALSE	FALSE	FALSE	FALSE	FALSE	FALSE
1668	PF3D7_0610900	rest	-4.996	SPT5	transcription elongation factor SPT5, putative (SPT5)	4	2	1.5	0	0	0	0	0	8	6	0	32	6	0	8	7	11	FALSE	FALSE	FALSE	FALSE	FALSE	FALSE
1669	PF3D7_1357900	rest	-5.00736	null	pyrroline-5-carboxylate reductase	5	1	0	1	0	0	2	2	7	6	15	8	8	6	12	15	11	FALSE	FALSE	FALSE	FALSE	FALSE	FALSE
1670	PF3D7_1416200	rest	-5.01985	MCA3	metacaspase-like protein (MCA3)	0	0	0	0	0	0	0	0	17	0	0	14	0	0	1	0	5	FALSE	FALSE	FALSE	FALSE	FALSE	FALSE
1671	PF3D7_0714500	rest	-5.03188	null	transcription elongation factor s-II, putative	1	0	1.5	0	1	1	0	2	4	5	1	12	7	0	12	11	3	TRUE	FALSE	FALSE	FALSE	FALSE	FALSE
1672	PF3D7_0519700	rest	-5.03851	null	conserved Plasmodium protein, unknown function	2	1	3	0	2	0	0	0	12	7	1	10	2	4	7	9	7	TRUE	FALSE	FALSE	FALSE	FALSE	FALSE
1673	PF3D7_0617800	rest	-5.06876	H2A	histone H2A (H2A)	32	10	13	4.33333	0	0	3	2	4	14	8	5	7	5	7	0	3	TRUE	FALSE	FALSE	FALSE	FALSE	FALSE
1674	PF3D7_0610400	rest	-5.07733	H3	histone H3 (H3)	5	1	0	0	0	0	9	6	3	10	12	3	4	5	7	2	4	TRUE	FALSE	FALSE	FALSE	FALSE	FALSE
1675	PF3D7_0723800	rest	-5.1034	null	conserved Plasmodium protein, unknown function	1	0	0	0	0	0	1	0	40	36	0	9	9	0	11	16	23	TRUE	FALSE	FALSE	FALSE	TRUE	FALSE
1676	PF3D7_0303400	rest	-5.10894	DHHC1	palmitoyltransferase (DHHC1)	0	0	0	0	0	0	0	0	0	0	0	0	0	0	2	5	NA	FALSE	FALSE	FALSE	FALSE	FALSE	FALSE
1677	PF3D7_1365900	rest	-5.11125	null	ubiquitin-60S ribosomal protein L40	3	1	2	0	1	0	20	33	0	1	8	0	0	0	0	6	28	FALSE	FALSE	FALSE	FALSE	FALSE	FALSE
1678	PF3D7_1358000	rest	-5.12344	null	patatin-like phospholipase, putative	0	1	0	0	0	0	0	0	0	0	2	2	0	0	0	2	NA	FALSE	FALSE	FALSE	FALSE	FALSE	TRUE
1679	PF3D7_0528800	rest	-5.14792	null	nucleolar preribosomal GTPase, putative	0	1	0	0	0	0	0	0	1	0	0	4	6	0	0	4	NA	FALSE	FALSE	FALSE	FALSE	FALSE	FALSE
1680	PF3D7_1210100	rest	-5.14792	SYN2	syntaxin, Qa-SNARE family (SYN2)	0	1	0	0	0	0	0	0	1	0	0	5	3	0	0	5	NA	FALSE	FALSE	FALSE	FALSE	FALSE	FALSE
1681	PF3D7_0311600	rest	-5.19494	null	dolichyl-diphosphooligosaccharide--protein glycosyltransferase subunit 1, putative	0	0	0	0	0	0	0	0	0	0	0	5	0	0	0	0	4	FALSE	FALSE	FALSE	FALSE	FALSE	FALSE
1682	PF3D7_1018300	rest	-5.20188	null	conserved Plasmodium protein, unknown function	1	0	0	0	0	0	0	0	0	2	3	0	0	3	4	0	NA	FALSE	FALSE	TRUE	FALSE	FALSE	FALSE
1683	PF3D7_1417500	rest	-5.20632	CBF5	H/ACA ribonucleoprotein complex subunit 4, putative (CBF5)	4	1	NA	NA	NA	NA	4	0	10	3	10	12	9	NA	12	12	13	FALSE	TRUE	FALSE	FALSE	FALSE	TRUE
1684	PF3D7_1004400	rest	-5.2094	null	RNA-binding protein, putative	3	3	4	0	0	0	0	0	26	27	0	11	12	2	10	10	4	FALSE	FALSE	FALSE	FALSE	FALSE	FALSE
1685	PF3D7_0204200	rest	-5.23604	null	conserved Plasmodium protein, unknown function	2	0	0	0	0	0	0	0	3	3	0	9	7	3	8	6	NA	FALSE	FALSE	FALSE	FALSE	FALSE	FALSE
1686	PF3D7_0925600	rest	-5.25578	null	zinc binding protein (Yippee), putative	0	0	0	0	0	0	0	0	1	0	0	2	0	0	2	2	NA	TRUE	FALSE	FALSE	FALSE	FALSE	FALSE
1687	PF3D7_1027400	rest	-5.27328	null	DNA-directed RNA polymerase II, putative	0	0	0	0	0	0	0	0	1	2	1	3	1	0	4	2	2	FALSE	FALSE	FALSE	FALSE	FALSE	FALSE
1688	PF3D7_1358200	rest	-5.29627	null	conserved Plasmodium protein, unknown function	1	1	0	0	0	0	0	0	4	0	3	4	0	0	0	4	2	FALSE	FALSE	FALSE	TRUE	FALSE	FALSE
1689	PF3D7_1244200	rest	-5.33119	TFB2	RNA polymerase II transcription factor B subunit 2, putative (TFB2)	0	0	0	0	0	0	0	0	1	0	0	0	0	0	5	0	NA	FALSE	FALSE	FALSE	FALSE	FALSE	FALSE
1690	PF3D7_0821700	rest	-5.33529	null	60S ribosomal protein L22, putative	7	0	4	0	5	2	3	2	1	3	6	6	4	0	8	7	9	FALSE	FALSE	FALSE	FALSE	FALSE	FALSE
1691	PF3D7_0627800	rest	-5.34014	ACS	acetyl-CoA synthetase, putative (ACS)	1	0	18	4	0	3	1	1	15	2	0	34	6	0	4	8	5	FALSE	FALSE	FALSE	FALSE	FALSE	FALSE
1692	PF3D7_0606300	rest	-5.3454	null	conserved Plasmodium protein, unknown function	0	0	NA	NA	NA	NA	0	0	0	0	0	5	0	0	0	0	NA	FALSE	FALSE	FALSE	FALSE	FALSE	FALSE
1693	PF3D7_0416500	rest	-5.37479	null	repressor of RNA polymerase III transcription MAF1, putative	0	0	NA	NA	NA	NA	0	0	3	0	0	3	0	NA	1	2	NA	FALSE	FALSE	FALSE	FALSE	FALSE	FALSE
1694	PF3D7_1148700	rest	-5.38998	GEXP12	Plasmodium exported protein (PHISTc), unknown function (GEXP12)	1	1	NA	NA	NA	NA	0	0	1	4	0	4	7	NA	2	5	5	FALSE	FALSE	FALSE	FALSE	FALSE	FALSE
1695	PF3D7_1230200	rest	-5.43378	null	vacuolar transporter chaperone, putative, pseudogene	0	0	0	0	0	0	0	0	2	0	1	3	0	3	0	3	NA	FALSE	FALSE	TRUE	FALSE	FALSE	FALSE
1696	PF3D7_0513600	rest	-5.45132	null	deoxyribodipyrimidine photo-lyase, putative	1	0	0	0	0	0	1	0	10	15	1	29	10	0	11	25	31	FALSE	TRUE	FALSE	FALSE	FALSE	FALSE
1697	PF3D7_0908300	rest	-5.45372	null	conserved Plasmodium membrane protein, unknown function	0	0	0	0	1	0	0	0	2	0	0	9	0	0	0	2	NA	FALSE	FALSE	FALSE	FALSE	FALSE	FALSE
1698	PF3D7_0728000	rest	-5.45625	null	eukaryotic translation initiation factor 2 alpha subunit, putative	3	1	16	1	4	6	5	8	9	7	15	12	8	4	13	17	21	FALSE	TRUE	FALSE	FALSE	FALSE	FALSE
1699	PF3D7_1405900	rest	-5.45931	null	RNA-binding protein, putative	0	0	0	0	0	0	0	1	1	0	1	7	1	0	0	3	NA	FALSE	FALSE	FALSE	FALSE	FALSE	FALSE
1700	PF3D7_1412100	rest	-5.48497	null	conserved Plasmodium protein, unknown function	0	0	NA	NA	NA	NA	1	0	7	1	0	4	2	NA	1	3	NA	FALSE	FALSE	FALSE	FALSE	FALSE	FALSE
1701	PF3D7_1355800	rest	-5.48615	SF3B5	splicing factor 3B subunit 5, putative (SF3B5)	1	1	NA	NA	NA	NA	0	0	1	0	0	1	0	NA	0	5	NA	FALSE	FALSE	FALSE	FALSE	FALSE	FALSE
1702	PF3D7_1406300	rest	-5.4908	GDPD	glycerophosphodiester phosphodiesterase (GDPD)	0	0	3	0	0	0	4	0	12	0	0	5	3	0	9	5	NA	FALSE	TRUE	FALSE	FALSE	FALSE	FALSE
1703	PF3D7_0423700	rest	-5.49828	ETRAMP4	early transcribed membrane protein 4 (ETRAMP4)	0	0	NA	NA	NA	NA	4	2	2	2	2	5	0	5	0	5	NA	FALSE	FALSE	FALSE	TRUE	FALSE	FALSE
1704	PF3D7_0318300	rest	-5.51132	null	conserved Plasmodium protein, unknown function	2	0	0	0	0	0	0	0	1	1	0	4	0	6	0	4	4	FALSE	FALSE	FALSE	FALSE	FALSE	FALSE
1705	PF3D7_1311000	rest	-5.52398	ISD11	protein ISD11, putative (ISD11)	0	2	0	0	0	0	0	0	0	0	0	0	0	0	0	4	NA	FALSE	FALSE	FALSE	FALSE	FALSE	FALSE
1706	PF3D7_0212300	rest	-5.5339	null	peptide chain release factor subunit 1, putative	4	0	8	0	8	7	1	3	3	7	8	14	13	7	13	16	10	FALSE	TRUE	FALSE	FALSE	FALSE	FALSE
1707	PF3D7_0715900	rest	-5.53852	null	zinc transporter, putative	0	0	NA	NA	NA	NA	0	0	7	0	0	1	2	2	1	3	NA	FALSE	FALSE	FALSE	FALSE	FALSE	FALSE
1708	PF3D7_1009200	rest	-5.54987	null	small subunit rRNA synthesis-associated protein, putative	0	0	NA	NA	NA	NA	0	0	0	0	0	3	0	NA	0	2	NA	FALSE	FALSE	FALSE	FALSE	FALSE	FALSE
1709	PF3D7_1025800	rest	-5.54987	null	conserved Plasmodium protein, unknown function	0	0	NA	NA	NA	NA	0	0	0	0	0	3	0	NA	0	2	NA	FALSE	FALSE	FALSE	FALSE	FALSE	FALSE
1710	PF3D7_1372100	rest	-5.54987	GEXP04	Plasmodium exported protein (PHISTb), unknown function (GEXP04)	0	0	NA	NA	NA	NA	0	0	0	0	0	5	0	NA	0	1	NA	FALSE	FALSE	FALSE	FALSE	FALSE	FALSE
1711	PF3D7_1476500	rest	-5.54987	null	probable protein, unknown function	0	0	NA	NA	NA	NA	0	0	0	0	0	7	0	NA	0	2	NA	FALSE	FALSE	FALSE	FALSE	FALSE	FALSE
1712	PF3D7_1313700	rest	-5.58689	null	septum formation protein MAF homologue, putative	0	0	2	0	0	0	0	0	2	0	0	1	0	0	1	0	3	FALSE	FALSE	FALSE	FALSE	FALSE	FALSE
1713	PF3D7_0812700	rest	-5.59337	null	RNA-binding protein (U1 snRNP-like), putative	0	1	0	0	0	0	0	0	3	1	0	2	3	0	3	2	NA	FALSE	TRUE	FALSE	FALSE	FALSE	FALSE
1714	PF3D7_1438100	rest	-5.62892	SEC62	secretory complex protein 62 (SEC62)	1	0	0	0	6	3	3	2	5	4	9	14	9	6	16	10	14	FALSE	FALSE	FALSE	FALSE	FALSE	FALSE
1715	PF3D7_0618700	rest	-5.629	null	trafficking protein particle complex subunit 6A, putative	0	0	0	0	0	0	0	0	5	1	0	4	4	0	1	3	NA	FALSE	FALSE	FALSE	FALSE	FALSE	FALSE
1716	PF3D7_0904700	rest	-5.63107	HU	bacterial histone-like protein (HU)	0	0	0	0	0	0	1	0	5	12	4	6	0	0	0	4	NA	FALSE	FALSE	FALSE	TRUE	FALSE	FALSE
1717	PF3D7_0624200	rest	-5.63782	null	conserved Plasmodium protein, unknown function	0	0	NA	NA	NA	NA	0	0	3	0	0	24	0	NA	1	0	NA	FALSE	FALSE	FALSE	FALSE	FALSE	FALSE
1718	PF3D7_1468100	rest	-5.65686	null	conserved Plasmodium protein, unknown function	11	3	4.5	0	0	0	6	0	60	53	4	9	28	10	16	41	26	FALSE	TRUE	FALSE	FALSE	FALSE	FALSE
1719	PF3D7_0607600	rest	-5.669	SAS6	spindle assembly abnormal protein 6, putative (SAS6)	0	0	0	0	0	0	0	0	3	3	1	5	2	0	4	0	NA	TRUE	FALSE	FALSE	FALSE	TRUE	FALSE
1720	PF3D7_0109300	rest	-5.6939	null	fatty acid elongation protein, GNS1/SUR4 family, putative	0	0	0	0	0	0	0	0	0	0	0	3	0	0	0	2	NA	FALSE	FALSE	FALSE	FALSE	FALSE	FALSE
1721	PF3D7_0303600	rest	-5.6939	Plrx	plasmoredoxin (Plrx)	0	0	0	0	0	0	0	0	0	0	0	4	0	0	0	2	NA	FALSE	FALSE	FALSE	FALSE	FALSE	FALSE
1722	PF3D7_0626600	rest	-5.6939	null	conserved Plasmodium protein, unknown function	0	0	0	0	0	0	0	0	0	0	0	23	0	0	0	1	NA	FALSE	FALSE	FALSE	FALSE	FALSE	FALSE
1723	PF3D7_1205300	rest	-5.6939	null	conserved Plasmodium protein, unknown function	0	0	0	0	0	0	0	0	0	0	0	6	0	0	0	2	NA	FALSE	FALSE	FALSE	FALSE	FALSE	FALSE
1724	PF3D7_1457200	rest	-5.70096	TRX1	thioredoxin 1 (TRX1)	1	0	2	0.666667	4	6	1	0	3	4	6	7	4	4	7	7	10	FALSE	FALSE	FALSE	FALSE	FALSE	FALSE
1725	PF3D7_1333800	rest	-5.72323	null	conserved Plasmodium protein, unknown function	2	2	1	0	0	0	0	0	4	3	0	8	5	0	1	5	NA	FALSE	FALSE	FALSE	FALSE	FALSE	FALSE
1726	PF3D7_1136300	rest	-5.72927	TSN	tudor staphylococcal nuclease (TSN)	4	1	10	3	16	2	3	1	15	33	35	24	15	15	26	51	54	FALSE	TRUE	FALSE	FALSE	FALSE	FALSE
1727	PF3D7_1434800	rest	-5.76538	null	mitochondrial acidic protein MAM33, putative	4	1	0	0	0	0	3	1	3	5	8	4	2	5	5	7	11	FALSE	FALSE	FALSE	FALSE	FALSE	FALSE
1728	PF3D7_1206700	rest	-5.81191	null	eukaryotic translation initiation factor 5, putative	1	0	2	2	0	1	0	0	8	4	0	4	5	0	4	5	NA	FALSE	FALSE	FALSE	FALSE	FALSE	FALSE
1729	PF3D7_0916100	rest	-5.81291	TRX3	thioredoxin 3 (TRX3)	0	0	NA	NA	NA	NA	0	0	0	0	0	8	0	NA	0	0	NA	FALSE	FALSE	FALSE	FALSE	FALSE	FALSE
1730	PF3D7_1318500	rest	-5.81291	null	conserved Plasmodium protein, unknown function	0	0	NA	NA	NA	NA	0	0	0	0	0	3	0	NA	0	0	NA	FALSE	FALSE	FALSE	FALSE	FALSE	FALSE
1731	PF3D7_1470400	rest	-5.81291	MPC2	mitochondrial pyruvate carrier protein 2, putative (MPC2)	0	0	NA	NA	NA	NA	0	0	0	0	0	4	0	NA	0	0	NA	FALSE	FALSE	FALSE	FALSE	FALSE	FALSE
1732	PF3D7_0907400	rest	-5.82197	ClpY	ATP-dependent protease ATPase subunit ClpY (ClpY)	3	0	0	0	0	0	0	0	11	3	3	5	10	4	9	8	7	FALSE	FALSE	FALSE	FALSE	FALSE	FALSE
1733	PF3D7_0603600	rest	-5.84171	null	conserved Plasmodium protein, unknown function	2	0	0	0	0	0	0	0	2	0	0	0	0	0	1	11	7	FALSE	FALSE	FALSE	FALSE	FALSE	FALSE
1734	PF3D7_1470100	rest	-5.86353	null	conserved Plasmodium protein, unknown function	2	0	0	0	0	0	1	1	1	0	0	0	0	0	3	4	2	TRUE	FALSE	FALSE	FALSE	FALSE	FALSE
1735	PF3D7_1447900	rest	-5.87614	MDR2	multidrug resistance protein 2 (MDR2)	0	0	0	0	0	0	1	0	13	13	5	12	10	10	16	9	2	FALSE	FALSE	FALSE	FALSE	TRUE	FALSE
1736	PF3D7_1229500	rest	-5.89235	CCT3	T-complex protein 1 subunit gamma (CCT3)	10	1	5	0	15	19	29	37	16	15	48	35	28	13	43	44	63	FALSE	TRUE	FALSE	FALSE	FALSE	FALSE
1737	PF3D7_1471100	rest	-5.89235	EXP2	exported protein 2 (EXP2)	3	1	15	0	13	10	29	5	5	11	16	10	13	10	9	12	7	FALSE	TRUE	FALSE	FALSE	FALSE	FALSE
1738	PF3D7_1229700	rest	-5.8978	null	conserved Plasmodium protein, unknown function	0	0	NA	NA	NA	NA	0	0	0	0	1	41	0	NA	0	2	NA	FALSE	FALSE	TRUE	FALSE	FALSE	FALSE
1739	PF3D7_1019400	rest	-5.90484	null	60S ribosomal protein L30e, putative	6	2	2	0	6	3	8	0	4	1	4	4	4	5	4	7	8	FALSE	FALSE	FALSE	FALSE	FALSE	FALSE
1740	PF3D7_1138600	rest	-5.91629	null	beta-catenin-like protein 1, putative	1	0	0	0	0	0	0	0	0	0	0	2	0	0	2	2	NA	FALSE	FALSE	FALSE	FALSE	FALSE	FALSE
1741	PF3D7_0103000	rest	-5.95693	null	vacuolar protein sorting-associated protein VTA1, putative	0	0	0	0	0	0	0	0	0	0	0	3	0	0	0	0	NA	FALSE	FALSE	FALSE	FALSE	FALSE	TRUE
1742	PF3D7_0209300	rest	-5.95693	IspF	2C-methyl-D-erythritol 2,4-cyclodiphosphate synthase (IspF)	0	0	0	0	0	0	0	0	0	0	0	3	0	0	0	0	NA	FALSE	FALSE	FALSE	FALSE	FALSE	FALSE
1743	PF3D7_0213000	rest	-5.95693	null	conserved Plasmodium protein, unknown function	0	0	0	0	0	0	0	0	0	0	0	6	0	0	0	0	NA	FALSE	FALSE	FALSE	FALSE	FALSE	FALSE
1744	PF3D7_0307400	rest	-5.95693	ClpP	ATP-dependent Clp protease proteolytic subunit (ClpP)	0	0	0	0	0	0	0	0	0	0	0	3	0	0	0	0	NA	FALSE	FALSE	FALSE	FALSE	FALSE	FALSE
1745	PF3D7_0515100	rest	-5.95693	ROM9	rhomboid protease ROM9 (ROM9)	0	0	0	0	0	0	0	0	0	0	0	5	0	0	0	0	NA	FALSE	FALSE	FALSE	FALSE	FALSE	FALSE
1746	PF3D7_0604700	rest	-5.95693	GILP	glyoxalase I (GILP)	0	0	0	0	0	0	0	0	0	0	0	8	0	0	0	0	NA	FALSE	FALSE	FALSE	FALSE	FALSE	FALSE
1747	PF3D7_0614900	rest	-5.95693	null	conserved Plasmodium membrane protein, unknown function	0	0	0	0	0	0	0	0	0	0	0	7	0	0	0	0	NA	FALSE	FALSE	FALSE	FALSE	FALSE	FALSE
1748	PF3D7_0624700	rest	-5.95693	null	N-acetylglucosaminylphosphatidylinositol deacetylase, putative	0	0	0	0	0	0	0	0	0	0	0	20	0	0	0	0	NA	FALSE	FALSE	FALSE	FALSE	FALSE	FALSE
1749	PF3D7_0903000	rest	-5.95693	null	conserved protein, unknown function	0	0	0	0	0	0	0	0	0	0	0	10	0	0	0	0	NA	FALSE	FALSE	FALSE	FALSE	FALSE	FALSE
1750	PF3D7_0907900	rest	-5.95693	PDF	peptide deformylase (PDF)	0	0	0	0	0	0	0	0	0	0	0	3	0	0	0	0	NA	FALSE	FALSE	FALSE	FALSE	FALSE	FALSE
1751	PF3D7_0929000	rest	-5.95693	TAF7	transcription initiation factor TFIID subunit 7, putative (TAF7)	0	0	0	0	0	0	0	0	0	0	0	3	0	0	0	0	NA	FALSE	FALSE	FALSE	FALSE	FALSE	FALSE
1752	PF3D7_0931200	rest	-5.95693	Sel2	selenoprotein (Sel2)	0	0	0	0	0	0	0	0	0	0	0	3	0	0	0	0	NA	FALSE	FALSE	FALSE	FALSE	FALSE	FALSE
1753	PF3D7_1013700	rest	-5.95693	null	conserved Plasmodium protein, unknown function	0	0	0	0	0	0	0	0	0	0	0	3	0	0	0	0	NA	FALSE	FALSE	FALSE	FALSE	FALSE	FALSE
1754	PF3D7_1023400	rest	-5.95693	null	HORMA domain protein, putative	0	0	0	0	0	0	0	0	0	0	0	4	0	0	0	0	NA	FALSE	FALSE	FALSE	FALSE	FALSE	FALSE
1755	PF3D7_1112200	rest	-5.95693	COQ4	ubiquinone biosynthesis protein COQ4, putative (COQ4)	0	0	0	0	0	0	0	0	0	0	0	4	0	0	0	0	NA	FALSE	FALSE	FALSE	FALSE	FALSE	FALSE
1756	PF3D7_1126600	rest	-5.95693	null	steryl ester hydrolase, putative	0	0	0	0	0	0	0	0	0	0	0	6	0	0	0	0	NA	FALSE	FALSE	FALSE	FALSE	FALSE	FALSE
1757	PF3D7_1214700	rest	-5.95693	null	conserved Plasmodium protein, unknown function	0	0	0	0	0	0	0	0	0	0	0	10	0	0	0	0	NA	FALSE	FALSE	FALSE	FALSE	FALSE	FALSE
1758	PF3D7_1221600	rest	-5.95693	null	protein TSSC1, putative	0	0	0	0	0	0	0	0	0	0	0	7	0	0	0	0	NA	FALSE	FALSE	FALSE	FALSE	FALSE	FALSE
1759	PF3D7_1231500	rest	-5.95693	null	mitosis protein dim1, putative	0	0	0	0	0	0	0	0	0	0	0	8	0	0	0	0	NA	FALSE	FALSE	FALSE	FALSE	FALSE	FALSE
1760	PF3D7_1327400	rest	-5.95693	null	conserved Plasmodium protein, unknown function	0	0	0	0	0	0	0	0	0	0	0	29	0	0	0	0	NA	FALSE	FALSE	FALSE	FALSE	FALSE	FALSE
1761	PF3D7_1339900	rest	-5.95693	ABCB5	ABC transporter B family member 5, putative (ABCB5)	0	0	0	0	0	0	0	0	0	0	0	5	0	0	0	0	NA	FALSE	FALSE	FALSE	FALSE	FALSE	FALSE
1762	PF3D7_1350000	rest	-5.95693	null	conserved Plasmodium protein, unknown function	0	0	0	0	0	0	0	0	0	0	0	5	0	0	0	0	NA	FALSE	FALSE	FALSE	FALSE	FALSE	FALSE
1763	PF3D7_1356700	rest	-5.95693	null	DnaJ protein, putative	0	0	0	0	0	0	0	0	0	0	0	3	0	0	0	0	NA	FALSE	FALSE	FALSE	FALSE	FALSE	FALSE
1764	PF3D7_1403300	rest	-5.95693	null	conserved Plasmodium protein, unknown function	0	0	0	0	0	0	0	0	0	0	0	5	0	0	0	0	NA	FALSE	FALSE	FALSE	FALSE	FALSE	FALSE
1765	PF3D7_1436800	rest	-5.95693	ClpR	ATP-dependent Clp protease proteolytic subunit (ClpR)	0	0	0	0	0	0	0	0	0	0	0	4	0	0	0	0	NA	FALSE	FALSE	FALSE	FALSE	FALSE	FALSE
1766	PF3D7_1445500	rest	-5.95693	null	conserved Plasmodium protein, unknown function	0	0	0	0	0	0	0	0	0	0	0	8	0	0	0	0	NA	FALSE	FALSE	FALSE	FALSE	FALSE	FALSE
1767	PF3D7_1472800	rest	-5.95693	null	conserved Plasmodium protein, unknown function	0	0	0	0	0	0	0	0	0	0	0	4	0	0	0	0	NA	FALSE	FALSE	FALSE	FALSE	FALSE	FALSE
1768	PF3D7_0501200	rest	-5.96831	PIESP2	parasite-infected erythrocyte surface protein (PIESP2)	3	1	NA	NA	NA	NA	12	0	5	19	5	8	16	NA	7	6	NA	FALSE	FALSE	FALSE	FALSE	FALSE	FALSE
1769	PF3D7_0802200	rest	-5.98732	1-CysPxn	1-cys peroxiredoxin (1-CysPxn)	4	0	2	1	0	4	7	10	6	7	18	10	3	4	14	17	20	FALSE	FALSE	FALSE	FALSE	FALSE	FALSE
1770	PF3D7_0630800	rest	-5.9917	null	conserved Plasmodium protein, unknown function	1	0	0	0	0	0	0	0	0	0	0	0	0	0	4	0	NA	TRUE	FALSE	FALSE	FALSE	FALSE	FALSE
1771	PF3D7_1134900	rest	-5.9917	null	conserved Plasmodium protein, unknown function	1	0	0	0	0	0	0	0	0	0	0	0	0	0	3	0	NA	TRUE	FALSE	FALSE	FALSE	FALSE	FALSE
1772	PF3D7_1236100	rest	-6.01933	null	clustered-asparagine-rich protein	4	2	3.5	2	0	2	0	1	9	13	0	5	6	0	5	8	5	FALSE	FALSE	FALSE	FALSE	FALSE	FALSE
1773	PF3D7_0717900	rest	-6.04291	null	thioredoxin-like protein	1	0	NA	NA	NA	NA	0	0	0	0	0	6	1	NA	0	3	NA	FALSE	FALSE	FALSE	FALSE	FALSE	FALSE
1774	PF3D7_1467600	rest	-6.05339	null	conserved Plasmodium protein, unknown function	1	0	NA	NA	NA	NA	0	0	25	6	0	19	0	NA	2	6	NA	FALSE	FALSE	FALSE	FALSE	FALSE	FALSE
1775	PF3D7_1025000	rest	-6.07992	null	formin 2, putative	1	1	0	0	0	0	0	0	15	8	1	5	3	4	7	6	NA	FALSE	FALSE	FALSE	FALSE	TRUE	FALSE
1776	PF3D7_0807800	rest	-6.10249	RPN10	26S proteasome regulatory subunit RPN10, putative (RPN10)	2	1	5	1	1	4	2	0	13	8	16	22	12	9	21	18	13	FALSE	TRUE	FALSE	FALSE	FALSE	FALSE
1777	PF3D7_0913600	rest	-6.11828	null	conserved Plasmodium protein, unknown function	0	0	0	0	0	0	0	0	2	0	0	3	0	0	0	6	2	FALSE	FALSE	FALSE	FALSE	FALSE	FALSE
1778	PF3D7_0705700	rest	-6.18089	null	40S ribosomal protein S29, putative	0	0	NA	NA	NA	NA	0	0	0	0	2	0	0	NA	0	6	8	FALSE	FALSE	TRUE	FALSE	FALSE	FALSE
1779	PF3D7_0526600	rest	-6.2079	null	conserved Plasmodium protein, unknown function	0	0	NA	NA	NA	NA	0	2	0	0	2	0	0	0	2	0	NA	FALSE	FALSE	FALSE	TRUE	FALSE	FALSE
1780	PF3D7_1231600	rest	-6.21724	PRP2	pre-mRNA-splicing factor ATP-dependent RNA helicase PRP2, putative (PRP2)	1	0	0	0	0	0	0	0	4	0	0	1	1	0	6	11	2	FALSE	FALSE	FALSE	FALSE	FALSE	FALSE
1781	PF3D7_1337000	rest	-6.22758	null	endopeptidase, putative	0	0	0	0	0	0	0	0	0	0	0	2	2	0	2	0	NA	TRUE	FALSE	FALSE	FALSE	FALSE	FALSE
1782	PF3D7_1402000	rest	-6.25578	null	conserved Plasmodium protein, unknown function	0	0	0	0	0	0	0	0	1	0	0	0	0	0	1	6	NA	FALSE	FALSE	FALSE	FALSE	FALSE	FALSE
1783	PF3D7_0215700	rest	-6.25903	RPB2	DNA-directed RNA polymerase II subunit RPB2, putative (RPB2)	7	2	1	0	0	4	1	0	13	18	16	21	8	0	24	26	37	FALSE	FALSE	FALSE	FALSE	FALSE	TRUE
1784	PF3D7_0422900	rest	-6.30486	null	conserved Plasmodium protein, unknown function	0	0	0	0	0	0	0	0	0	0	1	3	0	0	0	0	NA	FALSE	FALSE	TRUE	FALSE	FALSE	FALSE
1785	PF3D7_0930100	rest	-6.30486	null	conserved Plasmodium protein, unknown function	0	0	0	0	0	0	0	0	0	0	1	5	0	0	0	0	NA	FALSE	FALSE	TRUE	FALSE	FALSE	FALSE
1786	PF3D7_1234000	rest	-6.30486	null	conserved Plasmodium protein, unknown function	0	0	0	0	0	0	0	0	0	0	1	4	0	0	0	0	NA	FALSE	FALSE	FALSE	TRUE	FALSE	FALSE
1787	PF3D7_0323700	rest	-6.31998	SART1	U4/U6.U5 tri-snRNP-associated protein 1, putative (SART1)	0	0	0	0	0	0	0	0	7	0	0	2	1	0	2	3	NA	FALSE	TRUE	FALSE	FALSE	FALSE	FALSE
1788	PF3D7_0212500	rest	-6.34938	null	conserved Plasmodium protein, unknown function	1	1	0	0	0	0	0	1	14	12	0	6	3	0	7	6	2	TRUE	FALSE	FALSE	FALSE	FALSE	FALSE
1789	PF3D7_1359400	rest	-6.35826	CELF1	CUGBP Elav-like family member 1 (CELF1)	6	4	5.5	2	0	3	4	2	14	15	10	10	6	5	11	12	15	FALSE	TRUE	FALSE	FALSE	FALSE	FALSE
1790	PF3D7_0516800	rest	-6.36503	ApiAP2	transcription factor with AP2 domain(s) (ApiAP2)	0	1	0	0	0	0	0	0	8	5	0	21	0	0	0	26	8	FALSE	FALSE	FALSE	FALSE	FALSE	FALSE
1791	PF3D7_1124100	rest	-6.37126	null	neutral-sphingomyelinase activation factor protein, putative	0	0	0	0	0	0	1	0	2	0	0	1	0	0	0	3	NA	FALSE	FALSE	FALSE	FALSE	FALSE	FALSE
1792	PF3D7_0819600	rest	-6.39445	null	conserved Plasmodium protein, unknown function	1	0	0	0	2	4	1	1	8	4	9	8	5	3	11	13	9	FALSE	FALSE	FALSE	FALSE	FALSE	TRUE
1793	PF3D7_1118200	rest	-6.40734	null	heat shock protein 90, putative	16	2	7	3	12	10	11	0	10	12	17	24	24	5	16	25	32	FALSE	TRUE	FALSE	FALSE	FALSE	FALSE
1794	PF3D7_0108300	rest	-6.45298	null	conserved Plasmodium protein, unknown function	2	0	2	0.666667	0	0	2	0	51	23	0	15	26	7	20	27	23	FALSE	TRUE	FALSE	FALSE	FALSE	FALSE
1795	PF3D7_0813600	rest	-6.4559	null	translation initiation factor SUI1, putative	0	0	0	0	0	0	0	0	2	1	0	1	0	2	0	3	NA	FALSE	FALSE	FALSE	FALSE	FALSE	FALSE
1796	PF3D7_1031500	rest	-6.47538	null	DEAD/DEAH box helicase, putative	0	0	NA	NA	NA	NA	0	0	0	0	0	1	0	0	0	3	2	FALSE	FALSE	FALSE	FALSE	FALSE	FALSE
1797	PF3D7_1126400	rest	-6.48823	null	large ribosomal subunit processing factor, putative	0	1	0	0	0	0	0	0	2	0	1	4	0	0	0	0	NA	FALSE	FALSE	FALSE	TRUE	FALSE	FALSE
1798	PF3D7_0318900	rest	-6.49006	null	conserved protein, unknown function	0	0	0	0	4	0	0	0	0	0	0	2	4	2	2	2	NA	FALSE	FALSE	FALSE	FALSE	FALSE	FALSE
1799	PF3D7_1118400	rest	-6.55685	null	haloacid dehalogenase-like hydrolase, putative	0	0	0	0	0	0	0	0	7	1	0	2	5	0	3	1	NA	FALSE	FALSE	FALSE	FALSE	FALSE	FALSE
1800	PF3D7_1123500	rest	-6.65164	null	conserved Plasmodium protein, unknown function	0	0	3	0	8	7	2	0	9	12	28	25	11	9	25	19	20	FALSE	FALSE	FALSE	FALSE	FALSE	FALSE
1801	PF3D7_0503900	rest	-6.68539	null	conserved Plasmodium protein, unknown function	0	0	0	0	1	0	0	0	0	0	0	1	0	0	0	0	NA	FALSE	FALSE	FALSE	FALSE	FALSE	FALSE
1802	PF3D7_1210300	rest	-6.69671	null	conserved Plasmodium protein, unknown function	0	0	NA	NA	NA	NA	0	0	2	0	0	6	0	NA	0	2	NA	FALSE	FALSE	FALSE	FALSE	FALSE	FALSE
1803	PF3D7_1211800	rest	-6.71373	PfpUB	polyubiquitin (PfpUB)	1	0	NA	NA	NA	NA	0	0	4	0	0	30	4	5	6	0	11	FALSE	TRUE	FALSE	FALSE	FALSE	FALSE
1804	PF3D7_0913800	rest	-6.77879	null	conserved Plasmodium protein, unknown function	0	1	0	0	0	0	0	1	0	0	1	1	0	0	0	2	NA	FALSE	FALSE	TRUE	FALSE	FALSE	FALSE
1805	PF3D7_1227600	rest	-6.77953	null	cyclin related protein, putative	0	1	1	0	0	0	0	0	25	16	0	9	0	0	6	0	2	FALSE	FALSE	FALSE	FALSE	FALSE	FALSE
1806	PF3D7_1332700	rest	-6.78701	null	DEAD/DEAH box ATP-dependent RNA helicase, putative	0	0	1	0	0	0	0	0	0	0	0	3	0	0	0	0	NA	FALSE	FALSE	FALSE	FALSE	FALSE	FALSE
1807	PF3D7_0319700	rest	-6.78979	ABCI3	ABC transporter I family member 1, putative (ABCI3)	0	0	3	2	0	0	0	0	2	0	3	0	0	0	2	3	2	FALSE	FALSE	TRUE	FALSE	FALSE	FALSE
1808	PF3D7_0203400	rest	-6.80625	null	conserved Plasmodium protein, unknown function	0	0	0	1	0	0	0	0	3	1	0	1	0	0	0	5	4	FALSE	FALSE	FALSE	FALSE	FALSE	FALSE
1809	PF3D7_1034700	rest	-6.84074	null	ADP-ribosylation factor, putative	0	0	0	0	0	0	0	0	1	0	0	7	0	0	0	1	NA	FALSE	FALSE	FALSE	FALSE	FALSE	FALSE
1810	PF3D7_1215400	rest	-6.84074	null	conserved Plasmodium protein, unknown function	0	0	0	0	0	0	0	0	2	0	0	5	0	0	0	2	NA	FALSE	FALSE	FALSE	FALSE	FALSE	FALSE
1811	PF3D7_1324500	rest	-6.84074	null	DEAD box helicase, putative	0	0	0	0	0	0	0	0	2	0	0	3	0	0	0	2	NA	FALSE	FALSE	FALSE	FALSE	FALSE	FALSE
1812	PF3D7_1015300	rest	-6.9076	METAP1b	methionine aminopeptidase 1b, putative (METAP1b)	9	4	0	1	0	0	0	0	1	4	0	1	0	0	0	3	NA	FALSE	FALSE	FALSE	FALSE	FALSE	FALSE
1813	PF3D7_0520200	rest	-6.91179	null	conserved Plasmodium protein, unknown function	0	0	0	0	0	0	1	0	3	0	2	10	3	0	5	2	2	FALSE	FALSE	FALSE	FALSE	FALSE	FALSE
1814	PF3D7_1353700	rest	-6.95781	ROMO1	reactive oxygen species modulator 1, putative (ROMO1)	0	0	0	0	0	0	0	0	1	1	0	8	0	0	0	6	2	FALSE	FALSE	FALSE	FALSE	FALSE	FALSE
1815	PF3D7_0301600	rest	-6.95975	GEXP21	Plasmodium exported protein (hyp1), unknown function (GEXP21)	0	0	NA	NA	NA	NA	0	0	1	0	0	3	0	NA	0	0	NA	FALSE	FALSE	FALSE	FALSE	FALSE	FALSE
1816	PF3D7_1243000	rest	-6.95975	SYN16	syntaxin, Qa-SNARE family (SYN16)	0	0	NA	NA	NA	NA	0	0	2	0	0	27	0	NA	0	0	NA	FALSE	FALSE	FALSE	FALSE	FALSE	FALSE
1817	PF3D7_1202400	rest	-6.96491	CYP26	peptidyl-prolyl cis-trans isomerase (CYP26)	0	1	NA	NA	NA	NA	0	0	0	0	0	1	0	NA	0	0	NA	FALSE	FALSE	FALSE	FALSE	FALSE	FALSE
1818	PF3D7_0825500	rest	-7.02078	KRI1	protein KRI1, putative (KRI1)	0	0	NA	NA	NA	NA	0	0	6	0	0	1	0	NA	0	4	NA	FALSE	FALSE	FALSE	FALSE	FALSE	FALSE
1819	PF3D7_1426900	rest	-7.04738	null	ubiquinol-cytochrome c reductase hinge protein, putative	0	0	0	0	0	0	0	0	0	0	0	1	0	0	0	2	4	FALSE	FALSE	FALSE	FALSE	FALSE	FALSE
1820	PF3D7_1206200	rest	-7.0537	EIF3C	eukaryotic translation initiation factor 3 subunit C, putative (EIF3C)	3	5	7	1	14	7	4	0	17	9	24	16	19	11	33	37	34	FALSE	FALSE	FALSE	FALSE	FALSE	FALSE
1821	PF3D7_0611900	rest	-7.08391	null	lsm12, putative	0	1	0	0	0	0	0	0	0	0	0	0	0	0	0	6	6	FALSE	FALSE	FALSE	FALSE	FALSE	FALSE
1822	PF3D7_0517900	rest	-7.10378	null	zinc finger protein, putative	0	0	0	0	0	0	0	0	1	0	0	22	0	0	0	0	NA	FALSE	FALSE	FALSE	FALSE	FALSE	FALSE
1823	PF3D7_0524300	rest	-7.10378	null	conserved Plasmodium protein, unknown function	0	0	0	0	0	0	0	0	2	0	0	64	0	0	0	0	NA	FALSE	FALSE	FALSE	FALSE	FALSE	FALSE
1824	PF3D7_1238300	rest	-7.10378	null	cell cycle control protein, putative	0	0	0	0	0	0	0	0	1	0	0	9	0	0	0	0	NA	FALSE	FALSE	FALSE	FALSE	FALSE	FALSE
1825	PF3D7_1245300	rest	-7.10378	UBC12	NEDD8-conjugating enzyme UBC12, putative (UBC12)	0	0	0	0	0	0	0	0	1	0	0	13	0	0	0	0	NA	FALSE	FALSE	FALSE	FALSE	FALSE	FALSE
1826	PF3D7_1355300	rest	-7.10378	SET6	histone-lysine N-methyltransferase, putative (SET6)	0	0	0	0	0	0	0	0	1	0	0	14	0	0	0	0	NA	FALSE	FALSE	FALSE	FALSE	FALSE	FALSE
1827	PF3D7_1369100	rest	-7.10378	null	conserved Plasmodium protein, unknown function	0	0	0	0	0	0	0	0	1	0	0	3	0	0	0	0	NA	FALSE	FALSE	FALSE	FALSE	FALSE	FALSE
1828	PF3D7_0923800	rest	-7.10778	TRXR	thioredoxin reductase (TRXR)	3	0	4	4	4	7	5	2	8	3	22	3	2	3	18	15	14	FALSE	FALSE	FALSE	FALSE	FALSE	FALSE
1829	PF3D7_1022800	rest	-7.10894	GcpE	4-hydroxy-3-methylbut-2-en-1-yl diphosphate synthase (GcpE)	0	1	0	0	0	0	0	0	0	0	0	1	0	0	0	0	NA	FALSE	FALSE	FALSE	FALSE	FALSE	FALSE
1830	PF3D7_1349000	rest	-7.12671	null	conserved Plasmodium protein, unknown function	1	0	0	0	0	0	0	0	0	0	1	6	0	0	0	9	2	FALSE	FALSE	FALSE	FALSE	FALSE	TRUE
1831	PF3D7_0937200	rest	-7.15276	null	lysophospholipase, putative	1	0	NA	NA	NA	NA	0	0	0	0	0	5	0	0	0	0	NA	FALSE	FALSE	FALSE	FALSE	FALSE	FALSE
1832	PF3D7_1452500	rest	-7.16481	BET1	SNARE protein, putative (BET1)	0	0	0	0	0	0	0	0	6	0	0	2	0	0	0	3	NA	FALSE	FALSE	FALSE	FALSE	FALSE	FALSE
1833	PF3D7_0422700	rest	-7.17288	null	eukaryotic initiation factor, putative	5	0	2	0	0	1	0	0	4	2	6	10	7	5	11	17	11	FALSE	FALSE	FALSE	FALSE	FALSE	TRUE
1834	PF3D7_0806300	rest	-7.18866	null	ferlin, putative	0	0	0	0	0	0	0	0	2	0	1	4	0	0	0	1	NA	FALSE	FALSE	TRUE	FALSE	FALSE	FALSE
1835	PF3D7_1305000	rest	-7.24235	null	conserved Plasmodium protein, unknown function	0	0	0	0	0	0	0	0	15	1	0	2	0	0	0	11	14	FALSE	FALSE	FALSE	FALSE	FALSE	FALSE
1836	PF3D7_0914900	rest	-7.24969	null	BSD-domain protein, putative	1	0	0	0	0	0	0	0	13	0	2	2	0	0	0	5	NA	FALSE	FALSE	TRUE	FALSE	FALSE	FALSE
1837	PF3D7_0322400	rest	-7.25975	null	regulator of initiation factor 2 (eIF2)	0	0	0	0	0	0	0	0	3	0	1	2	0	0	2	4	2	FALSE	FALSE	TRUE	FALSE	FALSE	FALSE
1838	PF3D7_1121600	rest	-7.26589	EXP1	exported protein 1 (EXP1)	5	2	0	0	1	0	7	2	6	10	6	6	10	4	6	5	2	FALSE	FALSE	FALSE	FALSE	FALSE	FALSE
1839	PF3D7_1124700	rest	-7.27353	MGE1	GrpE protein homolog, mitochondrial, putative (MGE1)	5	1	2	0	0	0	2	0	9	3	13	7	11	4	7	12	8	FALSE	FALSE	FALSE	FALSE	FALSE	FALSE
1840	PF3D7_0514600	rest	-7.30114	null	ribose 5-phosphate epimerase, putative	1	0	0	0	0	0	0	0	1	0	0	0	0	0	1	3	5	FALSE	FALSE	FALSE	FALSE	FALSE	FALSE
1841	PF3D7_0615100	rest	-7.34925	ENR	enoyl-acyl carrier reductase (ENR)	1	0	0	0	0	0	0	1	0	0	0	5	0	0	0	0	NA	FALSE	FALSE	FALSE	FALSE	FALSE	FALSE
1842	PF3D7_1233400	rest	-7.37328	null	conserved Plasmodium membrane protein, unknown function	0	0	0	1	0	0	0	0	0	0	0	2	0	0	0	1	NA	FALSE	FALSE	FALSE	FALSE	FALSE	FALSE
1843	PF3D7_1239000	rest	-7.3824	null	HD superfamily phosphohydrolase protein	0	1	NA	NA	NA	NA	0	0	3	0	0	22	3	NA	0	9	NA	FALSE	FALSE	FALSE	FALSE	FALSE	FALSE
1844	PF3D7_0505800	rest	-7.38901	SUMO	small ubiquitin-related modifier (SUMO)	3	0	2.5	0	0	0	0	2	5	3	3	4	1	4	5	4	6	TRUE	FALSE	FALSE	FALSE	FALSE	FALSE
1845	PF3D7_0523000	rest	-7.40734	MDR1	multidrug resistance protein 1 (MDR1)	3	2	8	2	31	7	4	2	21	31	43	25	31	23	49	44	64	FALSE	TRUE	FALSE	FALSE	FALSE	FALSE
1846	PF3D7_0214100	rest	-7.40734	SEC31	protein transport protein SEC31 (SEC31)	6	1	10	4	10	4	1	0	42	13	11	19	11	4	25	33	34	FALSE	TRUE	FALSE	FALSE	FALSE	FALSE
1847	PF3D7_1311500	rest	-7.42342	RPT1	26S protease regulatory subunit 7, putative (RPT1)	3	0	8	0	0	7	1	3	16	5	13	19	12	10	20	26	27	FALSE	FALSE	FALSE	FALSE	FALSE	FALSE
1848	PF3D7_1368200	rest	-7.42342	ABCE1	ABC transporter E family member 1, putative (ABCE1)	3	0	4	0	0	8	1	3	4	4	4	16	7	3	16	17	11	FALSE	TRUE	FALSE	FALSE	FALSE	TRUE
1849	PF3D7_0203000	rest	-7.44324	ROPE	repetitive organellar protein, putative (ROPE)	1	1	0	0	0	0	1	1	5	2	3	0	0	0	2	6	NA	FALSE	FALSE	TRUE	FALSE	FALSE	FALSE
1850	PF3D7_1427600	rest	-7.4517	null	CorA-like Mg2+ transporter protein, putative	0	0	0	0	0	0	0	0	1	0	1	11	0	0	0	0	NA	FALSE	FALSE	TRUE	FALSE	FALSE	FALSE
1851	PF3D7_1112400	rest	-7.45931	null	conserved Plasmodium protein, unknown function	0	0	0	0	0	0	0	0	2	0	1	2	2	0	2	2	NA	FALSE	TRUE	FALSE	FALSE	FALSE	FALSE
1852	PF3D7_0906700	rest	-7.46088	LRR9	leucine-rich repeat protein (LRR9)	0	0	NA	NA	NA	NA	0	0	0	0	0	2	0	0	0	0	NA	FALSE	FALSE	FALSE	FALSE	FALSE	FALSE
1853	PF3D7_0936400	rest	-7.46088	REX4	ring-exported protein 4 (REX4)	0	0	NA	NA	NA	NA	0	0	0	0	0	2	0	0	0	0	NA	FALSE	FALSE	FALSE	FALSE	FALSE	FALSE
1854	PF3D7_1238000	rest	-7.46088	null	COPI associated protein, putative	0	0	NA	NA	NA	NA	0	0	0	0	0	2	0	0	0	0	NA	FALSE	FALSE	FALSE	FALSE	FALSE	FALSE
1855	PF3D7_1226900	rest	-7.47308	null	conserved Plasmodium protein, unknown function	0	0	1	0	0	0	0	0	5	4	0	5	11	0	4	2	NA	FALSE	FALSE	FALSE	FALSE	FALSE	FALSE
1856	PF3D7_0617100	rest	-7.47996	null	AP-2 complex subunit alpha, putative	0	0	1	0	0	0	0	0	3	3	0	17	0	0	8	2	2	FALSE	FALSE	FALSE	FALSE	FALSE	FALSE
1857	PF3D7_0526800	rest	-7.49343	null	conserved Plasmodium protein, unknown function	0	0	NA	NA	NA	NA	0	0	3	0	0	6	2	NA	2	0	NA	FALSE	FALSE	FALSE	FALSE	FALSE	FALSE
1858	PF3D7_1117500	rest	-7.5312	null	tyrosine--tRNA ligase	0	0	0	0	0	0	0	4	1	0	0	0	0	0	0	0	NA	FALSE	FALSE	FALSE	FALSE	FALSE	FALSE
1859	PF3D7_0315600	rest	-7.57128	null	conserved Plasmodium protein, unknown function	0	0	0	0	0	0	0	0	2	0	0	8	0	NA	0	0	NA	FALSE	FALSE	FALSE	FALSE	FALSE	FALSE
1860	PF3D7_0721100	rest	-7.60133	null	conserved Plasmodium protein, unknown function	4	0	0	0	5	0	10	0	8	12	3	4	9	5	3	6	NA	FALSE	FALSE	FALSE	FALSE	FALSE	FALSE
1861	PF3D7_0502400	rest	-7.60545	MSP8	merozoite surface protein 8 (MSP8)	1	0	18	0	14	14	0	0	5	0	8	10	2	9	2	10	9	FALSE	FALSE	FALSE	FALSE	FALSE	FALSE
1862	PF3D7_0402100	rest	-7.65425	null	Plasmodium exported protein (PHISTb), unknown function	3	0	NA	NA	NA	NA	0	1	4	5	0	3	10	NA	3	3	NA	FALSE	FALSE	FALSE	FALSE	FALSE	FALSE
1863	PF3D7_0410400	rest	-7.65437	RRP4	exosome complex component RRP4, putative (RRP4)	0	0	0	0	0	1	0	0	0	0	0	4	0	0	0	2	3	FALSE	FALSE	FALSE	FALSE	FALSE	FALSE
1864	PF3D7_0709200	rest	-7.66535	GLP3	glutaredoxin-like protein (GLP3)	0	0	NA	NA	NA	NA	0	0	0	0	0	1	0	NA	0	2	NA	FALSE	FALSE	FALSE	FALSE	FALSE	FALSE
1865	PF3D7_0406700	rest	-7.68726	null	conserved Plasmodium protein, unknown function	1	0	0	0	0	0	0	0	1	0	0	2	2	0	0	4	4	FALSE	FALSE	FALSE	FALSE	FALSE	FALSE
1866	PF3D7_0907700	rest	-7.69144	null	subunit of proteaseome activator complex, putative	3	2	4	0	3	1	1	1	8	3	14	10	9	4	16	14	24	FALSE	FALSE	FALSE	FALSE	FALSE	FALSE
1867	PF3D7_0514700	rest	-7.69743	null	conserved Plasmodium protein, unknown function	0	2	NA	NA	NA	NA	1	0	0	0	0	0	0	NA	1	0	NA	TRUE	FALSE	FALSE	FALSE	FALSE	FALSE
1868	PF3D7_1033400	rest	-7.70229	HAD1	haloacid dehalogenase-like hydrolase (HAD1)	3	0	NA	NA	NA	NA	5	1	7	10	14	11	9	4	12	11	9	FALSE	FALSE	FALSE	FALSE	FALSE	FALSE
1869	PF3D7_0705100	rest	-7.7097	null	conserved Plasmodium protein, unknown function	0	0	0	0	0	0	0	0	4	0	0	0	0	0	3	0	NA	TRUE	FALSE	FALSE	FALSE	FALSE	FALSE
1870	PF3D7_1449100	rest	-7.71183	null	conserved Plasmodium protein, unknown function	0	0	0	0	0	0	0	0	10	1	0	1	0	0	2	2	3	FALSE	FALSE	FALSE	FALSE	FALSE	FALSE
1871	PF3D7_1461600	rest	-7.71317	SF3B2	splicing factor 3B subunit 2, putative (SF3B2)	1	2	2	0	0	0	0	0	5	3	0	2	2	0	2	4	NA	FALSE	FALSE	FALSE	FALSE	FALSE	FALSE
1872	PF3D7_0420100	rest	-7.76429	RIO2	serine/threonine protein kinase RIO2 (RIO2)	1	0	0	0	0	0	0	0	0	0	0	3	0	0	0	0	NA	FALSE	FALSE	FALSE	FALSE	FALSE	FALSE
1873	PF3D7_0531400	rest	-7.76429	null	conserved Plasmodium protein, unknown function	1	0	0	0	0	0	0	0	0	0	0	3	0	0	0	0	NA	FALSE	FALSE	FALSE	FALSE	FALSE	FALSE
1874	PF3D7_1416300	rest	-7.76429	null	conserved protein, unknown function	1	0	0	0	0	0	0	0	0	0	0	7	0	0	0	0	NA	FALSE	FALSE	FALSE	FALSE	FALSE	FALSE
1875	PF3D7_1203400	rest	-7.781	null	transporter, putative	0	1	0	0	0	0	0	0	6	2	0	5	1	0	0	5	NA	FALSE	FALSE	FALSE	FALSE	FALSE	FALSE
1876	PF3D7_1426100	rest	-7.78187	null	basic transcription factor 3b, putative	7	1	4	0	0	3	4	7	8	4	11	8	5	4	9	9	15	TRUE	FALSE	FALSE	FALSE	FALSE	FALSE
1877	PF3D7_1352600	rest	-7.8088	null	protein kinase, putative	0	0	NA	NA	NA	NA	0	0	0	0	1	1	0	0	0	0	NA	FALSE	FALSE	TRUE	FALSE	FALSE	FALSE
1878	PF3D7_0207200	rest	-7.80938	IscA1	iron-sulfur assembly protein, putative (IscA1)	0	0	0	0	0	0	0	0	0	0	0	2	0	0	0	2	NA	FALSE	FALSE	FALSE	FALSE	FALSE	FALSE
1879	PF3D7_0214400	rest	-7.80938	null	conserved Plasmodium protein, unknown function	0	0	0	0	0	0	0	0	0	0	0	1	0	0	0	2	NA	FALSE	FALSE	FALSE	FALSE	FALSE	FALSE
1880	PF3D7_0914800	rest	-7.80938	null	GINS complex subunit Psf3, putative	0	0	0	0	0	0	0	0	0	0	0	1	0	0	0	2	NA	FALSE	FALSE	FALSE	FALSE	FALSE	FALSE
1881	PF3D7_1015700	rest	-7.80938	null	tubulin binding cofactor c, putative	0	0	0	0	0	0	0	0	0	0	0	1	0	0	0	2	NA	FALSE	FALSE	FALSE	FALSE	FALSE	FALSE
1882	PF3D7_1138100	rest	-7.80938	URM1	ubiquitin-related modifier 1, putative (URM1)	0	0	0	0	0	0	0	0	0	0	0	1	0	0	0	2	NA	FALSE	FALSE	FALSE	FALSE	FALSE	FALSE
1883	PF3D7_1141200	rest	-7.80938	null	conserved Plasmodium protein, unknown function	0	0	0	0	0	0	0	0	0	0	0	1	0	0	0	1	NA	FALSE	FALSE	FALSE	FALSE	FALSE	FALSE
1884	PF3D7_1405700	rest	-7.80938	null	RING zinc finger protein, putative	0	0	0	0	0	0	0	0	0	0	0	2	0	0	0	2	NA	FALSE	FALSE	FALSE	FALSE	FALSE	FALSE
1885	PF3D7_1332600	rest	-7.8355	APN1	apurinic/apyrimidinic endonuclease Apn1, putative (APN1)	2	0	3	0	0	0	0	0	5	13	0	5	2	0	7	4	2	FALSE	FALSE	FALSE	FALSE	FALSE	FALSE
1886	PF3D7_0801900	rest	-7.8459	null	conserved Plasmodium protein, unknown function	0	1	0	0	0	0	0	0	0	0	0	0	0	0	0	5	NA	FALSE	FALSE	FALSE	FALSE	FALSE	FALSE
1887	PF3D7_0906100	rest	-7.85226	VPS46	vacuolar protein sorting-associated protein 46, putative (VPS46)	1	0	NA	NA	NA	NA	0	0	2	2	0	13	5	NA	0	5	7	FALSE	FALSE	FALSE	FALSE	FALSE	TRUE
1888	PF3D7_0810700	rest	-7.86127	null	conserved Plasmodium protein, unknown function	0	0	NA	NA	NA	NA	0	1	0	0	1	1	0	NA	0	0	NA	FALSE	FALSE	TRUE	FALSE	FALSE	FALSE
1889	PF3D7_0906800	rest	-7.86127	null	probable protein, unknown function	0	0	NA	NA	NA	NA	0	1	0	0	1	2	0	NA	0	0	NA	FALSE	FALSE	TRUE	FALSE	FALSE	FALSE
1890	PF3D7_1114700	rest	-7.89733	CLK3	serine/threonine protein kinase, putative (CLK3)	0	0	0	0	0	0	0	0	4	0	0	1	0	0	2	0	NA	FALSE	TRUE	FALSE	FALSE	FALSE	FALSE
1891	PF3D7_0621500	rest	-7.92839	RPP1	ribonuclease P/MRP protein subunit RPP1, putative (RPP1)	0	0	NA	NA	NA	NA	0	0	0	0	0	2	0	NA	0	0	NA	FALSE	FALSE	FALSE	FALSE	FALSE	FALSE
1892	PF3D7_1110600	rest	-7.92839	null	mitochondrial ribosomal protein L11 precursor, putative	0	0	NA	NA	NA	NA	0	0	0	0	0	2	0	NA	0	0	NA	FALSE	FALSE	FALSE	FALSE	FALSE	FALSE
1893	PF3D7_1246700	rest	-7.92839	null	conserved Plasmodium protein, unknown function	0	0	NA	NA	NA	NA	0	0	0	0	0	1	0	NA	0	0	NA	FALSE	FALSE	FALSE	FALSE	FALSE	FALSE
1894	PF3D7_1316400	rest	-7.92839	null	conserved Plasmodium protein, unknown function	0	0	NA	NA	NA	NA	0	0	0	0	0	2	0	NA	0	0	NA	FALSE	FALSE	FALSE	FALSE	FALSE	FALSE
1895	PF3D7_1120000	rest	-7.92879	null	conserved Plasmodium protein, unknown function	8	1	NA	NA	NA	NA	2	0	11	37	0	8	5	NA	10	17	8	TRUE	FALSE	FALSE	FALSE	FALSE	FALSE
1896	PF3D7_0103100	rest	-7.93079	VPS51	vacuolar protein sorting-associated protein 51, putative (VPS51)	1	1	0	0	0	0	0	0	0	0	2	0	0	0	0	3	NA	FALSE	FALSE	TRUE	FALSE	FALSE	FALSE
1897	PF3D7_0933900	rest	-7.94331	null	conserved Plasmodium protein, unknown function	0	0	0	0	0	0	0	0	2	1	0	19	0	0	0	0	NA	FALSE	FALSE	FALSE	FALSE	FALSE	FALSE
1898	PF3D7_1459600	rest	-8.0243	null	conserved Plasmodium protein, unknown function	1	1	0	0	1	0	0	0	19	1	0	6	4	0	0	7	5	FALSE	FALSE	FALSE	FALSE	FALSE	FALSE
1899	PF3D7_0410300	rest	-8.03656	PPM1	protein phosphatase PPM1, putative (PPM1)	1	0	NA	NA	NA	NA	0	0	1	0	0	3	0	0	0	2	NA	FALSE	FALSE	FALSE	FALSE	FALSE	FALSE
1900	PF3D7_1009000	rest	-8.04593	null	diphthine synthase, putative	0	1	1	0	0	1	0	0	0	0	1	0	0	0	2	5	NA	FALSE	FALSE	TRUE	FALSE	FALSE	FALSE
1901	PF3D7_0213200	rest	-8.04738	null	conserved Plasmodium protein, unknown function	0	0	0	0	0	0	0	0	0	0	0	0	0	0	0	4	3	FALSE	FALSE	FALSE	FALSE	FALSE	FALSE
1902	PF3D7_0723500	rest	-8.04738	null	dynactin subunit 5, putative	0	0	0	0	0	0	0	0	0	0	0	0	0	0	0	7	3	FALSE	FALSE	FALSE	FALSE	FALSE	FALSE
1903	PF3D7_1432900	rest	-8.0525	null	SF-assemblin, putative	0	2	0	0	0	0	0	0	4	0	0	18	2	0	0	0	NA	FALSE	FALSE	FALSE	FALSE	FALSE	FALSE
1904	PF3D7_1143900	rest	-8.06313	null	carbohydrate kinase, putative	1	0	0	0	0	0	0	0	1	0	0	0	0	0	2	3	NA	FALSE	FALSE	FALSE	FALSE	FALSE	FALSE
1905	PF3D7_0911400	rest	-8.07143	null	conserved Plasmodium protein, unknown function	1	0	0	0	0	0	1	2	1	0	1	0	0	0	3	0	NA	FALSE	FALSE	FALSE	TRUE	FALSE	FALSE
1906	PF3D7_0104700	rest	-8.07241	null	transporter, putative	0	0	0	0	0	0	0	0	0	0	0	1	0	0	0	0	NA	FALSE	FALSE	FALSE	FALSE	FALSE	FALSE
1907	PF3D7_0206200	rest	-8.07241	PAT	pantothenate transporter (PAT)	0	0	0	0	0	0	0	0	0	0	0	2	0	0	0	0	NA	FALSE	FALSE	FALSE	FALSE	FALSE	FALSE
1908	PF3D7_0218300	rest	-8.07241	null	apicoplast RNA methyltransferase precursor, putative	0	0	0	0	0	0	0	0	0	0	0	1	0	0	0	0	NA	FALSE	FALSE	FALSE	FALSE	FALSE	FALSE
1909	PF3D7_0310000	rest	-8.07241	null	50S ribosomal protein L9, apicoplast, putative	0	0	0	0	0	0	0	0	0	0	0	1	0	0	0	0	NA	FALSE	FALSE	FALSE	FALSE	FALSE	FALSE
1910	PF3D7_0310800	rest	-8.07241	null	conserved Plasmodium protein, unknown function	0	0	0	0	0	0	0	0	0	0	0	2	0	0	0	0	NA	FALSE	FALSE	FALSE	FALSE	FALSE	FALSE
1911	PF3D7_0315500	rest	-8.07241	null	mitochondrial ribosomal protein L29/L47 precursor, putative	0	0	0	0	0	0	0	0	0	0	0	1	0	0	0	0	NA	FALSE	FALSE	FALSE	FALSE	FALSE	FALSE
1912	PF3D7_0322300	rest	-8.07241	DGAT	diacylglycerol O-acyltransferase (DGAT)	0	0	0	0	0	0	0	0	0	0	0	1	0	0	0	0	NA	FALSE	FALSE	FALSE	FALSE	FALSE	FALSE
1913	PF3D7_0414300	rest	-8.07241	null	Rab5-interacting protein, putative	0	0	0	0	0	0	0	0	0	0	0	2	0	0	0	0	NA	FALSE	FALSE	FALSE	FALSE	FALSE	FALSE
1914	PF3D7_0419200	rest	-8.07241	null	CGI-141 protein homolog, putative	0	0	0	0	0	0	0	0	0	0	0	1	0	0	0	0	NA	FALSE	FALSE	FALSE	FALSE	FALSE	FALSE
1915	PF3D7_0515200	rest	-8.07241	null	conserved Plasmodium protein, unknown function	0	0	0	0	0	0	0	0	0	0	0	2	0	0	0	0	NA	FALSE	FALSE	FALSE	FALSE	FALSE	FALSE
1916	PF3D7_0904200	rest	-8.07241	null	conserved Plasmodium protein, unknown function	0	0	0	0	0	0	0	0	0	0	0	1	0	0	0	0	NA	FALSE	FALSE	FALSE	FALSE	FALSE	FALSE
1917	PF3D7_0908800	rest	-8.07241	null	transporter, putative	0	0	0	0	0	0	0	0	0	0	0	2	0	0	0	0	NA	FALSE	FALSE	FALSE	FALSE	FALSE	FALSE
1918	PF3D7_1009300	rest	-8.07241	null	conserved Plasmodium protein, unknown function	0	0	0	0	0	0	0	0	0	0	0	1	0	0	0	0	NA	FALSE	FALSE	FALSE	FALSE	FALSE	FALSE
1919	PF3D7_1315000	rest	-8.07241	null	conserved Plasmodium protein, unknown function	0	0	0	0	0	0	0	0	0	0	0	2	0	0	0	0	NA	FALSE	FALSE	FALSE	FALSE	FALSE	FALSE
1920	PF3D7_1336000	rest	-8.07241	null	conserved Plasmodium protein, unknown function	0	0	0	0	0	0	0	0	0	0	0	2	0	0	0	0	NA	FALSE	FALSE	FALSE	FALSE	FALSE	FALSE
1921	PF3D7_1345200	rest	-8.07241	ROM6	rhomboid protease ROM6, putative (ROM6)	0	0	0	0	0	0	0	0	0	0	0	1	0	0	0	0	NA	FALSE	FALSE	FALSE	FALSE	FALSE	FALSE
1922	PF3D7_1403600	rest	-8.07241	Sel1	selenoprotein (Sel1)	0	0	0	0	0	0	0	0	0	0	0	1	0	0	0	0	NA	FALSE	FALSE	FALSE	FALSE	FALSE	FALSE
1923	PF3D7_1432200	rest	-8.07241	null	conserved Plasmodium protein, unknown function	0	0	0	0	0	0	0	0	0	0	0	2	0	0	0	0	NA	FALSE	FALSE	FALSE	FALSE	FALSE	FALSE
1924	PF3D7_1453300	rest	-8.07241	null	conserved protein, unknown function	0	0	0	0	0	0	0	0	0	0	0	1	0	0	0	0	NA	FALSE	FALSE	FALSE	FALSE	FALSE	FALSE
1925	PF3D7_1458900	rest	-8.07241	TVP23	golgi apparatus membrane protein TVP23, putative (TVP23)	0	0	0	0	0	0	0	0	0	0	0	2	0	0	0	0	NA	FALSE	FALSE	FALSE	FALSE	FALSE	FALSE
1926	PF3D7_1460200	rest	-8.07241	null	conserved Plasmodium protein, unknown function	0	0	0	0	0	0	0	0	0	0	0	1	0	0	0	0	NA	FALSE	FALSE	FALSE	FALSE	FALSE	FALSE
1927	PF3D7_1468500	rest	-8.07241	DER1-1	derlin-1 (DER1-1)	0	0	0	0	0	0	0	0	0	0	0	1	0	0	0	0	NA	FALSE	FALSE	FALSE	FALSE	FALSE	FALSE
1928	PF3D7_1472500	rest	-8.07241	null	conserved Plasmodium protein, unknown function	0	0	0	0	0	0	0	0	0	0	0	1	0	0	0	0	NA	FALSE	FALSE	FALSE	FALSE	FALSE	FALSE
1929	PF3D7_1475000	rest	-8.07241	null	mediator complex subunit 31, putative	0	0	0	0	0	0	0	0	0	0	0	1	0	0	0	0	NA	FALSE	FALSE	FALSE	FALSE	FALSE	FALSE
1930	PF3D7_0416400	rest	-8.07242	HAT1	histone acetyltransferase, putative (HAT1)	0	0	2	0	0	0	0	0	14	1	0	2	0	0	0	4	3	FALSE	FALSE	FALSE	FALSE	FALSE	FALSE
1931	PF3D7_0111900	rest	-8.08672	null	conserved protein, unknown function	0	1	NA	NA	NA	NA	0	0	1	0	0	0	0	NA	0	5	5	FALSE	FALSE	FALSE	FALSE	FALSE	FALSE
1932	PF3D7_0813000	rest	-8.0924	null	conserved Plasmodium protein, unknown function	2	0	0	0	0	0	0	0	16	1	0	3	2	0	0	7	NA	FALSE	FALSE	FALSE	FALSE	FALSE	FALSE
1933	PF3D7_0912500	rest	-8.09899	null	conserved Plasmodium protein, unknown function	1	0	1	0	1	1	0	0	8	17	0	29	5	3	7	8	6	FALSE	FALSE	FALSE	FALSE	FALSE	FALSE
1934	PF3D7_0801800	rest	-8.11035	null	mannose-6-phosphate isomerase, putative	2	0	6	2	2	3	2	0	19	7	0	12	10	0	13	22	17	FALSE	FALSE	FALSE	FALSE	TRUE	FALSE
1935	PF3D7_1404900	rest	-8.1439	null	conserved Plasmodium protein, unknown function	8	0	0	0	0	0	0	0	8	6	2	10	5	6	4	10	8	FALSE	FALSE	FALSE	FALSE	FALSE	FALSE
1936	PF3D7_0722700	rest	-8.1573	null	conserved Plasmodium protein, unknown function	0	0	0	0	0	0	0	0	0	0	1	2	0	0	0	2	NA	FALSE	FALSE	FALSE	FALSE	FALSE	TRUE
1937	PF3D7_1329000	rest	-8.16518	null	DNA-directed RNA polymerase 3 largest subunit	0	3	0	0	0	0	0	0	1	0	0	0	0	0	0	0	NA	FALSE	FALSE	FALSE	FALSE	FALSE	FALSE
1938	PF3D7_0606100	rest	-8.1657	null	RNA-binding protein, putative	1	0	0	0	0	0	0	0	1	1	0	2	0	0	2	0	NA	FALSE	FALSE	FALSE	FALSE	FALSE	FALSE
1939	PF3D7_0314200	rest	-8.16735	null	conserved Plasmodium protein, unknown function	2	0	0	0	0	0	0	0	0	0	2	0	0	0	1	0	NA	FALSE	FALSE	FALSE	TRUE	FALSE	FALSE
1940	PF3D7_1020700	rest	-8.17729	null	histone acetyltransferase, putative	2	0	0	0	0	0	0	0	2	1	1	2	2	0	0	8	NA	FALSE	FALSE	FALSE	FALSE	FALSE	FALSE
1941	PF3D7_1465200	rest	-8.22687	null	conserved Plasmodium protein, unknown function	0	0	0	0	0	0	0	0	2	0	0	1	4	0	0	3	NA	FALSE	FALSE	FALSE	FALSE	FALSE	FALSE
1942	PF3D7_1014800	rest	-8.23976	null	conserved Plasmodium protein, unknown function	1	0	0	0	1	0	0	0	0	0	2	0	0	0	2	0	NA	TRUE	FALSE	FALSE	FALSE	TRUE	FALSE
1943	PF3D7_1354900	rest	-8.24525	null	conserved Plasmodium protein, unknown function	0	0	0	0	0	0	0	0	4	0	1	2	0	0	2	0	NA	FALSE	FALSE	TRUE	FALSE	FALSE	FALSE
1944	PF3D7_0318800	rest	-8.25578	null	triosephosphate isomerase, putative	0	1	0	0	0	0	0	0	1	0	0	1	0	0	0	0	NA	FALSE	FALSE	FALSE	FALSE	FALSE	FALSE
1945	PF3D7_0719500	rest	-8.25578	null	LEM3/CDC50 family protein, putative	0	1	0	0	0	0	0	0	1	0	0	2	0	0	0	0	NA	FALSE	FALSE	FALSE	FALSE	FALSE	FALSE
1946	PF3D7_1033700	rest	-8.29115	BDP1	bromodomain protein 1 (BDP1)	5	4	2.33333	1	0	0	1	0	13	16	1	9	14	4	5	8	3	FALSE	TRUE	FALSE	FALSE	FALSE	FALSE
1947	PF3D7_1134600	rest	-8.2996	null	zinc finger protein, putative	1	0	NA	NA	NA	NA	0	0	1	0	0	5	0	0	0	0	NA	FALSE	FALSE	FALSE	FALSE	FALSE	FALSE
1948	PF3D7_1034900	rest	-8.30925	MRScyt	methionine--tRNA ligase (MRScyt)	9	0	13	1	0	6	8	24	26	13	52	49	21	4	54	51	58	FALSE	TRUE	FALSE	FALSE	FALSE	FALSE
1949	PF3D7_0420400	rest	-8.34079	RRF2	ribosome-recycling factor (RRF2)	1	0	0	0	0	0	0	0	0	1	0	3	0	0	0	2	NA	FALSE	FALSE	FALSE	FALSE	FALSE	FALSE
1950	PF3D7_1230700	rest	-8.36737	SEC13	protein transport protein SEC13 (SEC13)	1	0	3	0	0	1	0	0	6	5	0	3	0	3	7	10	9	FALSE	FALSE	FALSE	FALSE	FALSE	FALSE
1951	PF3D7_1441800	rest	-8.37328	null	vacuolar-sorting protein SNF7, putative	0	0	0	1	0	0	0	0	0	0	0	0	0	0	0	4	NA	FALSE	FALSE	FALSE	FALSE	FALSE	FALSE
1952	PF3D7_1133200	rest	-8.38097	null	conserved Plasmodium protein, unknown function	1	2	1	0	0	0	0	1	14	20	0	1	0	0	0	4	4	FALSE	FALSE	FALSE	FALSE	FALSE	FALSE
1953	PF3D7_1130500	rest	-8.41106	null	conserved Plasmodium protein, unknown function	1	0	0	0	0	0	0	0	2	0	1	0	0	0	2	3	NA	FALSE	FALSE	TRUE	FALSE	FALSE	FALSE
1954	PF3D7_1466200	rest	-8.45968	null	conserved Plasmodium protein, unknown function	2	1	NA	NA	NA	NA	0	0	3	0	0	5	0	NA	0	2	NA	FALSE	FALSE	FALSE	FALSE	FALSE	FALSE
1955	PF3D7_0936800	rest	-8.49172	null	Plasmodium exported protein (PHISTc), unknown function	9	0	NA	NA	NA	NA	12	0	7	16	2	8	16	NA	12	8	6	FALSE	FALSE	FALSE	FALSE	FALSE	FALSE
1956	PF3D7_0927400	rest	-8.5028	null	conserved Plasmodium protein, unknown function	2	0	0	0	1	0	0	0	0	0	0	0	0	0	1	0	NA	TRUE	FALSE	FALSE	FALSE	FALSE	FALSE
1957	PF3D7_1146300	rest	-8.53992	null	conserved Plasmodium protein, unknown function	0	0	0	0	0	0	0	0	0	0	0	1	0	NA	0	0	NA	FALSE	FALSE	FALSE	FALSE	FALSE	FALSE
1958	PF3D7_1314900	rest	-8.54951	P44	general transcription factor IIH subunit 2 (P44)	0	0	0	0	0	0	0	0	0	0	0	3	1	0	0	2	NA	FALSE	FALSE	FALSE	FALSE	FALSE	FALSE
1959	PF3D7_0929500	rest	-8.57842	null	conserved protein, unknown function	0	1	0	0	0	0	0	0	0	0	0	0	0	0	2	0	NA	FALSE	FALSE	FALSE	FALSE	TRUE	FALSE
1960	PF3D7_0612800	rest	-8.66535	P12p	6-cysteine protein (P12p)	0	0	NA	NA	NA	NA	0	0	0	0	0	0	0	NA	0	3	NA	FALSE	FALSE	FALSE	FALSE	FALSE	FALSE
1961	PF3D7_1467700	rest	-8.66535	null	conserved Plasmodium protein, unknown function	0	0	NA	NA	NA	NA	0	0	0	0	0	0	0	NA	0	3	NA	FALSE	FALSE	FALSE	FALSE	FALSE	FALSE
1962	PF3D7_1476800	rest	-8.69261	null	lysophospholipase, putative	0	0	NA	NA	NA	NA	0	0	1	0	1	1	0	0	0	2	NA	FALSE	FALSE	TRUE	FALSE	FALSE	FALSE
1963	PF3D7_1469800	rest	-8.69635	null	conserved Plasmodium protein, unknown function	0	0	0	0	0	0	0	0	1	0	0	1	3	0	2	2	NA	FALSE	FALSE	FALSE	FALSE	FALSE	FALSE
1964	PF3D7_0503400	rest	-8.7119	ADF1	actin-depolymerizing factor 1 (ADF1)	7	1	8	1	0	2	0	0	5	6	7	8	6	5	8	10	12	FALSE	FALSE	FALSE	FALSE	FALSE	FALSE
1965	PF3D7_1305500	rest	-8.7212	MKP1	mitogen-activated protein kinase phosphatase 1, putative (MKP1)	0	0	0	1	0	0	0	0	0	0	1	0	0	0	0	3	NA	FALSE	FALSE	FALSE	TRUE	FALSE	FALSE
1966	PF3D7_0813400	rest	-8.7708	null	conserved Plasmodium protein, unknown function	13	1	8	5	0	2	5	0	14	22	2	4	6	2	4	7	6	FALSE	TRUE	FALSE	FALSE	FALSE	FALSE
1967	PF3D7_1402700	rest	-8.77865	SR140	U2 snRNP-associated SURP motif-containing protein, putative (SR140)	0	0	0	0	0	0	0	0	1	0	0	0	0	0	4	0	2	TRUE	FALSE	FALSE	FALSE	FALSE	FALSE
1968	PF3D7_0809900	rest	-8.80571	JmjC1	JmjC domain containing protein (JmjC1)	0	1	NA	NA	NA	NA	0	1	1	1	0	0	0	0	0	3	NA	FALSE	FALSE	FALSE	FALSE	FALSE	FALSE
1969	PF3D7_1368900	rest	-8.80859	null	conserved Plasmodium protein, unknown function	1	0	1	2	4	0	0	0	2	0	3	0	0	0	0	2	NA	FALSE	FALSE	TRUE	FALSE	FALSE	FALSE
1970	PF3D7_0528500	rest	-8.80938	CPalpha	F-actin-capping protein subunit alpha, putative (CPalpha)	0	0	0	0	0	0	0	0	0	0	0	0	0	0	0	6	NA	FALSE	FALSE	FALSE	FALSE	FALSE	FALSE
1971	PF3D7_0724400	rest	-8.80938	PAM18	mitochondrial import inner membrane translocase subunit TIM14, putative (PAM18)	0	0	0	0	0	0	0	0	0	0	0	0	0	0	0	3	NA	FALSE	FALSE	FALSE	FALSE	FALSE	FALSE
1972	PF3D7_0929700	rest	-8.80938	null	conserved Plasmodium protein, unknown function	0	0	0	0	0	0	0	0	0	0	0	0	0	0	0	5	NA	FALSE	FALSE	FALSE	FALSE	FALSE	FALSE
1973	PF3D7_1029200	rest	-8.80938	null	WD repeat-containing protein, putative	0	0	0	0	0	0	0	0	0	0	0	0	0	0	0	6	NA	FALSE	FALSE	FALSE	FALSE	FALSE	FALSE
1974	PF3D7_1238200	rest	-8.80938	null	conserved Plasmodium protein, unknown function	0	0	0	0	0	0	0	0	0	0	0	0	0	0	0	3	NA	FALSE	FALSE	FALSE	FALSE	FALSE	FALSE
1975	PF3D7_0407500	rest	-8.81254	null	mitochondrial carrier protein, putative	0	0	0	0	0	0	0	0	0	0	0	3	1	0	0	0	NA	FALSE	FALSE	FALSE	FALSE	FALSE	FALSE
1976	PF3D7_0906890	rest	-8.81254	null	conserved Plasmodium protein, unknown function	0	0	0	0	0	0	0	0	0	0	0	6	1	0	0	0	NA	FALSE	FALSE	FALSE	FALSE	FALSE	FALSE
1977	PF3D7_1025400	rest	-8.82569	null	conserved Plasmodium membrane protein, unknown function	1	3	0	0	0	0	0	0	0	0	0	0	0	0	0	0	NA	FALSE	FALSE	FALSE	FALSE	FALSE	FALSE
1978	PF3D7_1355900	rest	-8.82986	null	conserved protein, unknown function	0	0	NA	NA	NA	NA	0	0	2	0	0	3	1	NA	0	8	2	FALSE	FALSE	FALSE	FALSE	FALSE	FALSE
1979	PF3D7_1212100	rest	-8.83545	PPP1	peripheral plastid protein 1, putative (PPP1)	0	1	0	0	0	0	0	0	2	1	0	10	2	0	0	0	NA	FALSE	FALSE	FALSE	FALSE	FALSE	FALSE
1980	PF3D7_0608300	rest	-8.83844	null	conserved Plasmodium protein, unknown function	0	0	NA	NA	NA	NA	0	1	0	0	0	8	12	NA	0	0	NA	FALSE	FALSE	FALSE	FALSE	FALSE	FALSE
1981	PF3D7_1419600	rest	-8.85073	null	conserved Plasmodium protein, unknown function	1	3	0	0	0	0	0	0	6	1	0	2	0	2	0	0	NA	FALSE	FALSE	FALSE	FALSE	FALSE	FALSE
1982	PF3D7_1134800	rest	-8.88385	null	coatomer subunit delta	1	0	3	0	0	5	0	0	10	1	2	15	9	4	15	16	13	FALSE	FALSE	FALSE	FALSE	FALSE	FALSE
1983	PF3D7_0630900	rest	-8.90249	HAS1	ATP-dependent RNA helicase HAS1 (HAS1)	0	0	1	0	0	0	0	0	0	0	0	2	0	0	0	0	NA	FALSE	FALSE	FALSE	FALSE	FALSE	FALSE
1984	PF3D7_0503500	rest	-8.91113	null	protein kinase, putative	1	0	0	0	0	0	0	0	2	0	0	3	0	0	0	0	NA	FALSE	FALSE	FALSE	FALSE	FALSE	FALSE
1985	PF3D7_1032900	rest	-8.91113	null	RNA polymerase II-associated protein 1, putative	1	0	0	0	0	0	0	0	1	0	0	14	0	0	0	0	NA	FALSE	FALSE	FALSE	FALSE	FALSE	FALSE
1986	PF3D7_1241100	rest	-8.91113	PFS2	polyadenylation factor subunit 2, putative (PFS2)	1	0	0	0	0	0	0	0	1	0	0	11	0	0	0	0	NA	FALSE	FALSE	FALSE	FALSE	FALSE	FALSE
1987	PF3D7_1247500	rest	-8.91113	null	serine/threonine protein kinase, putative	1	0	0	0	0	0	0	0	2	0	0	18	0	0	0	0	NA	FALSE	FALSE	FALSE	FALSE	FALSE	FALSE
1988	PF3D7_1451000	rest	-8.91113	null	conserved Plasmodium protein, unknown function	1	0	0	0	0	0	0	0	2	0	0	7	0	0	0	0	NA	FALSE	FALSE	FALSE	FALSE	FALSE	FALSE
1989	PF3D7_1314000	rest	-8.91195	null	conserved Plasmodium protein, unknown function	0	0	0	0	0	0	0	0	0	2	0	2	0	0	0	0	NA	FALSE	FALSE	FALSE	FALSE	FALSE	FALSE
1990	PF3D7_1339800	rest	-8.91195	null	mitotic-spindle organizing protein 1, putative	0	0	0	0	0	0	0	0	0	1	0	1	0	0	0	0	NA	FALSE	FALSE	FALSE	FALSE	FALSE	FALSE
1991	PF3D7_0502500	rest	-8.93037	null	conserved Plasmodium protein, unknown function	0	0	NA	NA	NA	NA	0	0	0	0	0	0	0	0	1	0	NA	FALSE	FALSE	FALSE	FALSE	FALSE	FALSE
1992	PF3D7_1208500	rest	-8.93491	null	conserved Plasmodium protein, unknown function	0	0	0	0	0	0	0	0	0	0	4	0	0	0	0	1	NA	FALSE	FALSE	TRUE	FALSE	FALSE	FALSE
1993	PF3D7_1312900	rest	-8.95495	EIF4G	eukaryotic translation initation factor 4 gamma (EIF4G)	1	1	6	0	6	1	0	0	18	10	0	7	12	5	6	10	4	FALSE	FALSE	FALSE	FALSE	FALSE	FALSE
1994	PF3D7_1033500	rest	-8.95622	WDR70	WD repeat-containing protein 70, putative (WDR70)	0	0	0	0	0	0	0	0	2	0	0	2	0	0	0	2	NA	FALSE	FALSE	FALSE	FALSE	FALSE	FALSE
1995	PF3D7_1028400	rest	-8.96492	null	nucleolar preribosomal assembly protein, putative	1	0	0	0	0	0	0	0	0	2	0	1	5	0	0	5	3	FALSE	FALSE	FALSE	FALSE	FALSE	FALSE
1996	PF3D7_0624400	rest	-8.99045	null	conserved Plasmodium protein, unknown function	0	0	NA	NA	NA	NA	0	0	0	0	0	4	5	NA	0	2	NA	FALSE	FALSE	FALSE	FALSE	FALSE	FALSE
1997	PF3D7_1422600	rest	-8.99441	null	conserved Plasmodium protein, unknown function	0	0	0	0	1	0	0	0	0	1	0	0	0	0	1	0	NA	FALSE	FALSE	FALSE	FALSE	FALSE	FALSE
1998	PF3D7_1438500	rest	-9.02131	null	cleavage and polyadenylation specificity factor, putative	1	0	0	0	0	0	0	2	2	1	0	2	2	0	1	0	NA	FALSE	FALSE	FALSE	FALSE	FALSE	FALSE
1999	PF3D7_0716400	rest	-9.0502	null	transcription initiation factor IIA subunit 1, putative	0	0	NA	NA	NA	NA	0	0	1	0	0	0	0	NA	0	3	3	FALSE	FALSE	FALSE	FALSE	FALSE	FALSE
[truncated: 3,624 more rows]

## Sheet: Proteomics_Pf_only
rank	gene_ID	set_label	score	gene_symbol	gene_description	asex_fl02	gct_fl02	asex_la02	gct_la02	asex_bo11	asex_oe12	gct_tao14P	gct_si14	asex_si14	gct_la16P	gct_su16
1	PF3D7_0109100	gametocyte	24.8044	CCp5	LCCL domain-containing protein (CCp5)	0	33	0	17	0	0	72	43	0	45	57
2	PF3D7_0303900	rest	24.8044	null	phosphatidylethanolamine-binding protein, putative	0	4	0	4	0	0	16	11	0	14	11
3	PF3D7_0417000	rest	24.8044	null	conserved Plasmodium protein, unknown function	0	3	0	6	0	0	9	8	0	8	8
4	PF3D7_0513700	gametocyte	24.8044	PSOP12	secreted ookinete protein, putative (PSOP12)	0	32	0	38.5	0	0	63	8	0	52	62
5	PF3D7_0518700	gametocyte	24.8044	PUF1	mRNA-binding protein PUF1 (PUF1)	0	8	0	6	0	0	11	4	0	29	44
6	PF3D7_0608600	gametocyte	24.8044	null	conserved Plasmodium protein, unknown function	0	6	0	36	0	0	17	15	0	22	18
7	PF3D7_0719200	gametocyte	24.8044	NEK4	NIMA related kinase 4 (NEK4)	0	3	0	14	0	0	19	15	0	17	18
8	PF3D7_1038400	gametocyte	24.8044	Pf11-1	gametocyte-specific protein (Pf11-1)	0	8	0	23	0	0	46	52	0	57	56
9	PF3D7_1128300	gametocyte	24.8044	PFK11	6-phosphofructokinase (PFK11)	0	14	0	34	0	0	90	73	0	78	94
10	PF3D7_1206100	rest	24.8044	null	IMP-specific 5'-nucleotidase, putative	0	4	0	3	0	0	16	3	0	16	22
11	PF3D7_1311100	rest	24.8044	null	meiosis-specific nuclear structural protein 1, putative	0	4	0	47	0	0	21	29	0	29	14
12	PF3D7_1407000	gametocyte	24.8044	CCp3	LCCL domain-containing protein (CCp3)	0	41	0	40	0	0	88	54	0	59	75
13	PF3D7_1426500	gametocyte	24.8044	ABCG2	ABC transporter G family member 2 (ABCG2)	0	3	0	8	0	0	24	33	0	30	32
14	PF3D7_1451600	rest	24.8044	LAP5	LCCL domain-containing protein (LAP5)	0	34	0	13	0	0	66	36	0	42	50
15	PF3D7_1250100	gametocyte	24.4565	G377	osmiophilic body protein (G377)	2	135	0	353	0	0	279	12	0	234	209
16	PF3D7_1413200	rest	24.4565	null	conserved Plasmodium protein, unknown function	2	3	0	5	0	0	6	9	0	9	5
17	PF3D7_1113900	rest	23.9649	MAPK2	mitogen-activated protein kinase 2 (MAPK2)	0	3	0	5	0	1	10	16	0	22	5
18	PF3D7_0306500	rest	23.6576	null	conserved Plasmodium protein, unknown function	0	3	0	3	2	0	11	11	0	12	8
19	PF3D7_0825900	gametocyte	23.6576	null	conserved Plasmodium protein, unknown function	0	16	0	17	1	0	21	19	0	22	26
20	PF3D7_1012300	rest	23.6576	null	ubiquinol-cytochrome c reductase complex subunit, putative	0	4	0	6	2	0	10	7	0	11	8
21	PF3D7_1431100	gametocyte	23.6576	null	conserved Plasmodium protein, unknown function	0	12	0	111	2	0	33	32	0	31	28
22	PF3D7_0311800	rest	23.617	null	conserved protein, unknown function	2	3	0	3	0	1	25	24	0	32	24
23	PF3D7_1325200	gametocyte	22.9971	null	oxidoreductase, putative	1	4	0	165	0	0	35	29	0	29	23
24	PF3D7_1455800	gametocyte	22.9971	CCp2	LCCL domain-containing protein (CCp2)	1	54	0	64	0	0	110	64	0	71	91
25	PF3D7_0515600	rest	22.6889	null	conserved Plasmodium protein, unknown function	0	9	0	11	0	0	67	1	0	62	74
26	PF3D7_1220000	gametocyte	22.4825	null	conserved Plasmodium protein, unknown function	0	3	0	6	0	0	2	4	0	18	19
27	PF3D7_1346800	gametocyte	21.8658	P47	6-cysteine protein (P47)	0	2	0	12	0	0	20	22	0	24	20
28	PF3D7_1475500	gametocyte	21.4121	CCp1	LCCL domain-containing protein (CCp1)	1	63	1	82	0	0	138	88	0	93	105
29	PF3D7_0209000	gametocyte	20.9311	P230	6-cysteine protein (P230)	2	200	0	250	9	0	316	188	0	202	226
30	PF3D7_0717500	rest	20.9311	CDPK4	calcium-dependent protein kinase 4 (CDPK4)	2	4	0	46	6	0	27	29	0	28	20
31	PF3D7_1435300	rest	20.9311	null	NAD(P)H-dependent glutamate synthase, putative	2	16	0	9	6	0	44	69	0	87	109
32	PF3D7_1342100	rest	20.7507	IRP	aconitate hydratase (IRP)	0	6	6	13	2	0	49	38	0	41	44
33	PF3D7_1346700	gametocyte	20.7507	P48/45	6-cysteine protein (P48/45)	0	13	3	56	1	0	26	17	0	19	20
34	PF3D7_1122900	rest	20.6784	null	dynein heavy chain, putative	2	2	0	27	0	1	137	87	0	103	16
35	PF3D7_1312600	rest	20.6145	BCKDHA	2-oxoisovalerate dehydrogenase subunit alpha, mitochondrial, putative (BCKDHA)	2	18	0	14	2	1	28	21	2	23	23
36	PF3D7_0217100	rest	20.5243	null	ATP synthase F1, alpha subunit	0	7	0	4	0	1	29	25	8	28	30
37	PF3D7_0109400	rest	20.4395	null	tubulin-specific chaperone a, putative	0	7	0	12	4	1	24	23	0	25	19
38	PF3D7_0915700	rest	19.8794	null	conserved Plasmodium protein, unknown function	0	2	0	3	1	1	10	59	0	8	6
39	PF3D7_1011000	rest	19.5439	ISP1	inner membrane complex sub-compartment protein 1 (ISP1)	0	1	0	5	0	0	10	10	0	16	11
40	PF3D7_1465000	rest	19.5439	null	conserved Plasmodium protein, unknown function	0	1	0	5	0	0	12	7	0	10	8
41	PF3D7_0114000	rest	19.4717	EPF1	exported protein family 1 (EPF1)	1	5	0	11	3	0	8	38	0	31	27
42	PF3D7_0208900	gametocyte	19.196	P230p	6-cysteine protein (P230p)	2	1	0	14	0	0	18	39	0	41	5
43	PF3D7_0820700	rest	19.0295	KDH	2-oxoglutarate dehydrogenase E1 component (KDH)	2	16	0	3	1	1	48	33	5	35	34
44	PF3D7_1466600	rest	18.7044	null	conserved Plasmodium protein, unknown function	0	1	0	4	0	1	5	16	0	17	3
45	PF3D7_1426700	rest	18.6322	PEPC	phosphoenolpyruvate carboxylase (PEPC)	1	5	0	7	8	2	36	37	0	42	51
46	PF3D7_1439400	rest	18.5839	null	ubiquinol-cytochrome c reductase iron-sulfur subunit, putative	0	3	0	5	3	1	21	14	2	18	12
47	PF3D7_0107400	rest	18.5804	null	conserved Plasmodium protein, unknown function	0	0	0	3	0	0	7	9	0	8	6
48	PF3D7_0309100	rest	18.5804	null	conserved Plasmodium protein, unknown function	0	0	0	3	0	0	14	12	0	10	11
49	PF3D7_0620100	rest	18.5804	null	conserved Plasmodium protein, unknown function	0	0	0	4	0	0	8	5	0	7	5
50	PF3D7_0708700	rest	18.5804	null	Cg8 protein	0	0	0	5	0	0	5	9	0	10	3
51	PF3D7_0829600	rest	18.5804	ETRAMP8	early transcribed membrane protein 8 (ETRAMP8)	0	0	0	3	0	0	6	5	0	6	4
52	PF3D7_1031000	gametocyte	18.5804	Pfs25	25 kDa ookinete surface antigen precursor (Pfs25)	0	0	0	18	0	0	14	8	0	10	11
53	PF3D7_1130800	gametocyte	18.5804	null	armadillo repeat protein PF16, putative	0	0	0	10	0	0	7	22	0	24	10
54	PF3D7_1219900	rest	18.5804	null	D-ribulose-5-phosphate 3-epimerase, putative	0	0	0	3	0	0	6	11	0	6	6
55	PF3D7_1404200	gametocyte	18.5804	null	conserved Plasmodium protein, unknown function	0	0	0	18	0	0	10	10	0	11	10
56	PF3D7_1142800	rest	18.3971	null	conserved Plasmodium protein, unknown function	0	1	0	7	1	0	13	18	0	20	13
57	PF3D7_1319800	rest	18.3971	null	probable protein, unknown function	0	1	0	4	1	0	5	5	0	5	5
58	PF3D7_1216500	gametocyte	18.2379	MDV1	male development gene 1 (MDV1)	0	8	0	9	11	3	19	12	0	12	17
59	PF3D7_1430800	gametocyte	18.0721	null	conserved Plasmodium protein, unknown function	1	2	0	37	2	1	14	16	0	14	9
60	PF3D7_1251000	rest	17.9464	null	conserved Plasmodium protein, unknown function	0	4	0	0	0	0	6	6	0	14	9
61	PF3D7_0721700	rest	17.9173	PSOP1	secreted ookinete protein, putative (PSOP1)	6	9	0	26	2	0	31	20	0	24	24
62	PF3D7_0905300	rest	17.9173	null	dynein heavy chain, putative	5	3	0	21	1	0	164	9	0	155	17
63	PF3D7_0917500	rest	17.8385	null	conserved Plasmodium protein, unknown function	0	6	0	5	3	0	9	9	3	32	10
64	PF3D7_0103800	rest	17.5985	ARP1	actin-related protein (ARP1)	2	5	0	0	0	0	5	14	0	14	13
65	PF3D7_0933600	rest	17.5701	MAS1	mitochondrial-processing peptidase subunit beta, putative (MAS1)	1	7	0	9	1	1	20	10	7	21	20
66	PF3D7_1251300	rest	17.5575	TMK	thymidylate kinase (TMK)	0	1	0	11	1	2	13	11	0	17	15
67	PF3D7_0306400	rest	17.4906	null	FAD-dependent glycerol-3-phosphate dehydrogenase, putative	2	9	0	15	4	0	44	38	9	41	37
68	PF3D7_1023100	rest	17.4792	null	dynein heavy chain, putative	4	5	1	28	0	0	175	126	0	153	13
69	PF3D7_1021100	rest	17.4336	null	conserved Plasmodium protein, unknown function	0	0	0	4	2	0	25	18	0	25	18
70	PF3D7_1326000	rest	17.4336	null	conserved Plasmodium protein, unknown function	0	0	0	3	1	0	9	8	0	8	6
71	PF3D7_1349100	rest	17.4336	null	nucleoside diphosphate hydrolase, putative	0	0	0	9	2	0	19	15	0	16	16
72	PF3D7_1327300	rest	17.2347	null	conserved Plasmodium protein, unknown function	0	4	0	31	16	0	0	9	0	12	45
73	PF3D7_0803700	rest	17.1758	g-tub	tubulin gamma chain (g-tub)	0	3	0	4	2	3	8	14	8	17	13
74	PF3D7_0729900	rest	17.1391	null	dynein heavy chain, putative	1	4	0	2	0	0	240	149	0	183	227
75	PF3D7_1310000	rest	17.0908	OSCP	mitochondrial ATP synthase delta subunit, putative (OSCP)	0	3	0	2	0	0	10	13	2	12	8
76	PF3D7_1023200	rest	16.7731	OMPDC	orotidine 5'-phosphate decarboxylase (OMPDC)	1	0	0	4	0	0	15	10	0	11	12
77	PF3D7_1017000	rest	16.651	null	DNA polymerase delta catalytic subunit	2	4	0	11	5	1	36	39	4	45	31
78	PF3D7_1241700	rest	16.651	RFC4	replication factor C subunit 4, putative (RFC4)	2	5	0	17	4	2	26	11	14	27	16
79	PF3D7_1439600	rest	16.594	null	conserved Plasmodium protein, unknown function	0	0	0	4	1	1	6	10	0	11	6
80	PF3D7_1111100	rest	16.4389	RFC5	replication factor C subunit 5, putative (RFC5)	0	2	0	10	2	2	19	12	10	16	6
81	PF3D7_1437700	rest	16.4305	null	succinyl-CoA ligase, putative	1	7	0	11	4	5	37	31	0	41	43
82	PF3D7_0523100	rest	16.0311	null	mitochondrial processing peptidase alpha subunit, putative	1	9	0	13	3	0	29	41	10	32	27
83	PF3D7_0720400	rest	16.0311	null	ferrodoxin reductase-like protein	1	6	0	3	8	0	11	20	3	25	27
84	PF3D7_0411900	rest	16.0185	null	DNA polymerase alpha	0	1	0	30	6	0	21	37	0	43	11
85	PF3D7_1436600	rest	16.0185	PKG	cGMP-dependent protein kinase (PKG)	0	1	0	3	7	0	21	24	0	27	22
86	PF3D7_0513000	rest	16.0078	null	conserved Plasmodium protein, unknown function	0	2	0	2	0	0	10	14	0	14	14
87	PF3D7_1346000	rest	15.785	null	dynactin subunit 2, putative	0	3	0	2	0	1	2	19	0	24	25
88	PF3D7_1351100	rest	15.6262	null	conserved protein, unknown function	1	0	0	4	2	0	8	9	0	9	8
89	PF3D7_1462700	rest	15.5961	null	cytochrome c1 precursor, putative	2	3	0	2	2	0	13	16	2	19	12
90	PF3D7_0927100	rest	15.578	null	conserved Plasmodium protein, unknown function	0	0	0	9	2	0	14	10	2	16	14
91	PF3D7_0829200	rest	15.3685	null	prohibitin, putative	1	4	0	3	2	9	12	8	7	10	9
92	PF3D7_0611300	rest	15.2638	null	conserved Plasmodium protein, unknown function	0	1	0	4	0	2	14	11	6	15	13
93	PF3D7_0934500	rest	15.0661	null	V-type proton ATPase subunit E, putative	2	3	2	19	7	2	15	6	4	13	14
94	PF3D7_0621100	rest	15.0551	null	conserved Plasmodium protein, unknown function	0	0	0	31	5	0	66	6	0	45	58
95	PF3D7_0802900	rest	15.0078	null	conserved Plasmodium protein, unknown function	0	2	0	0	0	0	5	9	0	10	7
96	PF3D7_1218800	rest	15.0078	PSOP17	secreted ookinete protein, putative (PSOP17)	0	2	0	0	0	0	12	27	0	9	12
97	PF3D7_0936600	rest	14.9565	GEXP05	Plasmodium exported protein (PHISTc), unknown function (GEXP05)	0	1	0	5	1	0	7	11	4	9	10
98	PF3D7_1308300	rest	14.8311	RPS27	40S ribosomal protein S27 (RPS27)	2	1	0	4	3	1	3	4	0	4	5
99	PF3D7_0310300	gametocyte	14.7973	null	phosphoglycerate mutase, putative	0	10	0	4	11	3	46	34	3	40	53
100	PF3D7_1409800	rest	14.7973	CELF2	CUGBP Elav-like family member 2, putative (CELF2)	0	14	0	13	10	15	20	20	9	22	26
101	PF3D7_0921000	rest	14.7867	null	ubiquitin-conjugating enzyme, putative	1	0	0	4	1	1	4	9	0	4	5
102	PF3D7_1247800	rest	14.6599	DPAP2	dipeptidyl aminopeptidase 2 (DPAP2)	2	2	0	0	0	0	4	3	0	13	10
103	PF3D7_0923700	rest	14.536	null	conserved protein, unknown function	0	0	0	3	0	0	0	3	0	5	3
104	PF3D7_1406700	rest	14.5195	VPS29	vacuolar protein sorting-associated protein 29, putative (VPS29)	0	4	0	1	1	2	9	11	2	10	10
105	PF3D7_1334200	rest	14.4494	null	chaperone binding protein, putative	2	3	0	5	8	4	3	9	7	9	12
106	PF3D7_1215000	rest	14.4462	Trx-Px2	thioredoxin peroxidase 2 (Trx-Px2)	1	7	1	13	4	0	15	10	3	13	13
107	PF3D7_0703800	rest	14.4105	null	conserved Plasmodium protein, unknown function	0	0	0	4	0	0	18	22	0	25	2
108	PF3D7_0522900	rest	14.3171	null	zinc finger protein, putative	0	6	0	1	0	0	0	4	0	8	17
109	PF3D7_0815400	rest	14.276	null	conserved Plasmodium protein, unknown function	0	2	0	1	1	0	6	6	0	7	6
110	PF3D7_0802800	rest	14.2155	CNA	serine/threonine protein phosphatase 2B catalytic subunit A (CNA)	0	0	0	7	5	2	17	13	0	17	8
111	PF3D7_1016900	rest	14.1683	ETRAMP10.3	early transcribed membrane protein 10.3 (ETRAMP10.3)	0	2	0	0	0	1	12	9	0	6	3
112	PF3D7_0910900	rest	14.0779	null	DNA primase large subunit, putative	1	0	0	3	0	2	11	7	2	20	7
113	PF3D7_0715000	rest	13.993	PNPase	4-nitrophenylphosphatase (PNPase)	0	0	1	3	2	0	14	5	2	5	14
114	PF3D7_0818700	rest	13.993	null	DNA helicase, putative	0	0	0	13	2	0	9	37	4	41	15
115	PF3D7_1333400	rest	13.993	null	conserved protein, unknown function	0	0	1	3	2	0	5	11	2	11	11
116	PF3D7_0618500	rest	13.9539	MDH	malate dehydrogenase (MDH)	6	6	1	25	4	0	22	13	0	19	21
117	PF3D7_1147700	rest	13.861	null	mitochondrial ATP synthase delta subunit, putative	0	2	0	0	1	0	6	12	0	12	4
118	PF3D7_0308000	rest	13.7706	null	DNA polymerase epsilon subunit b, putative	1	0	0	3	2	0	7	10	2	13	9
119	PF3D7_0906400	rest	13.6703	null	dynein light intermediate chain 2, cytosolic	1	4	0	2	1	0	2	4	0	20	21
120	PF3D7_1463200	rest	13.6372	RFC3	replication factor C subunit 3, putative (RFC3)	3	3	0	14	1	1	19	17	6	16	12
121	PF3D7_0303700	rest	13.6066	BCKDH-E2	lipoamide acyltransferase component of branched-chain alpha-keto acid dehydrogenase complex (BCKDH-E2)	1	7	1	4	3	2	24	15	6	18	24
122	PF3D7_0323800	rest	13.5749	null	conserved Plasmodium protein, unknown function	1	5	0	9	5	8	18	29	1	29	39
123	PF3D7_1020300	rest	13.5541	null	cytoplasmic dynein intermediate chain, putative	0	3	0	0	0	0	1	8	0	11	13
124	PF3D7_1361700	rest	13.5541	null	cytochrome c oxidase subunit 2, putative	0	3	0	0	0	0	1	3	0	5	3
125	PF3D7_1202200	rest	13.359	MPC	mitochondrial phosphate carrier protein (MPC)	0	5	0	0	2	0	20	16	6	19	15
126	PF3D7_1034400	rest	13.2835	SDHA	flavoprotein subunit of succinate dehydrogenase (SDHA)	1	11	0	0	0	0	15	15	1	19	14
127	PF3D7_1361400	rest	13.2637	ADF2	actin-depolymerizing factor 2 (ADF2)	0	0	0	3	1	0	8	6	0	6	2
128	PF3D7_1038900	rest	13.2005	null	lysophospholipase, putative	1	2	0	0	0	0	16	19	0	24	14
129	PF3D7_1215100	rest	13.2005	null	conserved Plasmodium protein, unknown function	1	2	0	0	0	0	5	13	0	25	16
130	PF3D7_0305800	rest	13.1009	null	P-loop containing nucleoside triphosphate hydrolase, putative	0	1	0	1	0	0	8	22	0	25	4
131	PF3D7_1362000	rest	13.1009	null	conserved Plasmodium protein, unknown function	0	1	0	1	0	0	6	14	0	8	4
132	PF3D7_1430900	rest	13.1009	null	cytochrome c oxidase subunit 2, putative	0	1	0	1	0	0	5	4	0	5	3
133	PF3D7_1438700	rest	13.0925	null	DNA primase small subunit	1	2	0	8	3	0	6	15	6	19	12
134	PF3D7_1367000	rest	13.0371	SKP1	suppressor of kinetochore protein 1, putative (SKP1)	0	3	0	1	1	0	2	4	2	4	3
135	PF3D7_0414000	rest	12.99	null	chromosome associated protein, putative	1	8	0	4	6	5	49	43	9	47	54
136	PF3D7_1474900	rest	12.99	CITH	trailer hitch homolog, putative (CITH)	1	20	0	43	16	4	27	23	11	25	26
137	PF3D7_0927300	rest	12.9805	FH	fumarate hydratase, putative (FH)	0	5	0	1	4	0	7	5	2	28	24
138	PF3D7_1230400	rest	12.9311	ClpQ	ATP-dependent protease subunit ClpQ (ClpQ)	1	0	0	3	2	1	4	10	2	4	6
139	PF3D7_1449000	rest	12.8402	GEST	gamete egress and sporozoite traversal protein, putative (GEST)	4	0	0	18	0	0	12	12	0	11	11
140	PF3D7_0417600	rest	12.789	null	conserved Plasmodium protein, unknown function	0	1	0	4	0	0	2	13	0	13	0
141	PF3D7_0508200	rest	12.6859	null	longevity-assurance (LAG1) protein, putative	0	1	0	0	0	0	3	5	0	8	7
142	PF3D7_0514000	rest	12.6859	TTL	tubulin--tyrosine ligase, putative (TTL)	0	1	0	0	0	0	4	9	0	13	7
143	PF3D7_0626500	rest	12.6859	null	conserved Plasmodium protein, unknown function	0	1	0	0	0	0	4	4	0	24	3
144	PF3D7_1118900	rest	12.6859	null	conserved Plasmodium protein, unknown function	0	1	0	0	0	0	11	8	0	9	11
145	PF3D7_1250300	rest	12.6859	VPS26	vacuolar protein sorting-associated protein 26, putative (VPS26)	0	1	0	0	0	0	4	226	0	9	9
146	PF3D7_1348000	rest	12.6859	null	conserved Plasmodium protein, unknown function	0	1	0	0	0	0	6	12	0	16	32
147	PF3D7_0109000	rest	12.6262	PHIL1	photosensitized INA-labeled protein PHIL1, putative (PHIL1)	1	1	2	22	10	0	12	9	0	10	11
148	PF3D7_1205500	rest	12.6137	null	zinc finger protein, putative	1	5	0	0	13	0	4	8	0	19	22
149	PF3D7_1340700	rest	12.578	RAB11b	ras-related protein Rab-11B (RAB11b)	0	1	0	4	4	0	9	13	5	18	13
150	PF3D7_1125100	rest	12.5195	null	vacuolar membrane protein-related, putative	0	4	0	0	1	1	15	25	3	33	24
151	PF3D7_0915000	rest	12.4679	NDH2	type II NADH:ubiquinone oxidoreductase (NDH2)	0	2	0	1	0	1	9	2	0	18	18
152	PF3D7_1432100	rest	12.4299	null	voltage-dependent anion-selective channel protein, putative	1	2	0	6	2	16	29	17	12	18	19
153	PF3D7_0810300	rest	12.4082	PPM5	protein phosphatase PPM5, putative (PPM5)	1	0	0	10	9	1	3	14	0	15	13
154	PF3D7_1205700	rest	12.3609	tGloII	targeted glyoxalase II (tGloII)	1	2	0	0	0	1	5	30	0	16	15
155	PF3D7_1139500	rest	12.338	null	AAA family ATPase, putative	2	1	0	0	0	0	5	12	0	17	15
156	PF3D7_1021600	rest	12.2847	null	deoxyribose-phosphate aldolase, putative	1	3	9	48	7	1	35	25	4	28	25
157	PF3D7_0710600	rest	12.2844	RPL34	60S ribosomal protein L34 (RPL34)	2	0	11	3	0	3	4	3	0	5	4
158	PF3D7_0315100	rest	12.23	eIF4E	eukaryotic translation initiation factor 4E (eIF4E)	2	1	0	7	6	0	13	14	9	16	17
159	PF3D7_1127100	rest	12.1889	dUTPase	deoxyuridine 5'-triphosphate nucleotidohydrolase (dUTPase)	2	0	0	12	1	4	13	15	2	14	9
160	PF3D7_1022700	rest	12.1856	null	phospholipid scramblase, putative	1	0	0	4	1	0	15	12	5	13	11
161	PF3D7_0109900	rest	12.1375	null	unspecified product	0	0	0	1	0	0	4	5	0	5	4
162	PF3D7_0801600	rest	12.1375	null	conserved Plasmodium protein, unknown function	0	0	0	1	0	0	3	3	0	5	4
163	PF3D7_1011500	rest	12.1375	null	conserved Plasmodium membrane protein, unknown function	0	0	0	1	0	0	4	4	0	6	5
164	PF3D7_1226100	rest	12.1375	HAD3	haloacid dehalogenase-like hydrolase, putative (HAD3)	0	0	0	1	0	0	6	49	0	7	15
165	PF3D7_1360000	rest	12.1375	null	conserved Plasmodium protein, unknown function	0	0	0	1	0	0	8	50	0	11	7
166	PF3D7_1432400	rest	12.1375	LRR5	leucine-rich repeat protein (LRR5)	0	0	0	1	0	0	30	12	0	23	34
167	PF3D7_1003700	rest	12.0536	null	conserved Plasmodium protein, unknown function	1	2	0	0	2	0	12	23	0	28	32
168	PF3D7_1471200	rest	12.0536	SulP	inorganic anion exchanger, inorganic anion antiporter (SulP)	1	2	0	0	2	0	5	7	0	11	9
169	PF3D7_0605600	gametocyte	12.032	null	nucleoside diphosphate kinase, putative	0	0	0	12	0	0	14	1	0	32	0
170	PF3D7_0824200	rest	11.9541	null	conserved Plasmodium protein, unknown function	0	1	0	1	2	0	8	11	0	18	7
171	PF3D7_0625700	rest	11.8786	null	conserved Plasmodium protein, unknown function	1	1	0	2	0	0	4	3	0	7	5
172	PF3D7_1320600	rest	11.8587	RAB11a	ras-related protein Rab-11A (RAB11a)	0	2	0	11	4	6	14	21	11	20	18
173	PF3D7_0927800	rest	11.8303	COX5B	cytochrome c oxidase subunit 5B, putative (COX5B)	0	1	0	2	0	0	8	4	2	8	6
174	PF3D7_1440600	rest	11.8255	null	conserved Plasmodium protein, unknown function	0	0	0	3	0	0	2	18	0	20	0
175	PF3D7_1110500	rest	11.7384	VPS35	vacuolar protein sorting-associated protein 35, putative (VPS35)	0	1	0	3	3	1	11	22	3	24	27
176	PF3D7_0115100	gametocyte	11.7224	null	Plasmodium exported protein (PHISTa), unknown function	0	0	0	0	0	0	4	22	0	22	8
177	PF3D7_0418100	rest	11.7224	null	conserved Plasmodium protein, unknown function	0	0	0	0	0	0	6	15	0	20	5
178	PF3D7_0805000	rest	11.7224	null	alpha/beta hydrolase, putative	0	0	0	0	0	0	4	8	0	10	6
179	PF3D7_0822500	rest	11.7224	DLC1	dynein light chain 1 (DLC1)	0	0	0	0	0	0	10	15	0	16	9
180	PF3D7_1034100	rest	11.7224	null	conserved Plasmodium protein, unknown function	0	0	0	0	0	0	5	3	0	5	5
181	PF3D7_1116900	rest	11.7224	null	conserved Plasmodium protein, unknown function	0	0	0	0	0	0	4	5	0	7	8
182	PF3D7_1125200	rest	11.7224	null	conserved Plasmodium protein, unknown function	0	0	0	0	0	0	6	7	0	13	9
183	PF3D7_1127500	rest	11.7224	null	protein disulfide isomerase, putative	0	0	0	0	0	0	8	11	0	12	12
184	PF3D7_1143000	rest	11.7224	null	alpha/beta hydrolase, putative	0	0	0	0	0	0	18	19	0	21	19
185	PF3D7_1328800	rest	11.7224	SIR2A	transcriptional regulatory protein sir2a (SIR2A)	0	0	0	0	0	0	4	6	0	7	8
186	PF3D7_1351600	rest	11.7224	GK	glycerol kinase (GK)	0	0	0	0	0	0	13	14	0	17	16
187	PF3D7_1353600	rest	11.7224	ERD2	ER lumen protein retaining receptor (ERD2)	0	0	0	0	0	0	4	5	0	5	7
188	PF3D7_1417900	rest	11.7224	null	conserved Plasmodium protein, unknown function	0	0	0	0	0	0	3	10	0	6	8
189	PF3D7_1420900	rest	11.7224	null	mannose-1-phosphate guanyltransferase, putative	0	0	0	0	0	0	15	12	0	16	22
190	PF3D7_1455000	rest	11.7224	PPM3	protein phosphatase PPM3, putative (PPM3)	0	0	0	0	0	0	5	6	0	12	16
191	PF3D7_1440500	rest	11.7121	null	allantoicase, putative	1	4	0	1	1	1	14	23	1	25	16
192	PF3D7_1245600	gametocyte	11.7061	null	kinesin, putative	1	3	0	0	0	0	10	4	0	29	0
193	PF3D7_1118000	rest	11.6627	null	conserved Plasmodium protein, unknown function	1	0	2	4	3	0	8	7	0	9	8
194	PF3D7_0812600	rest	11.5756	null	ubiquitin-conjugating enzyme, putative	0	0	0	2	1	0	3	3	0	3	3
195	PF3D7_0317700	rest	11.5496	null	CPSF (cleavage and polyadenylation specific factor), subunit A, putative	2	2	0	1	12	0	3	5	0	4	23
196	PF3D7_0110700	rest	11.5425	null	chromatin assembly factor 1 protein WD40 domain, putative	2	3	6	57	16	4	30	22	4	24	18
197	PF3D7_0406200	gametocyte	11.5425	Pfs16	sexual stage-specific protein precursor (Pfs16)	2	34	5	58	5	4	25	17	3	15	9
198	PF3D7_0416800	rest	11.5425	SAR1	small GTP-binding protein sar1 (SAR1)	2	6	5	11	7	7	18	16	6	18	12
199	PF3D7_1352500	rest	11.5425	null	thioredoxin-related protein, putative	2	4	33	16	4	11	14	13	7	11	11
200	PF3D7_1024300	rest	11.5391	null	conserved Plasmodium protein, unknown function	0	1	0	0	1	0	5	6	0	6	5
201	PF3D7_1336400	rest	11.5391	null	RanBPM and CLTH-like protein, putative	0	1	0	0	1	0	5	8	0	7	5
202	PF3D7_0417500	rest	11.5076	null	memo-like protein	1	2	1	3	6	0	11	16	3	17	13
203	PF3D7_1136900	rest	11.4825	SUB2	subtilisin-like protease 2 (SUB2)	0	2	0	0	5	0	3	22	0	24	16
204	PF3D7_1455200	rest	11.4825	null	methyltransferase, putative	0	2	0	0	3	0	13	8	0	13	8
205	PF3D7_1323700	rest	11.4744	GAPM1	glideosome associated protein with multiple membrane spans 1 (GAPM1)	3	4	0	1	2	0	4	4	0	3	7
206	PF3D7_1024800	rest	11.405	null	conserved Plasmodium protein, unknown function	1	15	2	19	10	4	27	33	4	35	50
207	PF3D7_1442300	rest	11.405	null	tRNA binding protein, putative	1	3	1	14	6	8	20	16	12	18	26
208	PF3D7_0718500	rest	11.3921	null	prefoldin subunit 3, putative	1	0	0	9	3	0	10	10	2	10	11
209	PF3D7_0504600	rest	11.378	BCKDHB	2-oxoisovalerate dehydrogenase subunit beta, mitochondrial, putative (BCKDHB)	2	9	0	2	3	1	20	14	1	14	14
210	PF3D7_1346600	rest	11.2936	null	conserved Plasmodium protein, unknown function	1	1	0	1	0	0	3	13	0	9	4
211	PF3D7_1012500	rest	11.2666	null	phosphoglucomutase, putative	2	0	0	10	10	0	34	30	3	32	34
212	PF3D7_0928100	rest	11.2339	null	conserved Plasmodium protein, unknown function	1	0	0	4	1	0	1	3	0	5	5
213	PF3D7_0509100	rest	11.17	null	chromosome condensation protein, putative	1	1	0	6	9	5	25	38	0	44	12
214	PF3D7_0630300	rest	11.1346	null	DNA polymerase epsilon, catalytic subunit a, putative	2	2	0	0	4	0	15	13	0	45	19
215	PF3D7_1342400	rest	11.0861	CK2beta2	casein kinase II beta chain (CK2beta2)	0	0	6	7	2	0	3	8	6	5	6
216	PF3D7_1348700	rest	11.0665	WDR16	WD repeat-containing protein 16, putative (WDR16)	0	1	0	3	0	0	0	9	0	12	0
217	PF3D7_1358400	rest	10.9906	null	conserved Plasmodium protein, unknown function	0	0	0	1	1	0	5	3	0	4	5
218	PF3D7_1406800	rest	10.9906	GAPM3	glideosome associated protein with multiple membrane spans 3 (GAPM3)	0	0	0	1	1	0	6	3	0	3	6
219	PF3D7_1460400	rest	10.9906	UCHL3	ubiquitin carboxyl-terminal hydrolase isozyme L3 (UCHL3)	0	0	0	1	2	0	11	6	0	14	13
220	PF3D7_1478000	rest	10.9906	GEXP17	Plasmodium exported protein (PHISTa), unknown function (GEXP17)	0	0	0	1	1	0	5	4	0	3	5
221	PF3D7_0216000	rest	10.9634	null	DEAD/DEAH box helicase, putative	0	2	0	0	0	0	0	10	0	17	18
222	PF3D7_1329300	rest	10.907	null	chromatin assembly factor 1 subunit, putative	0	2	0	5	7	3	1	10	0	14	7
223	PF3D7_1107000	rest	10.8829	LSM4	U6 snRNA-associated Sm-like protein LSm4, putative (LSM4)	0	0	0	0	0	1	5	7	0	3	3
224	PF3D7_1331300	rest	10.8829	SP21	signal peptidase 21 kDa subunit (SP21)	0	0	0	0	0	1	7	6	0	7	6
225	PF3D7_1403800	rest	10.8786	MISFIT	nuclear formin-like protein (MISFIT)	1	2	0	0	0	0	2	20	0	24	21
226	PF3D7_0816400	rest	10.8786	null	conserved Plasmodium protein, unknown function	1	1	0	0	0	0	5	7	0	9	8
227	PF3D7_1121800	gametocyte	10.8786	null	petidase, M16 family	1	1	0	0	0	0	12	37	0	47	42
228	PF3D7_1330000	rest	10.8232	null	thioredoxin, putative	1	0	1	4	3	1	14	10	0	11	12
229	PF3D7_0705400	rest	10.775	MCM7	DNA replication licensing factor MCM7 (MCM7)	0	0	0	18	15	2	48	43	12	47	25
230	PF3D7_0910100	rest	10.775	null	Ran-binding protein, putative	0	0	0	7	10	2	38	20	17	33	28
231	PF3D7_1315900	rest	10.775	null	exportin-1, putative	0	0	0	3	8	1	22	20	10	24	27
232	PF3D7_1435400	rest	10.7361	EMC4	ER membrane protein complex subunit 4, putative (EMC4)	0	0	0	2	1	2	4	6	0	6	5
233	PF3D7_0218000	rest	10.6986	RFC2	replication factor C subunit 2, putative (RFC2)	4	2	0	21	2	2	23	22	10	24	16
234	PF3D7_1231100	rest	10.668	RAB2	ras-related protein Rab-2 (RAB2)	1	2	2	8	7	2	17	14	7	20	20
235	PF3D7_0723200	rest	10.661	null	conserved Plasmodium protein, unknown function	0	4	0	0	0	0	14	0	0	3	12
236	PF3D7_0627700	rest	10.6451	null	transportin	2	1	1	4	16	0	31	41	15	34	33
237	PF3D7_0503800	rest	10.5934	RPL31	60S ribosomal protein L31 (RPL31)	0	1	6	4	1	4	6	3	2	3	3
238	PF3D7_0319200	rest	10.5756	null	endonuclease/exonuclease/phosphatase family protein, putative	0	0	0	0	2	0	4	6	0	8	7
239	PF3D7_0618600	rest	10.5756	ROM10	rhomboid protease ROM10 (ROM10)	0	0	0	0	1	0	3	18	0	3	3
240	PF3D7_0928900	rest	10.5756	GK	guanylate kinase (GK)	0	0	0	0	1	0	6	7	0	10	10
241	PF3D7_1015000	rest	10.5756	null	FAD synthetase, putative	0	0	0	0	1	0	4	8	0	8	7
242	PF3D7_1222100	rest	10.5756	null	conserved Plasmodium protein, unknown function	0	0	0	0	2	0	11	6	0	17	17
243	PF3D7_1236900	rest	10.5756	null	conserved Plasmodium protein, unknown function	0	0	0	0	2	0	6	8	0	4	9
244	PF3D7_1237400	rest	10.5756	null	conserved Plasmodium protein, unknown function	0	0	0	0	1	0	3	3	0	12	12
245	PF3D7_1250700	rest	10.5756	null	conserved Plasmodium protein, unknown function	0	0	0	0	1	0	5	4	0	6	7
246	PF3D7_1310800	rest	10.5756	null	conserved Plasmodium protein, unknown function	0	0	0	0	1	0	4	5	0	4	10
247	PF3D7_1324600	rest	10.5756	null	conserved Plasmodium protein, unknown function	0	0	0	0	1	0	5	16	0	21	25
248	PF3D7_1327600	rest	10.5756	NMNAT	nicotinate-nucleotide adenylyltransferase (NMNAT)	0	0	0	0	1	0	4	5	0	5	4
249	PF3D7_1369700	rest	10.5756	null	U2 small nuclear ribonucleoprotein A', putative	0	0	0	0	2	0	6	8	0	9	8
250	PF3D7_1347700	rest	10.5526	ECT	ethanolamine-phosphate cytidylyltransferase (ECT)	1	0	0	3	8	1	15	25	2	21	18
251	PF3D7_1304100	rest	10.427	LigI	DNA ligase I (LigI)	2	0	0	15	10	2	30	33	4	36	5
252	PF3D7_1132800	rest	10.4256	AQP	aquaglyceroporin (AQP)	1	0	8	10	0	0	6	6	3	7	6
253	PF3D7_1002900	rest	10.4165	null	conserved Plasmodium protein, unknown function	0	1	7	7	4	1	7	7	2	5	7
254	PF3D7_1245100	rest	10.3126	KLP8	kinesin-13, putative (KLP8)	0	2	1	1	12	0	3	8	0	19	19
255	PF3D7_0828900	rest	10.2277	null	conserved Plasmodium protein, unknown function	2	0	0	0	1	0	10	4	0	5	6
256	PF3D7_1303000	rest	10.2171	null	conserved Plasmodium protein, unknown function	0	1	0	2	1	0	2	3	0	4	6
257	PF3D7_0912400	rest	10.1553	null	alkaline phosphatase, putative	0	1	3	19	0	6	33	12	16	31	27
258	PF3D7_0526900	rest	10.1511	null	transmembrane emp24 domain-containing protein, putative	0	0	0	1	1	1	10	5	0	9	6
259	PF3D7_0105300	rest	10.1375	CAP	cyclase-associated protein (CAP)	0	0	1	0	0	0	7	4	0	4	6
260	PF3D7_1462600	rest	10.1031	null	conserved Plasmodium membrane protein, unknown function	0	0	0	4	0	0	0	7	0	9	0
261	PF3D7_1216300	rest	10.0985	SRP19	signal recognition particle subunit SRP19 (SRP19)	0	1	0	1	2	0	3	8	2	11	10
262	PF3D7_0106300	rest	10.0831	ATP6	calcium-transporting ATPase (ATP6)	1	4	3	9	14	10	24	29	15	32	35
263	PF3D7_0422300	rest	10.0831	null	alpha tubulin 2	1	13	8	175	15	5	37	30	11	30	8
264	PF3D7_1304500	rest	10.0831	null	small heat shock protein, putative	1	7	5	19	9	10	15	13	8	13	19
265	PF3D7_1419300	rest	10.081	GST	glutathione S-transferase (GST)	2	0	1	6	3	5	8	9	0	8	8
266	PF3D7_0922100	rest	10.0571	null	ubiquitin-like protein, putative	2	3	0	6	31	24	1	15	9	21	18
267	PF3D7_1130700	rest	10.0514	null	structural maintenance of chromosome protein, putative	1	2	0	10	10	18	59	47	6	60	67
268	PF3D7_1032800	rest	10.0295	LRR1	leucine-rich repeat protein (LRR1)	0	0	2	7	6	0	17	19	3	19	21
269	PF3D7_1341900	rest	10.0295	null	V-type proton ATPase subunit D, putative	0	0	1	3	7	0	18	18	6	21	17
270	PF3D7_1355500	rest	10.0295	PP5	serine/threonine protein phosphatase 5 (PP5)	0	0	2	9	5	0	38	32	7	35	33
271	PF3D7_1463300	rest	9.96671	null	DNA polymerase alpha subunit, putative	1	3	1	0	1	0	3	24	10	27	13
272	PF3D7_1431600	rest	9.93108	null	ATP-specific succinyl-CoA synthetase beta subunit, putative	1	1	0	5	6	1	20	23	5	24	23
273	PF3D7_0904800	rest	9.92584	RPA1	replication protein A1, small fragment (RPA1)	2	2	1	17	6	15	26	13	12	24	24
274	PF3D7_1453700	rest	9.92584	P23	co-chaperone p23 (P23)	2	2	1	8	5	7	11	10	9	11	7
275	PF3D7_0219100	gametocyte	9.91508	null	conserved protein, unknown function	1	0	0	0	0	0	14	18	0	20	14
276	PF3D7_0415600	rest	9.91508	GAK	GTP:AMP phosphotransferase (GAK)	1	0	0	0	0	0	4	8	0	8	8
277	PF3D7_1216700	rest	9.91508	PLP2	perforin-like protein 2 (PLP2)	1	0	0	0	0	0	3	11	0	11	3
278	PF3D7_0204900	rest	9.86683	null	ubiE/COQ5 methyltransferase, putative	0	0	0	0	0	0	6	8	2	8	7
279	PF3D7_1362300	rest	9.86683	null	conserved protein, unknown function	0	0	0	0	0	0	3	6	2	5	3
280	PF3D7_1425700	rest	9.86683	null	conserved Plasmodium protein, unknown function	0	0	0	0	0	0	4	16	2	14	11
281	PF3D7_1337500	rest	9.8166	null	conserved Plasmodium protein, unknown function	0	2	0	0	2	0	0	11	0	5	14
282	PF3D7_0111300	rest	9.81555	null	replication factor c protein, putative	0	0	0	1	0	0	2	14	0	15	4
283	PF3D7_1306600	rest	9.80714	null	V-type proton ATPase subunit H, putative	1	0	0	8	3	0	17	19	4	23	23
284	PF3D7_1430100	rest	9.76824	PTPA	serine/threonine protein phosphatase 2A activator (PTPA)	1	0	0	2	1	0	12	17	0	15	14
285	PF3D7_1463500	rest	9.76824	null	fam-a protein	1	0	0	2	1	0	9	14	0	14	16
286	PF3D7_1104600	gametocyte	9.76753	null	radial spoke head protein, putative	1	2	0	2	0	0	3	16	0	20	0
287	PF3D7_0319900	rest	9.73606	null	conserved Plasmodium protein, unknown function	0	0	0	0	1	1	8	8	0	9	7
288	PF3D7_0505000	rest	9.73172	null	conserved Plasmodium membrane protein, unknown function	1	1	0	0	1	0	3	3	0	4	9
289	PF3D7_1319900	rest	9.73172	null	conserved Plasmodium protein, unknown function	1	1	0	0	1	0	3	18	0	20	8
290	PF3D7_1113700	rest	9.68161	GloI	glyoxalase I (GloI)	2	0	1	7	5	0	11	12	7	16	19
291	PF3D7_1142600	rest	9.67555	null	60S ribosomal protein L35ae, putative	4	4	10	6	0	8	6	7	3	7	8
292	PF3D7_1005500	rest	9.67513	null	regulator of nonsense transcripts, putative	1	2	0	0	11	0	6	9	0	12	21
293	PF3D7_0320800	rest	9.67376	DOZI	ATP-dependent RNA helicase DDX6 (DOZI)	4	17	2	53	9	2	44	36	6	35	38
294	PF3D7_1232200	rest	9.64205	LPD1	dihydrolipoyl dehydrogenase, mitochondrial (LPD1)	5	20	0	4	6	3	20	22	1	32	26
295	PF3D7_1416400	rest	9.60696	null	conserved Plasmodium protein, unknown function	0	0	0	0	0	0	5	2	0	15	28
296	PF3D7_0303200	rest	9.59142	null	HAD superfamily protein, putative	2	6	0	1	16	3	6	20	2	20	30
297	PF3D7_1302100	gametocyte	9.59077	G27/25	gamete antigen 27/25 (G27/25)	3	39	34	165	15	9	42	29	0	28	27
298	PF3D7_1320800	rest	9.5882	null	dihydrolipoyllysine-residue succinyltransferase component of 2-oxoglutarate dehydrogenase complex	1	10	0	1	3	0	10	12	5	13	14
299	PF3D7_1412300	rest	9.58505	NTF2	nuclear transport factor 2, putative (NTF2)	1	1	1	6	6	3	5	12	0	7	8
300	PF3D7_1435700	rest	9.53716	null	ataxin-2 like protein, putative	0	9	0	0	5	1	0	14	0	17	20
301	PF3D7_1459000	rest	9.5368	DBP5	ATP-dependent RNA helicase DBP5 (DBP5)	0	1	0	4	14	5	10	11	9	12	19
302	PF3D7_1222700	rest	9.50128	GAP45	glideosome-associated protein 45 (GAP45)	1	0	5	10	8	1	6	4	0	9	8
303	PF3D7_1319400	rest	9.4979	null	conserved Plasmodium protein, unknown function	0	1	0	2	2	6	5	13	0	14	9
304	PF3D7_0605300	rest	9.46868	ARK1	serine/threonine protein kinase (ARK1)	0	2	0	0	1	0	1	13	0	11	5
305	PF3D7_1120600	rest	9.46762	null	conserved Plasmodium protein, unknown function	2	0	0	1	0	0	2	9	0	11	5
306	PF3D7_0804500	rest	9.45227	null	conserved Plasmodium membrane protein, unknown function	1	3	0	0	20	1	2	26	0	37	49
307	PF3D7_0205600	rest	9.40051	null	conserved Plasmodium protein, unknown function	0	0	0	0	0	0	2	11	0	14	3
308	PF3D7_0825400	rest	9.40051	null	conserved Plasmodium protein, unknown function	0	0	0	0	0	0	2	6	0	5	3
309	PF3D7_1026900	rest	9.40051	null	biotin--acetyl-CoA-carboxylase, putative	0	0	0	0	0	0	2	6	0	6	3
310	PF3D7_1122100	rest	9.40051	GPI16	GPI transamidase component GPI16, putative (GPI16)	0	0	0	0	0	0	2	9	0	12	11
311	PF3D7_1308500	rest	9.40051	null	conserved Plasmodium protein, unknown function	0	0	0	0	0	0	2	8	0	11	11
312	PF3D7_1442000	rest	9.40051	null	ADP-ribosylation factor, putative	0	0	0	0	0	0	2	10	0	5	3
313	PF3D7_1452800	rest	9.40051	null	conserved Plasmodium protein, unknown function	0	0	0	0	0	0	2	3	0	7	4
314	PF3D7_1456300	rest	9.40051	null	conserved Plasmodium protein, unknown function	0	0	0	0	0	0	2	10	0	13	10
315	PF3D7_0822600	rest	9.34611	SEC23	protein transport protein SEC23 (SEC23)	1	2	3	3	10	2	15	13	4	19	23
316	PF3D7_0616800	rest	9.33362	MQO	malate:quinone oxidoreductase, putative (MQO)	1	3	0	2	6	1	15	14	5	15	22
317	PF3D7_1402200	rest	9.28186	null	conserved Plasmodium protein, unknown function	0	0	0	1	0	0	3	4	1	6	3
318	PF3D7_0108800	rest	9.21714	null	conserved Plasmodium protein, unknown function	0	1	0	0	2	0	2	11	0	11	8
319	PF3D7_1212800	rest	9.19803	null	iron-sulfur subunit of succinate dehydrogenase	1	2	0	0	1	0	5	33	1	10	7
320	PF3D7_0528700	rest	9.19708	CYP23	peptidyl-prolyl cis-trans isomerase (CYP23)	0	0	0	2	4	0	3	17	0	5	7
321	PF3D7_0933200	rest	9.19708	null	calcyclin binding protein, putative	0	0	0	2	5	0	10	6	0	11	11
322	PF3D7_1117700	rest	9.19136	RAN	GTP-binding nuclear protein RAN/TC4 (RAN)	12	6	56	71	17	0	23	19	16	19	22
323	PF3D7_0932800	rest	9.18999	null	conserved Plasmodium protein, unknown function	0	0	2	17	12	2	49	23	13	39	36
324	PF3D7_1328300	rest	9.18999	null	conserved Plasmodium protein, unknown function	0	0	1	4	4	2	5	11	5	13	8
325	PF3D7_1213600	rest	9.18328	DLC8	dynein light chain 1, putative (DLC8)	1	0	0	1	1	0	3	3	0	5	7
326	PF3D7_0304200	rest	9.17316	PAST1	EH (Eps15 homology) protein (PAST1)	1	3	0	0	10	0	4	17	7	23	17
327	PF3D7_0904100	rest	9.16056	null	AP-4 complex subunit epsilon, putative	0	2	0	0	14	0	2	12	0	9	13
328	PF3D7_0630600	rest	9.16056	null	conserved Plasmodium protein, unknown function	0	1	0	0	8	0	4	4	0	18	10
329	PF3D7_1421100	rest	9.16056	null	conserved Plasmodium protein, unknown function	0	1	0	0	3	0	3	16	0	24	26
330	PF3D7_0505200	rest	9.05708	ALP2b	actin-like protein, putative (ALP2b)	3	3	0	7	8	6	19	24	4	25	25
331	PF3D7_0711500	rest	9.05708	null	regulator of chromosome condensation, putative	10	7	0	3	17	30	7	20	8	23	24
332	PF3D7_1211400	rest	9.05708	PfJ4	heat shock protein DNAJ homologue Pfj4 (PfJ4)	5	5	0	3	4	8	13	13	8	15	9
333	PF3D7_1353800	rest	9.05708	null	proteasome subunit alpha type-4, putative	3	3	0	9	7	3	16	11	5	12	13
334	PF3D7_1360900	rest	9.05708	null	polyadenylate-binding protein, putative	8	11	0	4	14	13	11	12	8	14	13
335	PF3D7_1403900	rest	9.05708	CPPED1	serine/threonine protein phosphatase CPPED1, putative (CPPED1)	4	5	0	10	3	10	20	12	6	16	18
336	PF3D7_1407100	rest	9.05708	NOP1	rRNA 2'-O-methyltransferase fibrillarin, putative (NOP1)	8	3	0	3	4	5	7	11	10	15	8
337	PF3D7_1412500	rest	9.05708	ACT2	actin II (ACT2)	8	8	0	30	4	7	24	15	7	18	18
338	PF3D7_1433500	rest	9.05708	TOP2	DNA topoisomerase 2 (TOP2)	6	8	0	14	17	31	43	39	18	48	24
339	PF3D7_1467800	rest	9.05655	null	conserved Plasmodium protein, unknown function	0	1	0	1	0	0	0	4	0	5	7
340	PF3D7_1226600	rest	8.9676	PCNA2	proliferating cell nuclear antigen 2 (PCNA2)	1	0	0	13	5	2	16	21	6	14	15
341	PF3D7_1244600	rest	8.9676	ARFGAP	ADP-ribosylation factor GTPase-activating protein, putative (ARFGAP)	1	0	0	4	13	1	8	7	5	9	11
342	PF3D7_0520600	rest	8.92871	null	bis(5'-nucleosyl)-tetraphosphatase [asymmetrical]	1	0	0	2	1	2	10	5	0	11	6
343	PF3D7_1218600	rest	8.84207	null	arginine--tRNA ligase, putative	2	0	2	5	4	2	24	11	11	27	28
344	PF3D7_0106100	rest	8.83154	null	V-type proton ATPase subunit C, putative	0	1	5	7	7	1	18	20	9	22	25
345	PF3D7_0913400	rest	8.76824	null	conserved Plasmodium protein, unknown function	1	0	0	0	1	0	4	3	0	4	5
346	PF3D7_1025100	rest	8.76824	GFPT	glutamine--fructose-6-phosphate aminotransferase [isomerizing], putative (GFPT)	1	0	0	0	2	0	4	8	0	11	14
347	PF3D7_0605900	rest	8.71999	null	long chain polyunsaturated fatty acid elongation enzyme, putative	0	0	0	0	1	0	5	4	2	5	4
348	PF3D7_1139900	rest	8.71999	null	conserved protein, unknown function	0	0	0	0	1	0	4	11	2	12	7
349	PF3D7_1215900	rest	8.71999	SR10	serpentine receptor, putative (SR10)	0	0	0	0	2	0	4	12	2	6	4
350	PF3D7_1108200	rest	8.70863	DTD	D-tyrosyl-tRNA(Tyr) deacylase (DTD)	0	1	0	1	0	0	1	8	0	8	5
351	PF3D7_1144900	rest	8.7076	RAB6	ras-related protein Rab-6 (RAB6)	0	0	5	9	3	0	12	18	5	17	15
352	PF3D7_0422000	rest	8.6969	null	steroid dehydrogenase, putative	0	0	0	1	0	0	13	12	3	15	14
353	PF3D7_1017400	rest	8.6969	PMM	phosphomannomutase, putative (PMM)	0	0	0	1	0	0	12	13	5	19	19
354	PF3D7_1107600	rest	8.66799	null	conserved Plasmodium protein, unknown function	0	1	0	1	0	0	7	13	0	18	0
355	PF3D7_0619700	rest	8.64152	null	conserved Plasmodium protein, unknown function	0	1	0	0	0	0	0	26	0	7	3
356	PF3D7_0928000	rest	8.64152	COX6B	cytochrome c oxidase subunit 6B, putative (COX6B)	0	1	0	0	0	0	0	5	0	3	5
357	PF3D7_1110200	rest	8.62688	PRPF6	pre-mRNA-processing factor 6, putative (PRPF6)	0	2	0	0	9	0	3	6	1	7	12
358	PF3D7_0214000	rest	8.60391	CCT8	T-complex protein 1 subunit theta (CCT8)	2	2	4	13	12	9	34	32	18	35	33
359	PF3D7_1349200	rest	8.60391	null	glutamate--tRNA ligase, putative	2	2	7	26	24	8	51	39	22	41	47
360	PF3D7_1127600	rest	8.57332	null	CRAL/TRIO domain-containing protein, putative	0	0	0	6	6	4	9	10	3	15	11
361	PF3D7_1355100	rest	8.57332	MCM6	DNA replication licensing factor MCM6 (MCM6)	0	0	0	19	9	7	51	39	10	43	30
362	PF3D7_1346400	rest	8.56934	null	conserved Plasmodium protein, unknown function	1	5	0	0	38	0	0	35	0	43	71
363	PF3D7_1413900	rest	8.56097	null	DnaJ protein, putative	0	0	0	0	0	2	2	6	0	10	7
364	PF3D7_0508400	rest	8.55251	null	transcription factor IIb, putative	0	0	0	2	0	0	8	8	0	10	2
365	PF3D7_1215800	rest	8.55251	null	conserved Plasmodium protein, unknown function	0	0	0	2	0	0	5	4	0	12	1
366	PF3D7_1202300	rest	8.53579	null	dynein heavy chain, putative	3	2	0	1	1	0	3	14	0	11	4
367	PF3D7_0618300	rest	8.52871	null	60S ribosomal protein L27a, putative	7	5	10	16	2	4	12	6	5	13	12
368	PF3D7_0719600	rest	8.52871	null	60S ribosomal protein L11a, putative	4	3	12	10	2	5	11	9	6	10	10
369	PF3D7_1351400	rest	8.52871	null	60S ribosomal protein L17, putative	5	3	21	4	2	5	8	8	5	7	9
370	PF3D7_0106800	rest	8.51353	RAB5c	ras-related protein Rab-5C (RAB5c)	0	1	1	1	1	0	8	11	2	12	12
371	PF3D7_1123400	rest	8.48362	null	translation elongation factor EF-1, subunit alpha, putative	2	1	4	4	15	2	13	10	5	13	20
372	PF3D7_0812100	rest	8.47529	null	conserved Plasmodium protein, unknown function	3	0	0	12	21	2	69	33	0	43	55
373	PF3D7_0920500	rest	8.46012	null	ADP-ribosylation factor, putative	0	0	0	0	1	0	3	1	0	8	9
374	PF3D7_1116200	rest	8.46012	PDX2	pyridoxine biosynthesis protein PDX2 (PDX2)	0	0	0	0	2	0	10	2	0	7	10
375	PF3D7_1459700	rest	8.46012	null	pyridoxal 5'-phosphate synthase, putative	0	0	0	0	1	0	8	2	0	7	7
376	PF3D7_0602000	rest	8.40979	null	conserved Plasmodium protein, unknown function	1	1	0	2	2	0	2	9	0	15	29
377	PF3D7_1357000	rest	8.38813	null	elongation factor 1-alpha	0	0	122	66	0	0	60	0	0	36	40
378	PF3D7_0422600	rest	8.37761	null	conserved Plasmodium protein, unknown function	0	1	0	0	2	1	2	9	0	9	6
379	PF3D7_0522800	rest	8.36071	null	G10 protein, putative	2	1	0	1	0	0	1	6	0	5	3
380	PF3D7_0215000	rest	8.35755	ACS9	acyl-CoA synthetase (ACS9)	0	0	0	2	7	2	13	35	0	33	33
381	PF3D7_1416900	rest	8.35755	null	prefoldin subunit 2, putative	0	0	0	2	6	2	8	6	0	8	11
382	PF3D7_0721600	rest	8.35183	null	40S ribosomal protein S5, putative	10	3	18	14	4	2	11	12	7	14	13
383	PF3D7_1323100	rest	8.35183	null	60S ribosomal protein L6, putative	4	3	16	10	3	2	13	11	5	14	11
384	PF3D7_1464700	rest	8.35183	null	ATP synthase (C/AC39) subunit, putative	3	8	3	7	11	1	24	24	15	27	25
385	PF3D7_1410200	rest	8.34611	null	cytidine triphosphate synthetase	1	1	1	5	11	1	15	18	7	19	16
386	PF3D7_0713700	rest	8.33541	null	conserved Plasmodium protein, unknown function	1	2	2	2	0	1	8	6	3	7	7
387	PF3D7_1333300	rest	8.33012	null	transmembrane protein Tmp21 homologue, putative	1	0	1	0	0	0	7	6	0	6	7
388	PF3D7_1408800	rest	8.32007	null	conserved Plasmodium protein, unknown function	2	1	0	1	0	0	4	5	0	5	0
389	PF3D7_0525900	gametocyte	8.29359	NEK2	NIMA related kinase 2 (NEK2)	0	1	0	0	0	0	1	4	0	7	10
390	PF3D7_0626100	rest	8.29359	null	oxidoreductase, short-chain dehydrogenase family, putative	0	1	0	0	0	0	1	5	0	5	12
391	PF3D7_0320100	rest	8.28186	SEC22	protein transport protein SEC22 (SEC22)	0	0	0	0	0	0	6	8	5	10	8
392	PF3D7_0511700	rest	8.25367	CGI121	EKC/KEOPS complex subunit CGI121 (CGI121)	0	0	0	0	1	0	2	3	0	5	5
393	PF3D7_1346200	rest	8.25367	null	nuclear import protein MOG1, putative	0	0	0	0	1	0	2	5	0	6	4
394	PF3D7_1356900	rest	8.25367	PK5	protein kinase 5 (PK5)	0	0	0	0	1	0	2	7	0	10	3
395	PF3D7_1425200	rest	8.25367	null	enoyl-CoA hydratase, putative	0	0	0	0	1	0	2	7	0	9	8
396	PF3D7_0317000	rest	8.2254	null	proteasome subunit alpha type-3, putative	2	0	0	5	8	5	17	12	5	12	16
397	PF3D7_0512600	rest	8.2254	RAB1b	ras-related protein Rab-1B (RAB1b)	2	0	0	5	3	3	19	11	4	16	20
398	PF3D7_0209400	rest	8.19708	null	conserved protein, unknown function	0	0	0	0	3	0	3	16	0	16	15
399	PF3D7_1218900	rest	8.19708	null	conserved Plasmodium protein, unknown function	0	0	0	0	3	0	4	3	0	8	7
400	PF3D7_1344100	rest	8.19708	null	krox-like protein, putative	0	0	0	0	9	0	6	26	0	32	34
401	PF3D7_1369400	rest	8.19708	null	conserved Plasmodium protein, unknown function	0	0	0	0	3	0	6	6	0	5	26
402	PF3D7_0320700	rest	8.1511	SPC2	signal peptidase complex subunit 2, putative (SPC2)	0	0	1	0	1	2	9	8	0	9	8
403	PF3D7_0823900	rest	8.13502	DTC	dicarboxylate/tricarboxylate carrier (DTC)	0	0	0	2	2	0	13	15	10	21	17
404	PF3D7_1237700	rest	8.04494	null	conserved protein, unknown function	0	0	11	9	1	5	12	10	7	11	11
405	PF3D7_1404100	rest	8.01819	null	cytochrome c, putative	3	3	0	0	1	7	9	8	0	9	9
406	PF3D7_1108100	rest	8.00925	null	conserved Plasmodium protein, unknown function	1	2	0	0	1	0	0	7	0	7	11
407	PF3D7_1328100	rest	7.9741	null	proteasome subunit beta type-7, putative	6	2	1	4	3	4	16	8	0	12	12
408	PF3D7_1317100	rest	7.95184	MCM4	DNA replication licensing factor MCM4 (MCM4)	0	1	2	29	22	9	56	39	16	41	28
409	PF3D7_0813200	rest	7.92871	null	CS domain protein, putative	1	0	0	0	1	1	4	10	0	15	11
410	PF3D7_1326500	rest	7.90971	null	conserved Plasmodium protein, unknown function	0	1	0	1	2	0	0	14	0	19	11
411	PF3D7_1358700	rest	7.86807	null	HVA22-like protein, putative	0	0	3	4	4	1	6	6	4	9	8
412	PF3D7_0808200	rest	7.84916	null	plasmepsin X	2	0	0	0	3	0	4	8	0	9	10
413	PF3D7_1120500	rest	7.84916	null	tRNA nucleotidyltransferase, putative	2	0	0	0	7	0	6	11	0	17	10
414	PF3D7_0316700	rest	7.82255	null	HVA22/TB2/DP1 family protein, putative	1	0	3	5	2	6	8	9	2	11	5
415	PF3D7_1102600	rest	7.80198	GEXP14	Plasmodium exported protein, unknown function (GEXP14)	0	1	0	0	0	1	0	6	0	7	4
416	PF3D7_0623500	rest	7.77354	SOD2	superoxide dismutase [Fe] (SOD2)	1	2	0	0	2	1	9	11	3	10	10
417	PF3D7_1310600	rest	7.74516	RAB5b	ras-related protein Rab-5B (RAB5b)	0	0	0	1	0	0	1	8	0	11	8
418	PF3D7_1348800	rest	7.70452	null	E1-E2 ATPase, putative	0	0	0	1	0	0	4	18	0	27	0
419	PF3D7_1329100	rest	7.69399	MyoC	myosin C (MyoC)	2	2	0	0	10	0	3	17	5	22	42
420	PF3D7_0314100	rest	7.67804	null	vesicle transport v-SNARE protein, putative	0	0	0	0	0	0	0	9	0	12	5
421	PF3D7_0417900	rest	7.67804	null	conserved Plasmodium protein, unknown function	0	0	0	0	0	0	0	6	0	8	5
422	PF3D7_0608310	rest	7.67804	SAM50	sorting assembly machinery 50 kDa subunit, putative (SAM50)	0	0	0	0	0	0	0	8	0	13	12
423	PF3D7_0615700	rest	7.67804	null	RNA and export factor binding protein, putative	0	0	0	0	0	0	0	8	0	6	3
424	PF3D7_0728200	rest	7.67804	ALP3	actin-like protein, putative (ALP3)	0	0	0	0	0	0	0	3	0	5	5
425	PF3D7_0819500	rest	7.67804	null	conserved protein, unknown function	0	0	0	0	0	0	0	8	0	9	10
426	PF3D7_0829300	rest	7.67804	LSM8	U6 snRNA-associated Sm-like protein LSm8, putative (LSM8)	0	0	0	0	0	0	0	3	0	3	5
427	PF3D7_0910600	rest	7.67804	YKT6.1	SNARE protein (YKT6.1)	0	0	0	0	0	0	0	6	0	7	5
428	PF3D7_1007800	rest	7.67804	null	conserved Plasmodium protein, unknown function	0	0	0	0	0	0	0	6	0	10	5
429	PF3D7_1020100	rest	7.67804	null	flagellar outer arm dynein-associated protein, putative	0	0	0	0	0	0	0	3	0	3	3
430	PF3D7_1114200	rest	7.67804	null	GTPase-activating protein, putative	0	0	0	0	0	0	0	3	0	3	3
431	PF3D7_1231300	rest	7.67804	null	conserved Plasmodium protein, unknown function	0	0	0	0	0	0	0	19	0	8	10
432	PF3D7_1245000	rest	7.67804	null	conserved Plasmodium protein, unknown function	0	0	0	0	0	0	0	3	0	5	6
433	PF3D7_1250600	rest	7.67804	null	eukaryotic translation initiation factor 2b, subunit 2, putative	0	0	0	0	0	0	0	8	0	4	3
434	PF3D7_1303100	rest	7.67804	null	methyltransferase-like protein, putative	0	0	0	0	0	0	0	6	0	7	5
435	PF3D7_1410800	rest	7.67804	null	ankyrin-repeat protein, putative	0	0	0	0	0	0	0	10	0	9	3
436	PF3D7_1437800	rest	7.67804	TRAPPC5	trafficking protein particle complex subunit 5, putative (TRAPPC5)	0	0	0	0	0	0	0	27	0	6	3
437	PF3D7_1446900	rest	7.67804	null	glutaminyl-peptide cyclotransferase, putative	0	0	0	0	0	0	0	4	0	8	5
438	PF3D7_1470500	gametocyte	7.67804	PDEdelta	phosphodiesterase delta, putative (PDEdelta)	0	0	0	0	0	0	0	6	0	9	3
439	PF3D7_0617300	rest	7.66133	null	conserved Plasmodium protein, unknown function	1	2	0	0	2	0	1	16	0	3	3
440	PF3D7_0708000	rest	7.66133	null	cytoskeleton associated protein, putative	1	2	0	0	1	0	1	12	0	15	22
441	PF3D7_1422700	rest	7.62007	null	conserved Plasmodium protein, unknown function	1	3	0	0	0	1	2	8	0	1	6
442	PF3D7_1110400	rest	7.60391	null	asparagine-rich antigen	2	2	1	3	52	34	2	21	6	24	25
443	PF3D7_0932200	rest	7.60391	PFN	profilin, putative (PFN)	2	1	1	7	6	8	10	5	5	10	11
444	PF3D7_1474400	rest	7.59315	null	conserved Plasmodium protein, unknown function	1	0	0	0	0	0	2	5	0	4	4
445	PF3D7_1021900	rest	7.59142	null	conserved Plasmodium protein (10b antigen), unknown function	2	4	0	0	24	51	6	31	11	36	72
446	PF3D7_1311300	rest	7.55006	null	ATP synthase subunit gamma, mitochondrial	0	0	0	1	2	0	11	15	5	16	13
447	PF3D7_1458700	rest	7.5449	null	exonuclease V, mitochondrial, putative	0	0	0	0	0	0	2	11	2	10	9
448	PF3D7_0505700	rest	7.53443	null	conserved Plasmodium membrane protein, unknown function	0	0	0	0	1	7	3	9	0	12	7
449	PF3D7_0904500	rest	7.49468	null	prefoldin subunit 4, putative	0	1	0	0	2	0	0	6	0	4	3
450	PF3D7_1021200	rest	7.49468	null	conserved Plasmodium protein, unknown function	0	1	0	0	2	0	0	7	0	7	3
451	PF3D7_0104500	rest	7.49058	null	conserved protein, unknown function	1	0	2	0	0	1	8	10	0	10	12
452	PF3D7_1426200	rest	7.49058	PRMT1	protein arginine N-methyltransferase 1 (PRMT1)	1	0	2	0	0	1	5	13	0	4	12
453	PF3D7_0703500	rest	7.47212	null	erythrocyte membrane-associated antigen	6	4	1.5	7.5	35	27	16	60	24	69	78
454	PF3D7_0803800	rest	7.47212	null	proteasome subunit beta type-4	7	5	1	10	8	10	18	13	12	12	15
455	PF3D7_0806800	rest	7.47212	null	vacuolar proton translocating ATPase subunit A, putative	3	4	2	8	19	11	26	29	11	33	37
456	PF3D7_0810600	rest	7.47212	null	RNA helicase, putative	7	6	2	20	19	19	33	36	18	39	44
457	PF3D7_0814900	rest	7.47212	FeSOD	superoxide dismutase [Fe] (FeSOD)	3	6	1	13	5	4	20	14	4	18	15
458	PF3D7_1102500	rest	7.47212	GEXP02	Plasmodium exported protein (PHISTb), unknown function (GEXP02)	5	5	1	14	15	8	5	34	7	26	22
459	PF3D7_1211700	rest	7.47212	MCM5	DNA replication licensing factor MCM5, putative (MCM5)	5	3	1	19	7	4	30	14	8	37	16
460	PF3D7_1242800	rest	7.47212	rabGDI	rab specific GDP dissociation inhibitor (rabGDI)	3	5	2	14	10	13	24	18	11	30	26
461	PF3D7_1345700	rest	7.47212	IDH	isocitrate dehydrogenase [NADP], mitochondrial (IDH)	5	4	2	3	10	3	27	22	10	27	27
462	PF3D7_1353900	rest	7.47212	null	proteasome subunit alpha type-7, putative	5	5	2	6	5	6	20	12	9	12	17
463	PF3D7_1474800	rest	7.47212	null	proteasome subunit alpha type-1, putative	6	3	1	4	9	4	13	14	7	16	16
464	PF3D7_0909800	rest	7.45406	SNRPD3	small nuclear ribonucleoprotein Sm D3, putative (SNRPD3)	2	1	0	0	0	2	0	17	0	4	4
465	PF3D7_0417300	rest	7.44233	null	LETM1-like protein, putative	0	0	0	0	0	2	3	16	3	17	12
466	PF3D7_1322000	rest	7.44233	null	adenosine-diphosphatase, putative	0	0	0	0	0	1	5	12	3	17	11
467	PF3D7_0913300	rest	7.43809	null	conserved Plasmodium protein, unknown function	0	2	0	0	4	0	0	14	0	5	4
468	PF3D7_1107100	rest	7.43809	null	nucleic acid binding protein, putative	0	2	0	0	3	0	0	3	0	4	7
469	PF3D7_1234500	rest	7.43798	null	conserved Plasmodium protein, unknown function	1	1	0	0	0	0	3	13	4	11	10
470	PF3D7_1110700	rest	7.42466	ALP1	actin-like protein, putative (ALP1)	2	0	0	1	6	1	13	14	0	14	18
471	PF3D7_1356300	rest	7.42466	null	ubiquitin-conjugating enzyme, putative	2	0	0	1	7	2	8	34	0	10	8
472	PF3D7_0910300	rest	7.41413	null	conserved Plasmodium protein, unknown function	0	0	0	0	2	1	2	30	0	9	4
473	PF3D7_1477300	gametocyte	7.41413	Pfg14-744	Plasmodium exported protein (PHIST), unknown function (Pfg14-744)	0	0	0	0	2	1	2	8	0	4	6
474	PF3D7_0204700	rest	7.38264	HT	hexose transporter (HT)	1	0	2	12	5	1	8	8	7	8	10
475	PF3D7_0410600	rest	7.38264	null	conserved Plasmodium protein, unknown function	1	0	2	8	7	1	13	13	13	14	11
476	PF3D7_1129900	rest	7.38264	null	transporter, putative	1	0	1	11	4	2	11	20	7	22	14
477	PF3D7_1232300	rest	7.36915	null	cytochrome b5, putative	0	1	0	0	1	0	3	26	0	4	2
478	PF3D7_0305700	rest	7.35093	null	ubiquitin-conjugating enzyme E2, putative	1	0	0	4	3	3	9	6	1	8	9
479	PF3D7_1104100	rest	7.34611	SYN13	syntaxin, Qa-SNARE family (SYN13)	0	1	0	3	4	1	1	5	4	8	7
480	PF3D7_1144500	rest	7.34147	AOS1	ubiquitin activating enzyme (E1) subunit Aos1, putative (AOS1)	0	0	0	2	3	0	3	9	2	7	11
481	PF3D7_0213500	rest	7.33012	null	conserved Plasmodium protein, unknown function	0	0	0	0	0	0	1	6	0	6	6
482	PF3D7_0706700	rest	7.33012	MSH2-2	DNA mismatch repair protein MSH2, putative (MSH2-2)	0	0	0	0	0	0	1	17	0	18	3
483	PF3D7_1006100	rest	7.33012	NOT5	CCR4-NOT transcription complex subunit 5, putative (NOT5)	0	0	0	0	0	0	1	4	0	6	4
484	PF3D7_1141600	rest	7.33012	DPM1	dolichol-phosphate mannosyltransferase (DPM1)	0	0	0	0	0	0	1	11	0	9	3
485	PF3D7_1310300	rest	7.33012	null	zinc finger protein, putative	0	0	0	0	0	0	1	7	0	4	5
486	PF3D7_1345300	rest	7.33012	null	conserved Plasmodium protein, unknown function	0	0	0	0	0	0	1	3	0	5	3
487	PF3D7_1436900	rest	7.33012	null	histidine triad protein, putative	0	0	0	0	0	0	1	6	0	6	4
488	PF3D7_1447400	rest	7.33012	null	conserved Plasmodium protein, unknown function	0	0	0	0	0	0	1	4	0	4	4
489	PF3D7_1450300	rest	7.33012	CPR	NADPH--cytochrome P450 reductase, putative (CPR)	0	0	0	0	0	0	1	5	0	5	3
490	PF3D7_0322600	rest	7.28948	null	conserved Plasmodium protein, unknown function	0	0	0	0	0	0	5	7	0	10	0
491	PF3D7_1234400	rest	7.28948	null	aspartyl protease, putative	0	0	0	0	0	0	3	5	0	15	0
492	PF3D7_1426300	rest	7.28948	null	dynein-associated protein, putative	0	0	0	0	0	0	5	20	0	18	0
493	PF3D7_1341300	rest	7.26949	null	60S ribosomal protein L18-2, putative	2	3	13	2	4	4	6	6	2	6	6
494	PF3D7_0905000	rest	7.25896	null	conserved Plasmodium protein, unknown function	0	1	0	0	2	2	9	11	3	11	10
495	PF3D7_0935000	rest	7.21994	null	U2 small nuclear ribonucleoprotein B'', putative	1	0	0	0	0	1	4	11	2	7	5
496	PF3D7_0519200	rest	7.20459	null	V-type proton ATPase 16 kDa proteolipid subunit	2	0	0	0	0	0	3	26	0	3	2
497	PF3D7_1319000	rest	7.14675	null	conserved Plasmodium protein, unknown function	0	1	0	0	1	0	1	9	0	12	10
498	PF3D7_1366500	rest	7.14448	NDK	nucleoside diphosphate kinase (NDK)	1	2	4	7	7	5	17	12	3	13	13
499	PF3D7_0211200	rest	7.13502	RAB5a	ras-related protein Rab-5A (RAB5a)	0	0	0	0	2	0	4	7	6	8	10
500	PF3D7_1124000	rest	7.13502	ERO1	endoplasmic reticulum oxidoreductin, putative (ERO1)	0	0	0	0	1	0	4	13	3	14	11
501	PF3D7_1324700	rest	7.13502	YKT6.2	SNARE protein, putative (YKT6.2)	0	0	0	0	2	0	3	11	6	11	8
502	PF3D7_1354200	rest	7.13502	IP5P	inositol-polyphosphate 5-phosphatase, putative (IP5P)	0	0	0	0	2	0	3	16	7	23	24
503	PF3D7_1410000	rest	7.13502	EMC2	ER membrane protein complex subunit 2, putative (EMC2)	0	0	0	0	1	0	11	13	9	15	13
504	PF3D7_1438600	rest	7.13502	null	conserved protein, unknown function	0	0	0	0	1	0	3	5	3	6	8
505	PF3D7_1315600	rest	7.05947	PIS	CDP-diacylglycerol--inositol 3-phosphatidyltransferase (PIS)	1	0	0	0	0	0	4	3	1	4	4
506	PF3D7_1233600	rest	7.00963	AARP1	asparagine and aspartate rich protein 1 (AARP1)	2	0	0	0	20	2	4	5	0	18	37
507	PF3D7_1456500	rest	7.00074	null	conserved Plasmodium protein, unknown function	0	2	0	1	12	9	6	30	2	33	50
508	PF3D7_0515700	rest	6.98836	GAP40	glideosome-associated protein 40, putative (GAP40)	0	0	2	7	10	4	11	57	3	8	7
509	PF3D7_1015200	rest	6.98836	CysRS	cysteine--tRNA ligase, putative (CysRS)	0	0	2	16	3	6	25	26	10	25	25
510	PF3D7_1128100	rest	6.98836	null	cochaperone prefoldin complex subunit, putative	0	0	2	13	6	3	15	14	8	16	14
511	PF3D7_1402300	rest	6.98836	RPN6	26S proteasome regulatory subunit RPN6 (RPN6)	0	0	1	6	10	4	28	25	14	25	32
512	PF3D7_0812500	rest	6.9876	null	RNA-binding protein, putative	2	4	0	0	10	12	0	6	0	9	8
513	PF3D7_0603400	rest	6.95703	TEX1	trophozoite exported protein 1 (TEX1)	2	2	0	0	9	0	2	15	2	8	9
514	PF3D7_0819800	rest	6.94155	null	conserved Plasmodium protein, unknown function	2	0	0	0	0	0	5	3	0	5	0
515	PF3D7_1025500	rest	6.94155	null	conserved Plasmodium protein, unknown function	2	0	0	0	0	0	3	5	0	11	0
516	PF3D7_1465800	rest	6.94155	null	dynein beta chain, putative	2	0	0	0	0	0	9	17	0	25	0
517	PF3D7_1473100	rest	6.90478	null	GTPase-activating protein, putative	1	4	0	0	1	1	1	3	1	4	5
518	PF3D7_0405400	rest	6.85446	PRPF8	pre-mRNA-processing-splicing factor 8, putative (PRPF8)	2	2	0	0	13	1	24	39	13	44	58
519	PF3D7_1414400	rest	6.83773	PP1	serine/threonine protein phosphatase PP1 (PP1)	5	1	0	9	8	0	18	18	10	19	18
520	PF3D7_0313600	rest	6.83416	null	conserved Plasmodium protein, unknown function	1	1	0	0	0	0	0	5	0	7	7
521	PF3D7_0810200	rest	6.83416	ABCK1	ABC1 family, putative (ABCK1)	1	1	0	0	0	0	0	14	0	17	14
522	PF3D7_1468800	rest	6.77543	U2AF2	splicing factor U2AF large subunit, putative (U2AF2)	0	2	0	0	1	3	0	3	0	5	3
523	PF3D7_0720800	rest	6.77259	null	Ham1-like protein, putative	0	0	1	2	3	1	5	7	0	9	8
524	PF3D7_1409300	rest	6.77259	DDI1	DNA damage-inducible protein 1, putative (DDI1)	0	0	1	2	3	1	12	6	0	11	10
525	PF3D7_0505500	rest	6.76597	MSH6	DNA mismatch repair protein MSH6, putative (MSH6)	1	0	0	12	19	3	36	38	8	41	19
526	PF3D7_1011400	rest	6.76597	null	proteasome subunit beta type-5	1	0	0	6	3	3	10	7	3	7	8
527	PF3D7_1104000	rest	6.76597	null	phenylalanine--tRNA ligase beta subunit	1	0	0	4	12	14	26	23	8	26	30
528	PF3D7_0614500	rest	6.73695	RPL19	60S ribosomal protein L19 (RPL19)	5	2	15	8	0	7	6	5	6	7	8
529	PF3D7_0513800	rest	6.71053	RAB1a	ras-related protein Rab-1A (RAB1a)	0	0	0	1	2	1	10	37	5	8	8
530	PF3D7_1439700	rest	6.71053	null	leucine carboxyl methyltransferase, putative	0	0	0	1	2	1	4	7	3	7	7
531	PF3D7_1474600	rest	6.71053	null	conserved Plasmodium membrane protein, unknown function	0	0	0	1	1	2	4	7	5	8	4
532	PF3D7_0622800	rest	6.64044	null	leucine--tRNA ligase, putative	2	0	1	34	29	3	53	21	19	49	48
533	PF3D7_0717700	rest	6.64044	null	serine--tRNA ligase, putative	2	0	2	15	21	10	34	31	11	36	32
534	PF3D7_1417800	rest	6.64044	MCM2	DNA replication licensing factor MCM2 (MCM2)	2	0	2	20	16	8	57	41	17	46	28
535	PF3D7_1239800	rest	6.61153	null	conserved Plasmodium protein, unknown function	2	1	2	3	23	10	5	9	0	6	0
536	PF3D7_1314700	rest	6.59856	null	conserved Plasmodium protein, unknown function	0	2	0	0	5	2	0	3	0	4	6
537	PF3D7_1033900	rest	6.55323	null	ubiquitin-conjugating enzyme, putative	0	0	0	1	2	0	2	1	0	3	3
538	PF3D7_0516700	rest	6.55019	null	ubiquitin carboxyl-terminal hydrolase 2, putative	1	0	0	2	11	1	5	5	0	30	17
539	PF3D7_1458400	rest	6.55006	ADCL	aminodeoxychorismate lyase (ADCL)	0	0	2	2	1	0	6	8	6	10	7
540	PF3D7_0606700	rest	6.54703	null	coatomer alpha subunit, putative	1	3	0	1	18	4	14	22	8	23	41
541	PF3D7_0319400	rest	6.5312	null	kinesin-8, putative	0	0	0	0	2	0	0	7	0	6	3
542	PF3D7_0622500	rest	6.5312	null	RNA methyltransferase, putative	0	0	0	0	1	0	0	4	0	5	5
543	PF3D7_0723000	rest	6.5312	null	tRNAHis guanylyltransferase, putative	0	0	0	0	2	0	0	3	0	5	4
544	PF3D7_0731800	rest	6.5312	GEXP08	alpha/beta hydrolase, putative (GEXP08)	0	0	0	0	1	0	0	4	0	6	11
545	PF3D7_0922900	rest	6.5312	FabG	3-oxoacyl-[acyl-carrier-protein] reductase (FabG)	0	0	0	0	1	0	0	22	0	6	12
546	PF3D7_0934700	rest	6.5312	null	UBX domain, putative	0	0	0	0	1	0	0	12	0	4	4
547	PF3D7_1240000	rest	6.5312	null	3-hydroxyisobutyryl-coenzyme A hydrolase, putative	0	0	0	0	2	0	0	3	0	12	14
548	PF3D7_1359100	rest	6.5312	null	riboflavin kinase / FAD synthase family protein, putative	0	0	0	0	2	0	0	10	0	10	5
549	PF3D7_0111000	rest	6.51092	null	kinesin-8, putative	2	3	0	2	4	0	1	14	0	21	2
550	PF3D7_1122400	rest	6.49071	null	conserved Plasmodium protein, unknown function	2	1	0	0	4	0	2	5	0	7	4
551	PF3D7_0628000	rest	6.49058	PTPS	6-pyruvoyltetrahydropterin synthase (PTPS)	0	0	0	0	0	1	1	3	0	5	3
552	PF3D7_1452200	rest	6.49058	null	aminomethyltransferase, putative	0	0	0	0	0	1	1	13	0	14	15
553	PF3D7_0904400	rest	6.48813	SPC3	signal peptidase complex subunit 3, putative (SPC3)	1	0	0	1	1	2	10	5	2	10	7
554	PF3D7_1310500	rest	6.47451	null	conserved protein, unknown function	1	0	0	0	0	0	9	8	3	8	8
555	PF3D7_1469200	rest	6.47451	SHLP1	shewanella-like protein phosphatase 1, putative (SHLP1)	1	0	0	0	0	0	4	7	4	8	6
556	PF3D7_1203500	rest	6.46541	SUA5	threonylcarbamoyl-AMP synthase, putative (SUA5)	0	1	0	0	3	1	7	3	2	17	15
557	PF3D7_0604000	rest	6.44631	null	conserved Plasmodium protein, unknown function	1	0	0	0	1	0	2	8	0	9	16
558	PF3D7_1458000	rest	6.44631	FP1	cysteine proteinase falcipain 1 (FP1)	1	0	0	0	1	0	2	5	0	5	3
559	PF3D7_0307900	rest	6.4456	null	conserved Plasmodium protein, unknown function	1	1	0	0	0	0	5	15	0	21	0
560	PF3D7_1212300	rest	6.4456	null	WD repeat-containing protein, putative	1	1	0	0	0	0	4	5	0	7	0
561	PF3D7_1472000	rest	6.43798	null	pre-mRNA-splicing factor ISY1, putative	0	1	0	0	0	0	1	4	2	5	5
562	PF3D7_1339400	rest	6.43704	null	conserved Plasmodium protein, unknown function	0	0	0	2	0	0	5	2	0	5	2
563	PF3D7_1333000	rest	6.4215	CPN20	20 kDa chaperonin (CPN20)	2	6	1	1	8	3	8	10	8	10	13
564	PF3D7_0809700	rest	6.40567	RUVB1	RuvB-like helicase 1 (RUVB1)	0	0	0	0	1	0	8	18	0	19	2
565	PF3D7_1007000	rest	6.40567	null	conserved membrane protein, unknown function	0	0	0	0	1	0	3	3	0	3	2
566	PF3D7_0622600	rest	6.39806	null	conserved Plasmodium protein, unknown function	0	0	0	0	2	0	2	22	2	5	4
567	PF3D7_1226800	rest	6.38973	ATX3	ataxin-3, putative (ATX3)	1	0	0	0	6	0	5	12	0	7	4
568	PF3D7_1420200	rest	6.38973	null	tetratricopeptide repeat family protein, putative	1	0	0	0	8	0	19	11	0	15	21
569	PF3D7_1430300	rest	6.38973	null	acid phosphatase, putative	1	0	0	0	21	0	3	15	0	21	29
570	PF3D7_1462300	rest	6.35438	null	conserved Plasmodium protein, unknown function	0	4	1	0	13	19	48	41	23	50	38
571	PF3D7_0404300	rest	6.34147	null	conserved Plasmodium protein, unknown function	0	0	0	0	6	0	3	3	2	4	11
572	PF3D7_0406400	rest	6.34147	cGloII	cytosolic glyoxalase II (cGloII)	0	0	0	0	5	0	16	9	2	10	16
573	PF3D7_0210200	rest	6.30495	null	conserved Plasmodium protein, unknown function	0	1	0	0	4	0	15	36	1	50	12
574	PF3D7_1360200	rest	6.29549	EMC3	ER membrane protein complex subunit 3, putative (EMC3)	0	0	0	0	2	2	9	7	4	8	6
575	PF3D7_1236600	rest	6.28573	null	p25-alpha family protein, putative	1	0	0	1	0	0	0	3	0	10	4
576	PF3D7_0423500	rest	6.28198	GAPM2	glideosome associated protein with multiple membrane spans 2 (GAPM2)	2	1	4	12	9	4	4	8	4	8	7
577	PF3D7_1441400	rest	6.28198	FACT-S	FACT complex subunit SSRP1, putative (FACT-S)	2	1	12	15	10	20	22	25	19	28	26
578	PF3D7_1322300	rest	6.26658	null	translation initiation factor EIF-2B subunit related	0	2	0	0	1	2	2	9	0	12	0
579	PF3D7_0721400	rest	6.2407	null	conserved Plasmodium protein, unknown function	0	0	1	2	0	4	8	9	2	10	12
580	PF3D7_0208800	rest	6.2407	null	conserved Plasmodium protein, unknown function	0	0	0	2	0	4	6	8	3	10	7
581	PF3D7_1323200	rest	6.23778	null	V-type proton ATPase subunit G, putative	2	2	0	0	8	4	10	7	2	7	10
582	PF3D7_1414000	rest	6.23456	RPN13	26S proteasome regulatory subunit RPN13, putative (RPN13)	1	2	0	0	7	0	9	8	5	9	11
583	PF3D7_1354400	rest	6.23058	null	V-type proton ATPase 21 kDa proteolipid subunit, putative	0	0	0	2	0	0	2	3	0	3	2
584	PF3D7_0216400	rest	6.18328	VPS45	vacuolar protein sorting-associated protein 45, putative (VPS45)	0	0	0	0	2	0	1	15	0	21	13
585	PF3D7_0816100	rest	6.18328	null	phosphopantothenoylcysteine decarboxylase, putative	0	0	0	0	2	0	1	6	0	7	3
586	PF3D7_1006600	rest	6.18328	PhLP1	phosducin-like protein, putative (PhLP1)	0	0	0	0	2	0	1	8	0	11	6
587	PF3D7_1466800	rest	6.15592	null	conserved Plasmodium protein, unknown function	0	0	0	2	20	3	3	41	0	24	32
588	PF3D7_0209800	rest	6.15019	UAP56	ATP-dependent RNA helicase UAP56 (UAP56)	14	8	21	16	14	9	23	22	20	23	24
589	PF3D7_0306800	rest	6.15019	CCT2	T-complex protein 1 subunit beta (CCT2)	15	7	12	27	31	19	46	39	29	39	44
590	PF3D7_0307100	rest	6.15019	null	40S ribosomal protein S12, putative	10	3	13	6	8	10	9	6	6	8	11
591	PF3D7_0307200	rest	6.15019	null	60S ribosomal protein L7, putative	9	4	17	5	8	16	11	13	11	14	15
592	PF3D7_0308200	rest	6.15019	CCT7	T-complex protein 1 subunit eta (CCT7)	5	6	3	11	11	7	28	22	19	22	28
593	PF3D7_0316800	rest	6.15019	null	40S ribosomal protein S15A, putative	7	4	23	15	6	6	15	9	7	11	9
594	PF3D7_0320300	rest	6.15019	CCT5	T-complex protein 1 subunit epsilon (CCT5)	7	9	6	23	7	5	33	35	23	38	37
595	PF3D7_0322900	rest	6.15019	null	40S ribosomal protein S3A, putative	22	4	41	34	11	23	30	21	19	24	25
596	PF3D7_0406100	rest	6.15019	null	V-type proton ATPase subunit B	9	9	12	24	17	10	32	25	16	29	29
597	PF3D7_0422400	rest	6.15019	RPS19	40S ribosomal protein S19 (RPS19)	13	6	63	38	10	13	17	13	9	13	15
598	PF3D7_0424600	rest	6.15019	null	Plasmodium exported protein (PHISTb), unknown function	8	4	20	19	6	9	15	16	14	14	15
599	PF3D7_0516200	rest	6.15019	null	40S ribosomal protein S11	11	8	27	25	10	12	12	11	7	12	9
600	PF3D7_0516900	rest	6.15019	RPL2	60S ribosomal protein L2 (RPL2)	7	3	17	22	6	6	14	8	7	11	10
601	PF3D7_0517300	rest	6.15019	SR1	serine/arginine-rich splicing factor 1 (SR1)	4	7	4	6	8	4	5	8	6	17	14
602	PF3D7_0519400	rest	6.15019	RPS24	40S ribosomal protein S24 (RPS24)	6	3	10	9	3	5	10	6	5	9	8
603	PF3D7_0520000	rest	6.15019	null	40S ribosomal protein S9, putative	4	3	32	12	3	12	12	10	6	12	13
604	PF3D7_0524000	rest	6.15019	KASbeta	karyopherin beta (KASbeta)	13	6	40	52	38	20	65	59	57	64	67
605	PF3D7_0527500	rest	6.15019	HIP	Hsc70-interacting protein (HIP)	5	3	11	13	11	10	17	18	9	12	17
606	PF3D7_0608800	rest	6.15019	OAT	ornithine aminotransferase (OAT)	22	9	73	99	30	20	49	29	23	30	41
607	PF3D7_0617200	rest	6.15019	null	conserved Plasmodium protein, unknown function	15	9	14	6	23	35	8	6	25	14	17
608	PF3D7_0619400	rest	6.15019	null	cell division cycle protein 48 homologue, putative	24	22	47	76	46	29	74	43	40	59	59
609	PF3D7_0626800	rest	6.15019	PyrK	pyruvate kinase (PyrK)	27	4	74	95	32	19	48	27	27	35	37
610	PF3D7_0708400	rest	6.15019	HSP90	heat shock protein 90 (HSP90)	51	17	291	359	55	37	81	82	54	73	64
611	PF3D7_0708800	rest	6.15019	HSP110c	heat shock protein 110 (HSP110c)	10	8	63	69	34	28	63	46	33	46	51
612	PF3D7_0719700	rest	6.15019	null	40S ribosomal protein S10, putative	10	8	9	6	4	12	8	6	6	7	8
613	PF3D7_0722400	rest	6.15019	null	GTP-binding protein, putative	4	4	17	16	14	10	27	18	18	27	24
614	PF3D7_0807900	rest	6.15019	TyrRS	tyrosine--tRNA ligase (TyrRS)	6	4	7	9	8	6	13	18	7	21	21
615	PF3D7_0813300	rest	6.15019	null	conserved Plasmodium protein, unknown function	13	6	14	7	10	16	12	13	15	11	16
616	PF3D7_0814000	rest	6.15019	null	60S ribosomal protein L13-2, putative	14	6	28	13	4	10	14	16	14	15	17
617	PF3D7_0814200	rest	6.15019	ALBA1	DNA/RNA-binding protein Alba 1 (ALBA1)	7	4	23	33	7	17	19	14	10	15	16
618	PF3D7_0818200	rest	6.15019	14-3-3I	14-3-3 protein (14-3-3I)	17	14	51	82	27	12	37	25	18	26	28
619	PF3D7_0818900	rest	6.15019	HSP70	heat shock protein 70 (HSP70)	55	33	320	286	38	44	70	57	45	58	51
620	PF3D7_0823200	rest	6.15019	null	RNA-binding protein, putative	12	4	5	3	11	18	13	11	11	9	10
621	PF3D7_0826700	rest	6.15019	RACK	receptor for activated c kinase (RACK)	18	10	15	14	13	10	19	12	13	14	16
622	PF3D7_0827900	rest	6.15019	PDI8	protein disulfide isomerase (PDI8)	56	69	76	55	25	27	43	33	26	32	35
623	PF3D7_0903700	rest	6.15019	null	alpha tubulin 1	16	14	20	44	6	3	30	8	5	10	27
624	PF3D7_0913200	rest	6.15019	EF-1beta	elongation factor 1-beta (EF-1beta)	6	3	20	18	10	19	14	13	11	14	18
625	PF3D7_0917900	rest	6.15019	HSP70-2	heat shock protein 70 (HSP70-2)	48	42	151	122	42	54	81	40	45	53	57
626	PF3D7_0919000	rest	6.15019	NAPS	nucleosome assembly protein (NAPS)	14	29	20	45	13	15	26	41	15	16	17
627	PF3D7_0922500	rest	6.15019	PGK	phosphoglycerate kinase (PGK)	23	3	107	110	37	24	58	32	32	40	40
628	PF3D7_0925900	rest	6.15019	null	conserved Plasmodium protein, unknown function	14	4	10	13	3	5	14	8	6	11	10
629	PF3D7_0932300	rest	6.15019	M18AAP	M18 aspartyl aminopeptidase (M18AAP)	5	3	3	17	5	7	24	9	10	26	24
630	PF3D7_1006200	rest	6.15019	ALBA3	DNA/RNA-binding protein Alba 3 (ALBA3)	8	8	13	4	9	15	11	9	7	10	10
631	PF3D7_1006800	rest	6.15019	null	RNA-binding protein, putative	8	3	9	9	10	10	16	9	11	9	11
632	PF3D7_1007900	rest	6.15019	EIF3D	eukaryotic translation initiation factor 3 subunit D, putative (EIF3D)	9	7	9	7	13	10	20	26	21	27	28
633	PF3D7_1008400	rest	6.15019	RPT2	26S protease regulatory subunit 4, putative (RPT2)	5	6	8	11	12	5	16	15	11	14	23
634	PF3D7_1008700	rest	6.15019	null	tubulin beta chain	28	47	57	364	26	18	42	31	19	31	33
635	PF3D7_1008900	rest	6.15019	AK1	adenylate kinase (AK1)	12	10	15	5	10	15	22	17	12	16	21
636	PF3D7_1015600	rest	6.15019	HSP60	heat shock protein 60 (HSP60)	20	9	25	18	22	16	46	37	33	36	41
637	PF3D7_1015900	rest	6.15019	ENO	enolase (ENO)	34	27	87	114	37	21	45	36	29	40	34
638	PF3D7_1026800	rest	6.15019	RPS2	40S ribosomal protein S2 (RPS2)	14	9	13	9	13	11	12	14	12	15	13
639	PF3D7_1027800	rest	6.15019	RPL3	60S ribosomal protein L3 (RPL3)	20	14	42	21	12	13	17	18	17	20	18
640	PF3D7_1104400	rest	6.15019	null	conserved protein, unknown function	26	7	25	20	12	17	24	23	18	27	26
641	PF3D7_1105000	rest	6.15019	H4	histone H4 (H4)	11	6	42	37	9	16	16	14	14	13	11
642	PF3D7_1105100	rest	6.15019	H2B	histone H2B (H2B)	9	4	63	25	6	26	10	11	9	9	9
643	PF3D7_1105400	rest	6.15019	null	40S ribosomal protein S4, putative	14	6	32	11	4	15	23	15	13	15	21
644	PF3D7_1105800	rest	6.15019	null	conserved Plasmodium protein, unknown function	3	7	8	10	4	5	16	13	10	16	16
645	PF3D7_1108400	rest	6.15019	CK2alpha	casein kinase 2, alpha subunit (CK2alpha)	7	10	20	13	10	12	19	18	16	20	20
646	PF3D7_1108600	rest	6.15019	ERC	endoplasmic reticulum-resident calcium binding protein (ERC)	27	20	49	33	23	19	25	28	16	26	27
647	PF3D7_1115600	rest	6.15019	CYP19B	peptidyl-prolyl cis-trans isomerase (CYP19B)	13	11	11	13	10	10	15	13	7	13	12
648	PF3D7_1120100	rest	6.15019	PGM1	phosphoglycerate mutase, putative (PGM1)	23	11	24	54	18	17	41	29	15	31	31
649	PF3D7_1126200	rest	6.15019	null	40S ribosomal protein S18, putative	6	6	12	8	4	7	12	9	6	10	10
650	PF3D7_1129100	rest	6.15019	PV1	parasitophorous vacuolar protein 1 (PV1)	14	5	11	3	11	16	8	13	16	11	18
651	PF3D7_1130200	rest	6.15019	PfP0	60S ribosomal protein P0 (PfP0)	25	15	35	26	15	18	26	19	20	20	21
652	PF3D7_1130400	rest	6.15019	RPT5	26S protease regulatory subunit 6A, putative (RPT5)	5	3	10	10	15	16	18	21	17	24	24
653	PF3D7_1134000	rest	6.15019	HSP70-3	heat shock protein 70 (HSP70-3)	46	7	55	36	24	26	55	41	45	42	44
654	PF3D7_1136500	rest	6.15019	CK1	casein kinase 1 (CK1)	6	4	3	8	9	12	17	20	19	22	17
655	PF3D7_1203700	rest	6.15019	NAPL	nucleosome assembly protein (NAPL)	9	13	20	20	9	12	17	14	11	19	20
656	PF3D7_1204300	rest	6.15019	EIF5A	eukaryotic translation initiation factor 5A (EIF5A)	4	4	6	12	7	8	10	4	5	8	11
657	PF3D7_1222300	rest	6.15019	GRP94	endoplasmin, putative (GRP94)	45	47	88	126	31	40	69	49	37	60	64
658	PF3D7_1224300	rest	6.15019	PABP	polyadenylate-binding protein, putative (PABP)	28	39	29	34	38	46	41	28	32	40	44
659	PF3D7_1225800	rest	6.15019	UBA1	ubiquitin-activating enzyme E1 (UBA1)	9	7	6	19	31	13	68	21	13	52	59
660	PF3D7_1232100	rest	6.15019	CPN60	60 kDa chaperonin (CPN60)	7	5	10	5	22	26	37	19	24	24	27
661	PF3D7_1235600	rest	6.15019	SHMT	serine hydroxymethyltransferase (SHMT)	7	3	27	45	15	4	37	18	13	34	37
662	PF3D7_1235700	rest	6.15019	null	ATP synthase subunit beta, mitochondrial	20	28	14	7	13	6	26	32	13	31	25
663	PF3D7_1238800	rest	6.15019	ACS11	acyl-CoA synthetase (ACS11)	8	5	3	4	11	21	16	12	18	25	29
664	PF3D7_1242700	rest	6.15019	null	40S ribosomal protein S17, putative	7	5	21	8	4	10	12	11	8	11	12
665	PF3D7_1246200	rest	6.15019	ACT1	actin I (ACT1)	15	13	90	156	28	19	37	28	23	31	30
666	PF3D7_1248900	rest	6.15019	RPT6	26S protease regulatory subunit 8, putative (RPT6)	4	4	7	11	19	6	21	17	19	27	29
667	PF3D7_1302800	rest	6.15019	null	40S ribosomal protein S7, putative	11	4	18	6	5	6	16	12	11	15	15
668	PF3D7_1311800	rest	6.15019	M1AAP	M1-family alanyl aminopeptidase (M1AAP)	39	13	61	53	54	48	93	68	55	74	76
669	PF3D7_1311900	rest	6.15019	vapA	V-type proton ATPase catalytic subunit A (vapA)	15	10	10	61	27	11	53	44	21	46	42
670	PF3D7_1317800	rest	6.15019	RPS19	40S ribosomal protein S19 (RPS19)	7	3	10	6	5	5	5	6	3	6	7
671	PF3D7_1324900	rest	6.15019	LDH	L-lactate dehydrogenase (LDH)	35	36	29	61	23	20	39	26	20	26	24
672	PF3D7_1325100	rest	6.15019	null	phosphoribosylpyrophosphate synthetase	17	10	9	7	12	21	24	18	22	19	16
673	PF3D7_1331800	rest	6.15019	null	60S ribosomal protein L23, putative	11	3	9	7	3	3	7	7	6	7	8
674	PF3D7_1338200	rest	6.15019	null	60S ribosomal protein L6-2, putative	10	3	11	10	6	14	14	19	10	13	13
675	PF3D7_1341200	rest	6.15019	null	60S ribosomal protein L18, putative	8	5	27	18	7	9	14	11	8	13	14
676	PF3D7_1342000	rest	6.15019	null	40S ribosomal protein S6	18	8	25	10	7	18	15	11	9	12	12
677	PF3D7_1347500	rest	6.15019	ALBA4	DNA/RNA-binding protein Alba 4 (ALBA4)	16	30	30	37	12	19	30	22	18	21	23
678	PF3D7_1350100	rest	6.15019	KRS1	lysine--tRNA ligase (KRS1)	8	6	16	16	13	15	25	24	14	26	38
679	PF3D7_1357800	rest	6.15019	CCT4	T-complex protein 1 subunit delta (CCT4)	13	5	15	29	15	15	39	29	25	32	34
680	PF3D7_1358800	rest	6.15019	RPS15	40S ribosomal protein S15 (RPS15)	7	4	15	13	3	10	13	9	8	13	10
681	PF3D7_1360800	rest	6.15019	FLN	falcilysin (FLN)	9	15	26	67	27	26	98	80	32	83	83
682	PF3D7_1361900	rest	6.15019	PCNA1	proliferating cell nuclear antigen 1 (PCNA1)	6	5	13	42	10	6	31	21	10	23	21
683	PF3D7_1407800	rest	6.15019	PM4	plasmepsin IV (PM4)	16	19	13	28	14	16	22	18	15	16	18
684	PF3D7_1408000	rest	6.15019	null	plasmepsin II	15	6	12	4	10	13	15	20	13	13	12
685	PF3D7_1408100	rest	6.15019	HAP	plasmepsin III (HAP)	22	12	21	13	15	15	25	18	22	19	19
686	PF3D7_1408600	rest	6.15019	null	40S ribosomal protein S8e, putative	20	7	27	10	9	11	13	12	8	9	10
687	PF3D7_1414300	rest	6.15019	null	60S ribosomal protein L10, putative	10	3	13	11	5	7	15	11	4	9	10
688	PF3D7_1421200	rest	6.15019	RPS25	40S ribosomal protein S25 (RPS25)	10	4	7	7	4	8	7	10	6	10	10
689	PF3D7_1424100	rest	6.15019	null	60S ribosomal protein L5, putative	16	5	25	14	8	13	19	18	16	20	16
690	PF3D7_1424400	rest	6.15019	null	60S ribosomal protein L7-3, putative	23	7	21	11	5	12	14	19	15	19	16
691	PF3D7_1426000	rest	6.15019	RPL21	60S ribosomal protein L21 (RPL21)	9	3	10	5	3	5	14	13	9	12	9
692	PF3D7_1427900	rest	6.15019	null	conserved protein, unknown function	12	8	18	35	15	11	14	16	8	14	13
693	PF3D7_1428300	rest	6.15019	null	proliferation-associated protein 2g4, putative	12	6	20	14	8	15	21	16	11	18	24
694	PF3D7_1434300	rest	6.15019	HOP	Hsp70/Hsp90 organizing protein (HOP)	8	4	15	42	16	16	45	36	24	37	44
695	PF3D7_1437900	rest	6.15019	ERdj3	HSP40, subfamily A, putative (ERdj3)	17	13	26	19	17	17	26	32	28	31	33
696	PF3D7_1438900	rest	6.15019	Trx-Px1	thioredoxin peroxidase 1 (Trx-Px1)	20	15	16	50	8	15	21	19	9	20	17
697	PF3D7_1439900	rest	6.15019	TIM	triosephosphate isomerase (TIM)	5	3	13	34	13	14	28	23	12	23	18
698	PF3D7_1441200	rest	6.15019	null	60S ribosomal protein L1, putative	15	5	15	6	5	10	15	16	14	16	20
699	PF3D7_1447000	rest	6.15019	null	40S ribosomal protein S5	12	7	36	19	10	11	19	14	14	17	16
700	PF3D7_1451100	rest	6.15019	eEF2	elongation factor 2 (eEF2)	34	35	120	79	34	31	65	51	41	51	50
701	PF3D7_1462800	rest	6.15019	GAPDH	glyceraldehyde-3-phosphate dehydrogenase (GAPDH)	37	19	153	182	26	23	62	35	29	38	31
702	PF3D7_1465900	rest	6.15019	null	40S ribosomal protein S3	12	6	26	16	9	11	20	19	12	21	20
703	PF3D7_1468700	rest	6.15019	eIF4A	eukaryotic initiation factor 4A (eIF4A)	9	3	64	53	18	24	38	31	32	30	31
704	PF3D7_0807300	rest	6.14448	RAB18	ras-related protein Rab-18 (RAB18)	1	1	1	4	3	4	12	12	6	9	10
705	PF3D7_1029900	rest	6.14264	null	conserved Plasmodium protein, unknown function	0	0	0	0	1	0	7	12	0	15	0
706	PF3D7_0108000	rest	6.11849	null	proteasome subunit beta type-3, putative	5	2	0	5	6	4	11	13	3	14	9
707	PF3D7_1143400	rest	6.11749	null	translation initiation factor eIF-1A, putative	2	1	0	0	4	2	3	4	2	6	4
708	PF3D7_1014700	rest	6.05733	null	prohibitin, putative	0	1	0	2	2	8	15	16	8	17	14
709	PF3D7_0408500	rest	6.03662	FEN1	flap endonuclease 1 (FEN1)	1	0	0	7	10	4	11	15	0	19	2
710	PF3D7_1038000	rest	6.03587	null	antigen UB05	0	0	4	4	0	2	10	3	3	2	4
711	PF3D7_1453800	rest	5.99819	GluPho	glucose-6-phosphate dehydrogenase-6-phosphogluconolactonase (GluPho)	3	1	0	18	9	2	42	37	11	45	41
712	PF3D7_1355600	rest	5.9776	null	conserved Plasmodium protein, unknown function	0	0	0	1	0	0	0	2	0	5	6
713	PF3D7_1114000	rest	5.96755	null	dynein light chain type 2, putative	0	0	0	2	0	0	2	5	0	5	0
714	PF3D7_0911900	rest	5.96523	ICP	falstatin (ICP)	1	0	0	1	11	1	4	3	0	10	9
715	PF3D7_1406500	rest	5.89716	WDR65	WD repeat-containing protein 65, putative (WDR65)	1	0	0	1	0	0	11	7	0	12	0
716	PF3D7_0521900	rest	5.89377	null	conserved Plasmodium protein, unknown function	1	2	0	0	1	0	0	2	0	7	3
717	PF3D7_0415400	rest	5.87516	null	coatomer subunit zeta, putative	0	0	0	0	4	0	2	3	0	3	3
718	PF3D7_0602100	rest	5.87516	null	ATP-dependent RNA helicase, putative	0	0	0	0	4	0	2	13	0	14	7
719	PF3D7_0205100	rest	5.87069	null	conserved Plasmodium protein, unknown function	1	0	0	0	0	0	0	10	0	7	9
720	PF3D7_0210700	rest	5.87069	SYN17	syntaxin, Qa-SNARE family (SYN17)	1	0	0	0	0	0	0	4	0	5	4
721	PF3D7_0409000	rest	5.87069	null	conserved Plasmodium protein, unknown function	1	0	0	0	0	0	0	6	0	7	7
722	PF3D7_0924300	rest	5.87069	TPK	thiamine pyrophosphokinase (TPK)	1	0	0	0	0	0	0	3	0	4	6
723	PF3D7_1104700	rest	5.87069	null	RNA polymerase subunit, putative	1	0	0	0	0	0	0	5	0	6	4
724	PF3D7_1111900	rest	5.87069	null	conserved Plasmodium protein, unknown function	1	0	0	0	0	0	0	9	0	6	4
725	PF3D7_0527100	rest	5.8397	UBC13	ubiquitin-conjugating enzyme E2 N, putative (UBC13)	2	0	2	1	4	2	12	40	0	8	10
726	PF3D7_0412200	rest	5.82243	null	conserved Plasmodium protein, unknown function	0	0	0	0	0	0	0	7	2	9	7
727	PF3D7_0905900	rest	5.81006	SEC27	coatomer subunit beta, putative (SEC27)	1	2	0	1	3	1	12	3	4	20	28
728	PF3D7_1322800	rest	5.78591	null	conserved Plasmodium protein, unknown function	0	1	0	0	0	0	0	5	1	5	4
729	PF3D7_1128200	rest	5.77147	MBF1	multiprotein bridging factor type 1, putative (MBF1)	2	1	0	0	4	10	4	7	0	6	6
730	PF3D7_1132300	rest	5.76597	null	nucleic acid binding protein, putative	1	0	1	9	4	5	17	11	1	14	11
731	PF3D7_1003500	rest	5.74528	null	40S ribosomal protein S20e, putative	3	0	11	5	1	3	7	6	0	7	4
732	PF3D7_1121100	rest	5.71999	null	conserved Plasmodium protein, unknown function	0	1	0	0	29	0	3	13	4	4	12
733	PF3D7_1038100	rest	5.69167	null	GDP dissociation inhibitor, putative	0	0	0	0	1	2	0	6	0	8	5
734	PF3D7_0708100	rest	5.6865	null	DNA-directed RNA polymerase 2 8.2 kDa polypeptide, putative	0	1	0	0	0	1	0	2	0	3	4
735	PF3D7_1015800	rest	5.66643	null	ribonucleotide reductase small subunit, putative	0	0	4	22	4	5	22	16	11	19	15
736	PF3D7_1138500	rest	5.66643	PPM2	protein phosphatase 2C (PPM2)	0	0	7	9	33	6	31	32	10	33	32
737	PF3D7_1367700	rest	5.66643	AlaRS	alanine--tRNA ligase (AlaRS)	0	0	5	12	16	8	52	33	12	35	44
738	PF3D7_0910800	rest	5.63907	NBP35	cytosolic Fe-S cluster assembly factor NBP35, putative (NBP35)	0	1	0	0	1	0	0	6	2	7	3
739	PF3D7_0308500	rest	5.5719	null	activator of Hsp90 ATPase, putative	1	2	0	0	1	6	6	6	3	6	5
740	PF3D7_0504900	rest	5.56257	null	conserved protein, unknown function	0	0	0	0	0	0	0	2	0	5	6
741	PF3D7_0517600	rest	5.56257	CPbeta	F-actin-capping protein subunit beta, putative (CPbeta)	0	0	0	0	0	0	0	2	0	5	7
742	PF3D7_0720000	rest	5.56257	CSL4	exosome complex component CSL4, putative (CSL4)	0	0	0	0	0	0	0	2	0	4	3
743	PF3D7_1144600	rest	5.56257	TFG2	transcription initiation factor IIF subunit beta, putative (TFG2)	0	0	0	0	0	0	0	2	0	4	4
744	PF3D7_1330500	rest	5.56257	null	conserved Plasmodium protein, unknown function	0	0	0	0	0	0	0	1	0	3	4
745	PF3D7_1410100	rest	5.56257	null	alpha/beta hydrolase, putative	0	0	0	0	0	0	0	2	0	3	5
746	PF3D7_0405600	rest	5.55852	null	conserved Plasmodium membrane protein, unknown function	0	0	0	0	2	1	2	3	2	6	4
747	PF3D7_0528200	rest	5.54703	EIF3E	eukaryotic translation initiation factor 3 subunit E, putative (EIF3E)	1	6	1	2	10	3	8	16	14	18	17
748	PF3D7_1136400	rest	5.52723	SRP72	signal recognition particle subunit SRP72, putative (SRP72)	2	0	0	0	3	0	2	11	0	12	17
749	PF3D7_0512900	rest	5.52276	null	conserved Plasmodium protein, unknown function	1	0	0	0	0	0	1	6	0	7	6
750	PF3D7_0806200	rest	5.52276	null	conserved Plasmodium membrane protein, unknown function	1	0	0	0	0	0	1	12	0	16	16
751	PF3D7_1227500	rest	5.48212	CYC2	cyclin (CYC2)	1	0	0	0	0	0	3	5	0	15	0
752	PF3D7_0529500	rest	5.45066	null	cell cycle regulator protein, putative	0	0	0	1	3	1	2	11	0	9	7
753	PF3D7_0912900	rest	5.44749	RPN8	26S proteasome regulatory subunit RPN8, putative (RPN8)	0	3	4	1	3	4	10	7	10	13	14
754	PF3D7_1419800	rest	5.41323	GR	glutathione reductase (GR)	6	2	6	3	18	2	18	22	6	26	24
755	PF3D7_1112900	rest	5.38259	null	conserved Plasmodium protein, unknown function	0	0	0	1	0	0	2	4	0	7	0
756	PF3D7_0509000	rest	5.37206	null	SNAP protein (soluble N-ethylmaleimide-sensitive factor attachment protein), putative	2	1	0	0	6	0	3	10	7	9	9
757	PF3D7_0521700	rest	5.37206	null	DEAD/DEAH box ATP-dependent RNA helicase, putative	2	1	0	0	3	0	7	17	4	22	18
758	PF3D7_0110900	rest	5.34374	AKLP1	adenylate kinase-like protein 1 (AKLP1)	0	0	0	0	1	1	1	5	0	5	3
759	PF3D7_0303100	rest	5.34147	null	conserved Plasmodium protein, unknown function	0	0	0	0	4	0	3	7	1	6	6
760	PF3D7_1248600	rest	5.33858	null	conserved Plasmodium protein, unknown function	0	1	0	0	0	1	1	2	0	9	3
761	PF3D7_0727800	rest	5.32767	null	cation transporting ATPase, putative	1	0	0	0	2	0	6	18	7	20	25
762	PF3D7_1112500	rest	5.32767	null	conserved protein, unknown function	1	0	0	0	1	0	5	31	6	13	11
763	PF3D7_0419600	rest	5.31851	null	ran binding protein 1, putative	2	0	15	14	7	6	14	10	6	12	13
764	PF3D7_0518300	rest	5.31851	null	proteasome subunit beta type-1, putative	2	0	3	3	7	3	22	11	8	16	15
765	PF3D7_0608500	rest	5.31851	null	proteasome subunit alpha type-2, putative	2	0	3	5	7	9	14	14	8	15	17
766	PF3D7_1129000	rest	5.31851	SpdSyn	spermidine synthase (SpdSyn)	2	0	7	6	3	9	11	15	15	19	15
767	PF3D7_1247400	rest	5.31851	FKBP35	FK506-binding protein (FKBP)-type peptidyl-prolyl isomerase (FKBP35)	2	0	5	11	7	11	21	15	16	18	21
768	PF3D7_1331700	rest	5.31851	null	glutamine--tRNA ligase, putative	2	0	5	3	13	3	42	38	14	40	41
769	PF3D7_1457300	rest	5.31851	null	conserved Plasmodium protein, unknown function	2	0	5	9	14	9	38	28	19	31	29
770	PF3D7_1461900	rest	5.31851	null	valine--tRNA ligase, putative	2	0	12	8	11	4	31	26	13	28	19
771	PF3D7_1466300	rest	5.31851	RPN2	26S proteasome regulatory subunit RPN2, putative (RPN2)	2	0	5	15	18	7	50	34	23	39	45
772	PF3D7_1223700	rest	5.29549	null	iron transporter, putative	0	1	0	1	3	1	5	19	4	8	7
773	PF3D7_0505900	rest	5.24207	null	conserved Plasmodium protein, unknown function	0	0	0	0	4	1	5	2	0	4	5
774	PF3D7_1241200	rest	5.24207	null	conserved Plasmodium protein, unknown function	0	0	0	0	16	2	18	2	0	41	15
775	PF3D7_0617000	rest	5.2407	TOM40	mitochondrial import receptor subunit TOM40, putative (TOM40)	0	0	0	0	0	3	13	12	12	16	12
776	PF3D7_1013300	rest	5.2407	null	conserved Plasmodium protein, unknown function	0	0	0	0	0	11	18	13	11	25	18
777	PF3D7_1370300	rest	5.2407	MAHRP1	membrane associated histidine-rich protein (MAHRP1)	0	0	0	0	0	6	7	5	9	5	4
778	PF3D7_1023700	rest	5.23058	null	conserved Plasmodium protein, unknown function	0	0	0	0	0	0	2	16	0	22	2
779	PF3D7_1238400	rest	5.21464	null	conserved Plasmodium protein, unknown function	0	0	0	0	0	0	1	2	0	6	6
780	PF3D7_1014300	rest	5.18328	null	conserved protein, unknown function	2	1	0	1	3	0	0	12	0	16	13
781	PF3D7_0417200	rest	5.18101	DHFR-TS	bifunctional dihydrofolate reductase-thymidylate synthase (DHFR-TS)	1	0	2	30	6	7	24	28	8	30	26
782	PF3D7_0621800	rest	5.18101	null	nascent polypeptide associated complex alpha chain, putative	1	0	2	5	8	8	8	22	7	9	8
783	PF3D7_1140200	rest	5.18101	null	conserved Plasmodium protein, unknown function	1	0	1	12	11	6	3	14	3	14	6
784	PF3D7_1362200	rest	5.18101	RUVB3	RuvB-like helicase 3 (RUVB3)	1	0	2	8	9	3	15	22	16	20	22
785	PF3D7_1445100	rest	5.18101	null	histidine--tRNA ligase, putative	1	0	2	4	11	3	35	23	10	23	31
786	PF3D7_1470900	rest	5.18101	null	proteasome subunit beta type-2, putative	1	0	1	8	5	4	23	21	5	23	20
787	PF3D7_1125500	rest	5.15402	SNRPD1	small nuclear ribonucleoprotein Sm D1, putative (SNRPD1)	2	0	0	0	3	1	3	5	2	5	3
788	PF3D7_1365500	rest	5.15402	GCVT	glycine cleavage system T protein, putative (GCVT)	2	0	0	0	4	1	13	10	2	14	17
789	PF3D7_1330400	rest	5.12556	null	ER lumen protein retaining receptor 1, putative	0	0	1	1	1	1	8	6	4	7	8
790	PF3D7_1323500	rest	5.1204	PMV	plasmepsin V (PMV)	0	0	0	0	0	2	2	5	3	5	3
791	PF3D7_0508700	rest	5.11616	PRP5	pre-mRNA-processing ATP-dependent RNA helicase PRP5, putative (PRP5)	0	1	0	0	6	0	0	3	0	3	3
792	PF3D7_1467900	rest	5.11616	null	rab GTPase activator, putative	0	1	0	0	17	0	0	9	0	10	14
793	PF3D7_1446600	rest	5.09957	CEN2	centrin-2 (CEN2)	2	3	5	1	8	3	10	6	3	6	6
794	PF3D7_0605100	rest	5.06786	null	RNA-binding protein, putative	2	2	0	1	14	6	5	9	11	16	17
795	PF3D7_0909600	rest	5.05733	null	conserved Plasmodium protein, unknown function	0	1	0	0	1	3	11	7	6	19	13
796	PF3D7_0215800	rest	5.03572	ORC5	origin recognition complex subunit 5 (ORC5)	0	2	0	0	2	0	1	5	0	6	0
797	PF3D7_1036900	rest	5.01269	null	conserved Plasmodium protein, unknown function	14	7	0	5	48	44	0	29	24	34	51
798	PF3D7_1126900	rest	4.9829	SNRPF	small nuclear ribonucleoprotein F, putative (SNRPF)	0	0	0	0	0	2	0	3	2	4	7
799	PF3D7_0418000	rest	4.96755	null	conserved Plasmodium protein, unknown function	0	0	0	0	0	0	2	6	0	8	0
800	PF3D7_0724500	rest	4.96755	null	conserved Plasmodium protein, unknown function	0	0	0	0	0	0	2	11	0	9	0
801	PF3D7_0931900	rest	4.96755	AKLP2	adenylate kinase-like protein 2 (AKLP2)	0	0	0	0	0	0	2	10	0	14	0
802	PF3D7_1319700	rest	4.96755	null	protein phosphatase PP2A regulatory subunit A, putative	0	0	0	0	0	0	2	3	0	4	0
803	PF3D7_1403400	rest	4.96755	null	conserved Plasmodium protein, unknown function	0	0	0	0	0	0	2	5	0	6	0
804	PF3D7_1031400	rest	4.94624	null	OTU-like cysteine protease, putative	0	0	1	0	2	0	0	7	0	8	12
805	PF3D7_1369000	rest	4.94624	GPAA1	glycosylphosphatidylinositol anchor attachment 1 protein, putative (GPAA1)	0	0	1	0	1	0	0	8	0	10	6
806	PF3D7_0314400	rest	4.9391	PPP6	serine/threonine protein phosphatase 6, putative (PPP6)	2	0	0	2	1	0	7	4	2	6	0
807	PF3D7_0318100	rest	4.93703	null	stomatin-like protein	0	1	0	0	1	1	2	15	11	18	10
808	PF3D7_0908000	rest	4.93703	null	P1 nuclease, putative	0	1	0	0	2	1	2	13	5	12	8
809	PF3D7_1116300	rest	4.91698	CYP19C	peptidyl-prolyl cis-trans isomerase (CYP19C)	0	0	0	1	3	2	3	7	1	7	6
810	PF3D7_1412600	rest	4.91698	DHS	deoxyhypusine synthase (DHS)	0	0	0	1	4	2	7	5	1	5	5
811	PF3D7_1432700	rest	4.91698	null	protein-L-isoaspartate(D-aspartate) O-methyltransferase, putative	0	0	0	2	3	2	3	9	6	10	10
812	PF3D7_0818500	rest	4.83076	null	zinc finger protein, putative	0	0	0	1	2	0	0	2	0	3	3
813	PF3D7_1456700	rest	4.82363	null	conserved Plasmodium protein, unknown function	2	0	0	1	7	0	13	13	9	16	12
814	PF3D7_0527000	rest	4.82255	MCM3	DNA replication licensing factor MCM3, putative (MCM3)	1	1	4	22	21	15	48	8	14	42	30
815	PF3D7_1037300	rest	4.82255	ADT	ADP/ATP transporter on adenylate translocase (ADT)	1	1	7	25	4	8	27	17	14	19	20
816	PF3D7_1224500	rest	4.82255	ASF1	histone chaperone ASF1, putative (ASF1)	1	1	3	5	3	5	4	36	6	6	6
817	PF3D7_1304300	rest	4.82243	null	conserved Plasmodium protein, unknown function	0	0	0	0	0	0	0	5	1	7	3
818	PF3D7_0507700	rest	4.81577	NPL4	nuclear protein localization protein 4, putative (NPL4)	3	4	0	1	10	2	14	15	6	15	19
819	PF3D7_1108500	rest	4.81577	null	succinyl-CoA synthetase alpha subunit, putative	4	5	0	1	5	2	22	15	3	19	13
820	PF3D7_0824600	rest	4.8131	DRE2	Fe-S cluster assembly protein DRE2, putative (DRE2)	0	0	0	0	2	0	2	4	4	7	5
821	PF3D7_1366300	rest	4.78407	null	conserved Plasmodium protein, unknown function	2	3	0	0	11	3	1	4	2	3	12
822	PF3D7_1303200	rest	4.75651	VAMP8	SNARE protein, putative (VAMP8)	0	0	0	0	5	0	9	11	4	12	11
823	PF3D7_0518600	rest	4.72385	WDR26	WD repeat-containing protein 26, putative (WDR26)	1	0	0	0	1	0	0	8	0	4	3
824	PF3D7_0728600	rest	4.72385	null	zinc finger, C3HC4 type, putative	1	0	0	0	1	0	0	6	0	7	6
825	PF3D7_1361000	rest	4.72385	PRMT5	protein arginine N-methyltransferase 5, putative (PRMT5)	1	0	0	0	1	0	0	9	0	4	5
826	PF3D7_1140500	rest	4.72313	MyoF	myosin F, putative (MyoF)	1	2	0	0	0	0	0	6	0	8	0
827	PF3D7_1203300	rest	4.71869	null	conserved Plasmodium protein, unknown function	1	1	0	0	0	0	0	2	0	6	7
828	PF3D7_0628300	rest	4.71053	CEPT	choline/ethanolaminephosphotransferase, putative (CEPT)	0	0	1	0	2	1	8	3	4	6	5
829	PF3D7_1117300	rest	4.71053	null	conserved Plasmodium protein, unknown function	0	0	2	0	2	2	4	6	4	6	4
830	PF3D7_1213700	rest	4.68323	null	RNA polymerase subunit 8c, putative	1	0	0	0	0	1	1	4	0	4	4
831	PF3D7_0603100	rest	4.67559	null	conserved Plasmodium protein, unknown function	0	0	0	0	2	0	0	7	2	7	10
832	PF3D7_1412900	rest	4.67559	null	ubiquitin-conjugating enzyme, putative	0	0	0	0	1	0	0	6	2	6	3
833	PF3D7_1119300	rest	4.65806	U2AF1	splicing factor U2AF small subunit, putative (U2AF1)	2	2	0	0	2	1	0	2	2	3	5
834	PF3D7_0105200	rest	4.65282	null	RAP protein, putative	2	2	0	0	5	7	13	20	13	20	22
835	PF3D7_0826500	rest	4.65282	UBE4B	ubiquitin conjugation factor E4 B, putative (UBE4B)	2	2	0	0	16	3	7	17	7	22	22
836	PF3D7_0527900	rest	4.63907	null	RNA helicase 1	0	1	0	0	1	0	0	3	1	8	4
837	PF3D7_0403100	rest	4.63687	null	regulator of chromosome condensation, putative	0	0	0	0	0	3	0	3	0	4	6
838	PF3D7_1477700	gametocyte	4.63687	Pfg14-748	Plasmodium exported protein (PHISTa), unknown function (Pfg14-748)	0	0	0	0	0	3	0	17	0	3	5
839	PF3D7_0510300	rest	4.6236	SIP	stripes inner membrane complex protein, putative (SIP)	0	1	0	1	0	0	0	4	0	3	0
840	PF3D7_1135600	rest	4.61963	null	conserved Plasmodium protein, unknown function	2	0	0	0	0	0	2	8	0	14	0
841	PF3D7_1205900	rest	4.58248	null	conserved protein, unknown function	0	2	0	0	12	0	0	9	1	4	10
842	PF3D7_1123900	rest	4.57762	null	splicing factor, putative	8	4	0	0	2	5	5	3	3	3	3
843	PF3D7_0217500	rest	4.56905	CDPK1	calcium-dependent protein kinase 1 (CDPK1)	2	0	0	2	11	2	19	24	12	25	17
844	PF3D7_0512700	rest	4.56905	OPRT	orotate phosphoribosyltransferase (OPRT)	2	0	0	2	3	2	3	9	7	9	9
845	PF3D7_1451700	rest	4.56773	CNB	calcineurin subunit B (CNB)	0	0	0	1	3	0	0	5	0	6	4
846	PF3D7_0213100	rest	4.53352	SIS1	protein SIS1 (SIS1)	4	2	2	7	9	15	10	11	9	14	14
847	PF3D7_0517400	rest	4.53352	FACT-L	FACT complex subunit SPT16, putative (FACT-L)	5	2	2	35	20	27	48	18	21	41	38
848	PF3D7_1205600	rest	4.53352	null	conserved Plasmodium protein, unknown function	4	2	2	45	12	7	33	15	9	32	23
849	PF3D7_0303000	rest	4.53253	NSF	N-ethylmaleimide-sensitive fusion protein (NSF)	2	1	0	0	10	1	11	21	11	23	23
[truncated: 4,774 more rows]

## Sheet: Proteomics_without_Miao2017
rank	gene_ID	set_label	score	gene_symbol	gene_description	asex_fl02	gct_fl02	asex_ha05	gct_ha05	gct_kh05	asex_kh05	asex_la02	gct_la02	asex_bo11	asex_oe12	gct_tao14P	gct_si14	asex_si14	asex_mo14	gct_la16P	gct_su16
[truncated: 5,623 more rows]

[truncated: 2 more sheets: Transcriptomics_all_studies, Transcriptomics_Pf_only]
