# Supplementary material for: Probabilistic data integration identifies reliable gametocyte-specific proteins and transcripts in malaria parasites
Source: Sci Rep. 2018 Jan 11;8:410. doi: 10.1038/s41598-017-18840-7 (PMC5765010; doi:10.1038/s41598-017-18840-7)
Supplement: Supplementary file 4 — Table S3 TR genes [file 41598_2017_18840_MOESM4_ESM.xlsx]

## Sheet: translational repression
gene_ID	set_label	T_score_all	P_score_all	gene_symbol	gene_description	transcript bias female gct to male gct by Lasonder et al. 2016 NAR
PF3D7_0100400	rest	7.77998	-13.0983	RIF	rifin (RIF)	NA
PF3D7_0101700	rest	7.03548	-13.0983	VAR	erythrocyte membrane protein 1 (PfEMP1), exon 2, pseudogene (VAR)	NA
PF3D7_0102800	rest	7.31692	-13.2423	null	conserved Plasmodium protein, unknown function	NA
PF3D7_0103700	rest	12.2434	-13.2423	PSTK	L-seryl-tRNA(Sec) kinase, putative (PSTK)	NA
PF3D7_0104600	rest	8.83546	-12.1122	null	conserved Plasmodium protein, unknown function	NA
PF3D7_0105700	rest	8.51284	-12.7369	null	asparagine-rich antigen Pfa35-2	NA
PF3D7_0105900	rest	9.54669	-13.2423	null	DNA binding protein, putative	13.4496
PF3D7_0106600	rest	9.60232	-13.2423	null	conserved Plasmodium protein, unknown function	NA
PF3D7_0106900	rest	8.82903	-12.2789	IspD	2-C-methyl-D-erythritol 4-phosphate cytidylyltransferase, putative (IspD)	NA
PF3D7_0107300	rest	10.8318	-13.0983	null	probable protein, unknown function	6.53821
PF3D7_0107600	rest	10.8083	-13.6427	null	serine/threonine protein kinase, putative	NA
PF3D7_0110500	rest	8.70281	-11.0234	null	bromodomain protein, putative	NA
PF3D7_0112100	rest	11.4457	-12.2789	null	conserved Plasmodium protein, unknown function	NA
PF3D7_0112800	rest	8.71286	-13.4609	null	Plasmodium exported protein (hyp11), unknown function	NA
PF3D7_0114200	rest	8.35199	-13.0983	EPF3	exported protein family 3 (EPF3)	NA
PF3D7_0115500	rest	9.21738	-13.0983	null	erythrocyte membrane protein 1 (PfEMP1), pseudogene	NA
PF3D7_0115600	rest	8.3594	-13.0983	RIF	rifin (RIF)	NA
PF3D7_0203200	rest	7.08315	-13.2423	null	conserved Plasmodium protein, unknown function	NA
PF3D7_0203600	rest	7.13611	-14.3892	null	conserved Plasmodium protein, unknown function	NA
PF3D7_0203800	rest	14.8312	-13.2423	null	conserved Plasmodium protein, unknown function	25.8988
PF3D7_0204800	rest	8.86076	-13.2423	null	3'-5' exonuclease, putative	NA
PF3D7_0205000	rest	12.0804	-15.2536	null	conserved Plasmodium protein, unknown function	NA
PF3D7_0210500	rest	7.55525	-13.2423	null	conserved Plasmodium protein, unknown function	NA
PF3D7_0211400	rest	7.38731	-13.5903	KASIII	beta-ketoacyl-ACP synthase III (KASIII)	NA
PF3D7_0211600	rest	7.95832	-13.0983	null	dolichol-linked oligosaccharide biosynthesis enzyme, putative	NA
PF3D7_0213600	rest	11.5752	-11.3493	null	conserved Plasmodium protein, unknown function	NA
PF3D7_0213800	rest	17.571	-13.5903	null	conserved Plasmodium protein, unknown function	10.3415
PF3D7_0214500	rest	8.44689	-13.2423	null	conserved Plasmodium protein, unknown function	NA
PF3D7_0215200	rest	7.72518	-13.2423	null	conserved Plasmodium protein, unknown function	NA
PF3D7_0215500	rest	7.3114	-12.9111	null	conserved Plasmodium protein, unknown function	NA
PF3D7_0216100	rest	7.61039	-12.1348	null	conserved Plasmodium protein, unknown function	NA
PF3D7_0217000	rest	14.0002	-15.0497	null	conserved Plasmodium membrane protein, unknown function	NA
PF3D7_0221600	rest	8.20861	-13.0983	null	Plasmodium exported protein, unknown function, pseudogene	NA
PF3D7_0221800	rest	7.83742	-13.0983	null	hypothetical protein	NA
PF3D7_0221900	rest	8.5612	-13.0983	null	erythrocyte membrane protein 1 (PfEMP1), pseudogene	NA
PF3D7_0223100	rest	8.38088	-13.0983	RIF	rifin (RIF)	NA
PF3D7_0300300	rest	7.90995	-13.0983	VAR	erythrocyte membrane protein 1 (PfEMP1), exon 2, pseudogene (VAR)	NA
PF3D7_0301100	rest	7.39448	-13.0983	null	Plasmodium exported protein (hyp13), unknown function	NA
PF3D7_0301900	rest	7.4722	-13.2423	null	conserved Plasmodium protein, unknown function	NA
PF3D7_0304300	rest	8.76582	-13.2423	null	conserved Plasmodium protein, unknown function	NA
PF3D7_0309200	rest	7.58323	-14.8746	ARK2	serine/threonine protein kinase, putative (ARK2)	NA
PF3D7_0309700	rest	12.3381	-14.0862	SBP2	SECIS-binding protein 2, putative (SBP2)	NA
PF3D7_0311400	rest	9.98376	-11.9874	null	protein kinase, putative	NA
PF3D7_0311700	rest	11.2641	-17.4647	null	plasmepsin VI	51.8188
PF3D7_0312100	rest	10.3947	-12.2789	null	E3 ubiquitin-protein ligase, putative	NA
PF3D7_0313300	rest	9.4722	-13.2423	null	apicoplast conserved ycf19 protein precursor, unknown function	5.09275
PF3D7_0313400	rest	9.64767	-12.9793	null	conserved Plasmodium protein, unknown function	6.38587
PF3D7_0314900	rest	7.414	-15.0497	null	conserved Plasmodium membrane protein, unknown function	NA
PF3D7_0315700	rest	15.5028	-13.2423	null	conserved Plasmodium membrane protein, unknown function	8.39682
PF3D7_0316100	rest	9.32805	-13.2423	null	mitochondrial ribosomal protein L27 precursor, putative	17.0324
PF3D7_0316400	rest	7.03548	-13.0983	null	conserved Plasmodium protein, unknown function	NA
PF3D7_0318000	rest	15.8785	-13.2423	null	conserved Plasmodium protein, unknown function	18.4955
PF3D7_0320200	rest	18.4136	-13.2423	null	CPW-WPC family protein	15.2231
PF3D7_0323300	rest	9.05532	-15.0497	null	conserved protein, unknown function	NA
PF3D7_0324900	rest	11.3444	-14.9057	VAR	erythrocyte membrane protein 1, PfEMP1 (VAR)	NA
PF3D7_0400800	rest	8.37978	-13.0983	null	stevor	NA
PF3D7_0402900	rest	9.29022	-13.0983	null	probable protein, unknown function	NA
PF3D7_0406600	rest	8.85387	-12.2789	null	conserved Plasmodium protein, unknown function	NA
PF3D7_0406800	rest	10.4659	-13.2423	null	conserved Plasmodium protein, unknown function	NA
PF3D7_0406900	rest	15.0606	-13.3272	null	conserved Plasmodium protein, unknown function	5.14206
PF3D7_0408800	rest	7.7132	-13.2423	null	conserved Plasmodium protein, unknown function	NA
PF3D7_0409700	rest	9.65036	-13.2423	null	peptide chain release factor 2, putative	5.69257
PF3D7_0410500	rest	8.40148	-15.0497	null	conserved Plasmodium protein, unknown function	3.25649
PF3D7_0411200	rest	12.9137	-13.2423	null	conserved Plasmodium protein, unknown function	NA
PF3D7_0411300	rest	8.26574	-13.4462	null	conserved Plasmodium protein, unknown function	NA
PF3D7_0411700	rest	17.2016	-13.2423	null	conserved Plasmodium protein, unknown function	31.6139
PF3D7_0412300	rest	7.85818	-16.1965	null	phosphopantothenoylcysteine synthetase, putative	NA
PF3D7_0414100	rest	8.50278	-13.2423	null	conserved Plasmodium membrane protein, unknown function	NA
PF3D7_0414400	rest	8.85071	-13.2423	null	conserved Plasmodium protein, unknown function	NA
PF3D7_0417700	rest	9.77587	-13.2423	null	conserved Plasmodium protein, unknown function	NA
PF3D7_0418800	rest	13.5257	-13.2423	null	conserved Plasmodium protein, unknown function	36.6073
PF3D7_0418900	rest	7.89873	-13.2423	null	conserved Plasmodium protein, unknown function	NA
PF3D7_0420200	rest	7.36528	-14.0862	ACPS	holo-[acyl-carrier-protein] synthase, putative (ACPS)	8.92293
PF3D7_0420700	rest	7.53755	-13.0983	VAR	erythrocyte membrane protein 1, PfEMP1 (VAR)	NA
PF3D7_0421700	rest	7.85071	-11.5199	null	conserved Plasmodium protein, unknown function	NA
PF3D7_0421800	rest	8.71494	-13.2423	null	conserved Plasmodium protein, unknown function	NA
PF3D7_0421900	rest	12.8677	-13.0983	null	conserved Plasmodium protein, unknown function	14.5834
PF3D7_0423000	rest	7.71698	-14.3892	null	conserved Plasmodium protein, unknown function	5.22255
PF3D7_0424300	rest	7.16477	-12.4828	EBA165	erythrocyte binding antigen-165, pseudogene (EBA165)	NA
PF3D7_0502300	rest	15.0172	-15.0497	null	conserved Plasmodium protein, unknown function	34.3546
PF3D7_0504300	rest	10.6835	-13.2423	null	conserved Plasmodium protein, unknown function	NA
PF3D7_0504500	rest	8.31892	-13.2423	null	conserved Plasmodium protein, unknown function	32.5808
PF3D7_0504700	rest	11.5397	-15.0497	CEP120	centrosomal protein CEP120, putative (CEP120)	NA
PF3D7_0506300	rest	8.18496	-15.0497	null	conserved Plasmodium protein, unknown function	NA
PF3D7_0506400	rest	9.22239	-13.0983	null	conserved Plasmodium protein, unknown function	10.5588
PF3D7_0506500	rest	11.1503	-19.1865	null	conserved Plasmodium protein, unknown function	NA
PF3D7_0509700	rest	17.8017	-13.5903	null	conserved Plasmodium protein, unknown function	48.4179
PF3D7_0510700	rest	16.6097	-13.2423	null	conserved Plasmodium protein, unknown function	30.4211
PF3D7_0511100	rest	11.2751	-13.2423	null	conserved Plasmodium protein, unknown function	25.5318
PF3D7_0512100	rest	8.78737	-13.2423	null	conserved Plasmodium protein, unknown function	4.44884
PF3D7_0512300	rest	7.35063	-17.6072	MAT1	CDK-activating kinase assembly factor (MAT1)	NA
PF3D7_0514500	rest	13.4102	-13.2423	null	conserved Plasmodium membrane protein, unknown function	16.5293
PF3D7_0516500	rest	12.1467	-14.3892	null	metabolite/drug transporter, putative	45.4901
PF3D7_0517800	rest	13.9947	-15.0497	null	apicortin, putative	16.6346
PF3D7_0518100	rest	7.21738	-12.2789	null	RAP protein, putative	NA
PF3D7_0518400	rest	9.46483	-13.2423	CYC3	cyclin (CYC3)	NA
PF3D7_0518800	rest	21.788	-13.2423	PSOP13	secreted ookinete protein, putative (PSOP13)	33.9227
PF3D7_0518900	rest	8.236	-13.2423	null	conserved Plasmodium protein, unknown function	NA
PF3D7_0519300	rest	12.2838	-13.2423	null	cytochrome c oxidase assembly protein (heme A: farnesyltransferase), putative	NA
PF3D7_0521200	rest	10.4097	-13.2423	null	conserved Plasmodium protein, unknown function	NA
PF3D7_0521500	rest	7.50278	-15.0497	null	ribosomal large subunit pseudouridylate synthase, putative	NA
PF3D7_0521600	rest	8.1279	-13.2423	null	conserved Plasmodium protein, unknown function	NA
PF3D7_0524800	rest	7.17674	-12.6827	null	ubiquitin fusion degradation protein UFD1, putative	NA
PF3D7_0526000	rest	9.92787	-13.2423	null	RAP protein, putative	NA
PF3D7_0526100	rest	9.32841	-15.0497	null	conserved Plasmodium membrane protein, unknown function	5.99324
PF3D7_0530800	rest	7.06184	-13.4462	null	CPW-WPC family protein	24.8341
PF3D7_0600100	rest	7.77984	-13.0983	VAR	erythrocyte membrane protein 1 (PfEMP1), pseudogene (VAR)	NA
PF3D7_0600900	rest	7.40181	-13.0983	RIF	rifin, pseudogene (RIF)	NA
PF3D7_0602700	rest	14.1988	-13.2423	null	conserved Plasmodium protein, unknown function	27.8855
PF3D7_0603700	rest	7.55794	-13.5903	mFRS	phenylalanine--tRNA ligase (mFRS)	NA
PF3D7_0604400	rest	13.9463	-13.2423	null	conserved Plasmodium protein, unknown function	21.4031
PF3D7_0605700	rest	11.6403	-13.2423	null	conserved Plasmodium protein, unknown function	NA
PF3D7_0606400	rest	8.16993	-14.9057	null	conserved Plasmodium protein, unknown function	19.5667
PF3D7_0607300	rest	15.5513	-13.2423	UROD	uroporphyrinogen III decarboxylase (UROD)	NA
PF3D7_0609300	rest	9.36297	-19.2669	null	conserved Plasmodium protein, unknown function	NA
PF3D7_0609400	rest	7.50689	-13.2423	CLS	mitochondrial cardiolipin synthase, putative (CLS)	NA
PF3D7_0611500	rest	11.041	-13.2423	null	conserved Plasmodium protein, unknown function	29.2322
PF3D7_0612200	rest	9.35816	-19.1933	LRR6	leucine-rich repeat protein (LRR6)	8.61103
PF3D7_0612500	rest	9.21685	-14.8273	null	conserved Plasmodium protein, unknown function	5.54319
PF3D7_0614800	rest	12.2427	-14.0862	null	endonuclease III homologue, putative	NA
PF3D7_0615200	rest	7.50335	-13.2423	null	conserved Plasmodium protein, unknown function	5.21269
PF3D7_0616700	rest	16.8467	-12.8273	null	ras GTPAse, putative	NA
PF3D7_0620000	rest	11.2539	-12.5903	null	conserved Plasmodium protein, unknown function	NA
PF3D7_0620700	rest	7.70281	-13.2423	null	DnaJ protein, putative	34.4141
PF3D7_0621400	rest	11.1467	-15.0497	ALV7	Pf77 protein (ALV7)	39.4718
PF3D7_0622000	rest	10.7921	-13.2423	null	conserved Plasmodium protein, unknown function	NA
PF3D7_0622100	rest	8.325	-12.6268	null	conserved Plasmodium protein, unknown function	6.40411
PF3D7_0622400	rest	7.05514	-13.2423	null	conserved Apicomplexan protein, unknown function	NA
PF3D7_0625100	rest	20.4061	-13.2423	SMS2	sphingomyelin synthase 2, putative (SMS2)	32.3333
PF3D7_0625500	rest	9.06602	-13.2423	null	conserved Plasmodium membrane protein, unknown function	NA
PF3D7_0626400	rest	8.2854	-16.7677	null	Sec14 domain containing protein	NA
PF3D7_0627600	rest	14.4293	-13.2423	null	conserved Plasmodium protein, unknown function	NA
PF3D7_0630100	rest	8.04777	-13.2423	null	conserved Plasmodium protein, unknown function	NA
PF3D7_0630200	rest	9.1479	-13.0983	PSOP6	secreted ookinete protein, putative (PSOP6)	35.6267
PF3D7_0632200	rest	7.13646	-13.0983	RIF	rifin (RIF)	NA
PF3D7_0632700	rest	7.06806	-13.0983	RIF	rifin (RIF)	NA
PF3D7_0700900	rest	7.49492	-13.0983	null	RESA-like protein, pseudogene	NA
PF3D7_0701000	rest	7.69528	-13.0983	null	erythrocyte membrane protein 1 (PfEMP1), pseudogene	NA
PF3D7_0701800	rest	8.32405	-13.0983	RIF	rifin (RIF)	NA
PF3D7_0704400	rest	7.88081	-11.6755	null	phosphoinositide-binding protein, putative	NA
PF3D7_0705800	rest	14.9466	-13.0983	null	cysteine-rich secretory protein, putative	30.6768
PF3D7_0706600	rest	7.236	-13.0983	null	conserved Plasmodium protein, unknown function	NA
PF3D7_0708600	rest	11.3311	-13.2423	IMC1d	inner membrane complex protein 1d, putative (IMC1d)	16.282
PF3D7_0712900	rest	7.85947	-13.0983	VAR	erythrocyte membrane protein 1, PfEMP1 (VAR)	NA
PF3D7_0715100	rest	13.1646	-12.2789	MYCBP	C-Myc-binding protein, putative (MYCBP)	NA
PF3D7_0715400	rest	9.08009	-13.2423	PSOP20	secreted ookinete protein, putative (PSOP20)	19.1583
PF3D7_0717600	rest	8.03807	-17.6072	null	conserved Plasmodium protein, unknown function	9.01263
PF3D7_0720300	rest	9.74235	-13.2423	null	conserved Plasmodium protein, unknown function	NA
PF3D7_0722800	rest	15.93	-13.2423	null	conserved Plasmodium protein, unknown function	27.6092
PF3D7_0723100	rest	12.9394	-13.2423	null	conserved Plasmodium protein, unknown function	50.35
PF3D7_0724900	rest	14.7569	-15.0497	null	kinesin-19, putative	17.7448
PF3D7_0726600	rest	8.04335	-14.3892	null	conserved Plasmodium protein, unknown function	NA
PF3D7_0728300	rest	9.90926	-13.2423	null	conserved Plasmodium protein, unknown function	10.7437
PF3D7_0728400	rest	7.57749	-12.9793	null	conserved Plasmodium protein, unknown function	NA
PF3D7_0728500	rest	8.689	-13.0983	null	conserved Plasmodium protein, unknown function	NA
PF3D7_0728700	rest	11.6281	-15.0497	null	alpha/beta hydrolase, putative	NA
PF3D7_0729800	rest	8.31852	-13.2423	null	dynein light chain, putative	NA
PF3D7_0732400	rest	9.75829	-13.0983	RIF	rifin (RIF)	NA
PF3D7_0801300	rest	7.94273	-13.0983	WARP	von Willebrand factor A domain-related protein (WARP)	NA
PF3D7_0804300	rest	8.21669	-15.0497	null	conserved Plasmodium protein, unknown function	17.9999
PF3D7_0804700	rest	16.7915	-13.7947	null	conserved Plasmodium protein, unknown function	3.8048
PF3D7_0805100	rest	15.4329	-12.2789	null	conserved Plasmodium protein, unknown function	7.99328
PF3D7_0805300	rest	10.3759	-13.2423	null	conserved Plasmodium protein, unknown function	31.1919
PF3D7_0805800	rest	9.50641	-13.2423	null	conserved Plasmodium protein, unknown function	22.3574
PF3D7_0809400	rest	7.55525	-15.0497	null	conserved Plasmodium protein, unknown function	NA
PF3D7_0813800	rest	19.3171	-13.2423	GMD	GDP-mannose 4,6-dehydratase (GMD)	27.8863
PF3D7_0814600	rest	7.30332	-13.5903	null	conserved Plasmodium protein, unknown function	60.9529
PF3D7_0814700	rest	9.9499	-15.0497	null	conserved Plasmodium protein, unknown function	NA
PF3D7_0815900	rest	9.16636	-13.0983	aLipDH	dihydrolipoyl dehydrogenase, apicoplast (aLipDH)	NA
PF3D7_0816500	rest	11.9203	-18.9826	HSP20	small heat shock protein HSP20, putative (HSP20)	26.9037
PF3D7_0816800	rest	16.3427	-13.2423	DMC1	meiotic recombination protein DMC1, putative (DMC1)	25.1556
PF3D7_0818300	rest	7.72485	-15.0497	null	dynactin subunit 6, putative	NA
PF3D7_0822000	rest	8.80234	-12.2789	null	mitochondrial ribosomal protein L4 precursor, putative	NA
PF3D7_0823400	rest	7.06538	-13.2423	null	alpha/beta hydrolase, putative	NA
PF3D7_0823600	rest	7.16081	-14.8273	LipB	lipoate-protein ligase B (LipB)	NA
PF3D7_0825000	rest	10.0247	-18.4511	null	conserved Plasmodium protein, unknown function	25.0333
PF3D7_0825300	rest	8.61471	-14.3892	null	conserved protein, unknown function	19.0878
PF3D7_0825700	rest	14.5102	-13.4462	null	conserved Plasmodium protein, unknown function	33.1308
PF3D7_0825800	rest	15.1386	-13.2423	null	conserved Plasmodium protein, unknown function	43.2969
PF3D7_0826300	rest	7.90926	-17.2448	null	SPRY domain, putative	NA
PF3D7_0827200	rest	15.5085	-14.5537	null	conserved Plasmodium protein, unknown function	28.9486
PF3D7_0828000	rest	10.9807	-14.3892	ROM3	rhomboid protease ROM3 (ROM3)	37.3583
PF3D7_0829700	rest	8.18512	-13.0983	null	unspecified product	NA
PF3D7_0832700	rest	7.19536	-13.0983	null	Plasmodium exported protein (PHISTa-like), unknown function, pseudogene	NA
PF3D7_0900500	rest	11.7028	-13.0983	RIF	rifin (RIF)	NA
PF3D7_0901200	rest	7.55333	-13.0983	null	Plasmodium exported protein, unknown function, fragment	NA
PF3D7_0903800	rest	15.5756	-15.0497	CCp4	LCCL domain-containing protein (CCp4)	38.4898
PF3D7_0906200	rest	11.5617	-13.2423	null	conserved Plasmodium protein, unknown function	NA
PF3D7_0906300	rest	12.8571	-13.0022	null	Maf-like protein, putative	NA
PF3D7_0909100	rest	12.8024	-13.2423	null	conserved Plasmodium membrane protein, unknown function	22.5072
PF3D7_0909500	rest	10.7825	-18.0191	SPM1	subpellicular microtubule protein 1, putative (SPM1)	65.6813
PF3D7_0911500	rest	13.6599	-13.2423	null	conserved Plasmodium protein, unknown function	4.31363
PF3D7_0912200	rest	15.8252	-13.5903	null	conserved Plasmodium membrane protein, unknown function	40.0549
PF3D7_0915300	rest	10.0757	-13.5903	null	conserved Plasmodium protein, unknown function	NA
PF3D7_0915800	rest	17.2541	-13.2423	GLTP	glycolipid transfer protein, putative (GLTP)	21.0034
PF3D7_0920300	rest	14.6833	-15.0497	null	conserved Plasmodium protein, unknown function	38.9458
PF3D7_0922300	rest	15.1531	-13.2423	null	conserved Plasmodium protein, unknown function	29.1593
PF3D7_0923300	rest	8.63885	-13.2423	PLP3	perforin-like protein 3 (PLP3)	NA
PF3D7_0924600	rest	11.8686	-16.2245	null	conserved Plasmodium protein, unknown function	26.3818
PF3D7_0924800	rest	13.5458	-13.0983	TRF1	telomeric repeat binding factor 1, putative (TRF1)	33.9124
PF3D7_0925100	rest	13.7495	-13.2423	null	conserved Plasmodium protein, unknown function	30.5714
PF3D7_0925400	rest	12.8727	-14.1261	null	protein phosphatase-beta	NA
PF3D7_0926300	rest	9.46112	-11.3493	null	protein kinase, putative	NA
PF3D7_0926800	rest	8.2353	-16.1965	null	conserved Plasmodium protein, unknown function	NA
PF3D7_0928500	rest	8.71424	-13.1184	null	conserved Plasmodium protein, unknown function	3.68489
PF3D7_0928800	rest	7.33286	-14.8273	null	serine/threonine protein kinase, putative	NA
PF3D7_0929600	rest	16.6792	-13.2423	null	G2 protein, putative	15.3113
PF3D7_0930000	rest	20.1021	-15.0497	null	procollagen lysine 5-dioxygenase, putative	45.2012
PF3D7_0933100	rest	11.5691	-15.0497	null	conserved Plasmodium protein, unknown function	NA
PF3D7_0937500	rest	8.00237	-13.0983	RIF	rifin (RIF)	NA
PF3D7_0937600	rest	8.81684	-13.0983	VAR	erythrocyte membrane protein 1, PfEMP1 (VAR)	NA
PF3D7_1000200	rest	8.15295	-13.0983	RIF	rifin (RIF)	NA
PF3D7_1002800	rest	10.5594	-17.1156	null	DnaJ protein, putative	NA
PF3D7_1003200	rest	8.9943	-13.2423	null	conserved Plasmodium protein, unknown function	NA
PF3D7_1004700	rest	7.28272	-13.2423	null	conserved Plasmodium protein, unknown function	5.99405
PF3D7_1005700	rest	7.2758	-13.2423	null	DnaJ protein, putative	NA
PF3D7_1005900	rest	9.80562	-13.2423	null	conserved Plasmodium protein, unknown function	NA
PF3D7_1006000	rest	15.7905	-13.2423	null	conserved Plasmodium protein, unknown function	33.8676
PF3D7_1006300	rest	14.1581	-13.0983	null	conserved Plasmodium protein, unknown function	21.888
PF3D7_1009100	rest	9.52715	-14.6347	null	conserved Plasmodium membrane protein, unknown function	5.54012
PF3D7_1009500	rest	7.29372	-13.2423	null	metallopeptidase, putative	NA
PF3D7_1010800	rest	7.03693	-13.2423	null	50S ribosomal protein L22, mitochondrial, putative	NA
PF3D7_1011100	rest	7.9198	-13.2423	null	conserved Plasmodium protein, unknown function	NA
PF3D7_1011600	rest	10.2763	-14.0724	null	conserved Plasmodium protein, unknown function	NA
PF3D7_1015100	rest	7.65103	-15.2287	null	conserved protein, unknown function	NA
PF3D7_1016500	rest	7.11314	-16.0525	null	Plasmodium exported protein (PHISTc), unknown function	NA
PF3D7_1017200	rest	7.69987	-13.2423	null	enoyl-CoA hydratase-related protein, putative	NA
PF3D7_1017700	rest	9.40642	-13.0983	null	conserved Plasmodium protein, unknown function	3.99257
PF3D7_1018400	rest	10.9773	-13.4462	null	conserved Plasmodium protein, unknown function	14.3433
PF3D7_1019100	rest	9.85715	-17.1156	null	conserved Plasmodium protein, unknown function	11.9638
PF3D7_1019200	rest	9.48828	-13.2423	null	conserved Plasmodium protein, unknown function	NA
PF3D7_1019300	rest	8.39539	-12.7098	null	zinc finger protein, putative	NA
PF3D7_1019600	rest	10.2758	-16.7677	null	conserved Plasmodium protein, unknown function	3.30952
PF3D7_1020800	rest	10.9723	-13.2423	DLAT	dihydrolipoamide acyltransferase component E2 (DLAT)	7.07294
PF3D7_1024200	rest	8.20685	-13.2423	null	RNA-binding protein, putative	NA
PF3D7_1024900	rest	7.11833	-13.5903	null	conserved Plasmodium protein, unknown function	NA
PF3D7_1026100	rest	20.7056	-13.2423	null	conserved Plasmodium protein, unknown function	13.1287
PF3D7_1026300	rest	7.65248	-13.2423	null	conserved Plasmodium protein, unknown function	NA
PF3D7_1026400	rest	9.72073	-13.2423	CDC20	cell division cycle protein 20 homolog, putative (CDC20)	NA
PF3D7_1027500	rest	8.74345	-13.2423	null	conserved Plasmodium protein, unknown function	NA
PF3D7_1027600	rest	13.0848	-12.9793	null	topoisomerase, putative	6.71127
PF3D7_1027900	rest	13.7316	-13.2423	DHHC10	palmitoyltransferase, putative (DHHC10)	47.7905
PF3D7_1030900	rest	14.8167	-10.9647	P28	28 kDa ookinete surface protein (P28)	15.6386
PF3D7_1031900	rest	7.21328	-13.2423	null	conserved Plasmodium protein, unknown function	NA
PF3D7_1032000	rest	10.005	-14.9057	RimM	ribosome maturation factor RimM, putative (RimM)	5.01212
PF3D7_1032300	rest	15.5572	-13.2423	null	conserved Plasmodium protein, unknown function	16.2475
PF3D7_1033000	rest	7.78394	-13.0983	null	conserved Plasmodium protein, unknown function	NA
PF3D7_1033800	rest	15.919	-13.2423	null	plasmepsin VII	50.7117
PF3D7_1034200	rest	12.2536	-13.2423	null	apicoplast ribosomal protein L27 precursor, putative	16.4194
PF3D7_1034300	rest	11.2393	-13.5903	TLAP2	thioredoxin-like associated protein 2, putative (TLAP2)	38.6251
PF3D7_1034800	rest	9.10518	-13.0983	null	conserved Plasmodium protein, unknown function	NA
PF3D7_1036700	rest	7.79414	-14.2452	PhLP2	phosducin-like protein, putative (PhLP2)	NA
PF3D7_1037200	rest	7.31425	-13.2423	null	conserved Plasmodium protein, unknown function	NA
PF3D7_1038700	rest	10.6129	-13.0983	null	Plasmodium exported protein, unknown function	NA
PF3D7_1038800	rest	7.48669	-13.0983	null	RESA-like protein with PHIST and DnaJ domains	NA
PF3D7_1041100	rest	7.02098	-13.0983	RIF	rifin (RIF)	NA
PF3D7_1100100	rest	8.88095	-13.0983	VAR	erythrocyte membrane protein 1, PfEMP1 (VAR)	NA
PF3D7_1100200	rest	7.86898	-13.4462	VAR	erythrocyte membrane protein 1, PfEMP1 (VAR)	NA
PF3D7_1103500	rest	16.7495	-13.2423	null	CPW-WPC family protein	11.7225
PF3D7_1106400	rest	9.86069	-13.2423	null	conserved Plasmodium protein, unknown function	NA
PF3D7_1109100	rest	18.84	-13.2423	null	conserved Plasmodium protein, unknown function	14.067
PF3D7_1111800	rest	7.59787	-13.2423	null	peptidyl-prolyl cis-trans isomerase, putative	NA
PF3D7_1114400	rest	9.54787	-15.0497	null	conserved Plasmodium protein, unknown function	NA
PF3D7_1115100	rest	8.97317	-12.6833	null	conserved Plasmodium protein, unknown function	57.3507
PF3D7_1117900	rest	8.02741	-12.4373	null	conserved Plasmodium protein, unknown function	NA
PF3D7_1118800	rest	9.67128	-13.2423	ARC40	actin-related protein 2/3 complex subunit 1, putative (ARC40)	NA
PF3D7_1119100	rest	8.04267	-14.3892	null	tRNA m(1)G methyltransferase, putative	NA
PF3D7_1120700	rest	16.687	-13.2423	null	conserved Plasmodium protein, unknown function	19.8699
PF3D7_1123600	rest	8.69084	-15.0497	null	RAP protein, putative	NA
PF3D7_1124500	rest	11.4209	-13.2423	pdhA	pyruvate dehydrogenase E1 component subunit alpha (pdhA)	15.7104
PF3D7_1125000	rest	11.0212	-13.2423	null	conserved Plasmodium protein, unknown function	NA
PF3D7_1127200	rest	8.70457	-13.0983	null	conserved Plasmodium protein, unknown function	NA
PF3D7_1129600	rest	19.2541	-13.5903	null	phosphatidylinositol-4-phosphate 5-kinase, putative	23.142
PF3D7_1131300	rest	11.5572	-13.2423	null	conserved Plasmodium protein, unknown function	NA
PF3D7_1131500	rest	18.2906	-13.2423	null	conserved Plasmodium protein, unknown function	14.7961
PF3D7_1131600	rest	9.5653	-18.4235	null	conserved Plasmodium protein, unknown function	NA
PF3D7_1131700	rest	11.1322	-13.2423	null	conserved Plasmodium protein, unknown function	10.9066
PF3D7_1132100	rest	7.04335	-15.0497	null	conserved Plasmodium protein, unknown function	NA
PF3D7_1132900	rest	8.06105	-13.2423	GCVH	glycine cleavage system H protein (GCVH)	NA
PF3D7_1133500	rest	9.48042	-13.2423	null	conserved Plasmodium protein, unknown function	NA
PF3D7_1136100	rest	15.0188	-13.2423	null	conserved Plasmodium protein, unknown function	10.3248
PF3D7_1139600	rest	13.3143	-13.7098	null	conserved Plasmodium protein, unknown function	NA
PF3D7_1141100	rest	13.3582	-13.4462	null	conserved Plasmodium protein, unknown function	17.6126
PF3D7_1141900	rest	20.3026	-13.2423	IMC1b	inner membrane complex protein 1b, putative (IMC1b)	33.9022
PF3D7_1143600	rest	20.9331	-12.9793	null	conserved Plasmodium protein, unknown function	NA
PF3D7_1144400	rest	11.9617	-13.2423	null	conserved Plasmodium protein, unknown function	NA
PF3D7_1144800	rest	17.3356	-14.0862	null	conserved Plasmodium protein, unknown function	7.43452
PF3D7_1145700	rest	10.1022	-14.9057	null	bicoid-interacting protein BIN3, putative	NA
PF3D7_1145900	rest	11.8698	-12.6308	null	conserved Plasmodium protein, unknown function	NA
PF3D7_1146100	rest	8.81077	-13.0983	null	conserved Plasmodium protein, unknown function	40.5846
PF3D7_1147100	rest	8.15438	-13.0983	null	dynein light chain, putative	NA
PF3D7_1147200	rest	20.7875	-14.0862	null	tubulin--tyrosine ligase, putative	4.24961
PF3D7_1147600	rest	8.45839	-13.0983	null	conserved Plasmodium protein, unknown function	NA
PF3D7_1149300	rest	7.59589	-14.4906	FIKK11	serine/threonine protein kinase, FIKK family (FIKK11)	NA
PF3D7_1150400	rest	7.28402	-13.1832	VAR	erythrocyte membrane protein 1, PfEMP1 (VAR)	NA
PF3D7_1200100	rest	9.72341	-14.9057	VAR	erythrocyte membrane protein 1, PfEMP1 (VAR)	NA
PF3D7_1201600	rest	15.6836	-13.2423	NEK3	NIMA related kinase 3 (NEK3)	NA
PF3D7_1201700	rest	12.568	-13.2423	null	conserved Plasmodium membrane protein, unknown function	NA
PF3D7_1203600	rest	7.19501	-13.2423	null	cytochrome c1 heme lyase, putative	15.551
PF3D7_1204100	rest	12.3508	-14.8273	null	conserved Plasmodium protein, unknown function	NA
PF3D7_1204200	rest	8.15027	-13.2423	null	conserved Plasmodium protein, unknown function	16.7047
PF3D7_1204400	rest	11.3658	-13.0983	null	conserved Plasmodium membrane protein, unknown function	43.1738
PF3D7_1206500	rest	20.1175	-10.8918	null	Tat binding protein 1(TBP-1)-interacting protein, putative	15.4759
PF3D7_1207300	rest	8.68722	-13.0983	null	conserved Plasmodium protein, unknown function	41.4147
PF3D7_1207400	rest	9.10685	-16.1965	null	conserved Plasmodium protein, unknown function	12.5872
PF3D7_1207700	rest	16.7235	-15.0497	null	blood stage antigen 41-3 precursor	32.2468
PF3D7_1208700	rest	8.02029	-13.2423	null	conserved protein, unknown function	15.5045
PF3D7_1209600	rest	7.43192	-13.0983	PBGD	porphobilinogen deaminase (PBGD)	NA
PF3D7_1210200	rest	14.6688	-13.0983	null	zinc finger protein, putative	12.3055
PF3D7_1210500	rest	7.53337	-13.2423	null	conserved Plasmodium protein, unknown function	NA
PF3D7_1211000	rest	11.1772	-12.9747	null	kinesin-7, putative	21.4156
PF3D7_1211100	rest	10.7513	-13.2423	null	HSP20-like chaperone	3.61644
PF3D7_1213300	rest	10.4514	-13.2423	null	conserved Plasmodium protein, unknown function	NA
PF3D7_1213400	rest	12.9798	-13.5903	null	conserved Plasmodium protein, unknown function	41.4696
PF3D7_1213500	rest	11.0102	-12.8553	null	integral membrane protein GPR180, putative	35.7704
PF3D7_1214500	rest	19.3271	-15.0497	null	conserved Plasmodium protein, unknown function	49.9125
PF3D7_1217400	rest	7.0978	-14.3892	null	conserved Plasmodium protein, unknown function	NA
PF3D7_1217600	rest	11.2618	-13.2423	null	anaphase promoting complex subunit 10, putative	NA
PF3D7_1219700	rest	7.85679	-13.5903	RKIP	raf kinase inhibitor (RKIP)	NA
PF3D7_1221100	rest	13.3982	-13.2423	null	conserved Plasmodium protein, unknown function	34.4849
PF3D7_1221400	rest	12.6161	-13.5903	IMC1h	inner membrane complex protein 1h, putative (IMC1h)	53.3585
PF3D7_1222800	rest	17.6276	-13.2423	null	conserved Plasmodium protein, unknown function	28.4468
PF3D7_1222900	rest	11.2822	-13.2423	null	conserved Plasmodium protein, unknown function	4.00711
PF3D7_1224200	rest	7.58323	-14.3892	null	conserved Plasmodium protein, unknown function	27.4329
PF3D7_1227900	rest	10.6366	-13.2423	null	RNA pseudouridylate synthase, putative	NA
PF3D7_1229600	rest	8.55814	-12.2789	null	conserved Plasmodium protein, unknown function	9.33669
PF3D7_1229900	rest	9.15027	-13.2423	null	conserved Plasmodium protein, unknown function	NA
PF3D7_1230100	rest	13.6906	-18.8386	TLAP1	thioredoxin-like associated protein 1, putative (TLAP1)	38.8389
PF3D7_1231000	rest	10.8548	-13.2423	null	conserved Plasmodium protein, unknown function	3.74578
PF3D7_1234700	rest	9.85318	-13.2476	null	CPW-WPC family protein	22.8269
PF3D7_1235100	rest	7.6009	-14.2452	null	conserved Plasmodium protein, unknown function	23.8027
PF3D7_1236500	rest	14.7056	-13.2423	null	conserved Plasmodium protein, unknown function	11.0529
PF3D7_1239400	rest	16.6587	-13.2423	null	conserved Plasmodium protein, unknown function	21.1067
PF3D7_1240200	rest	7.49759	-13.0983	null	erythrocyte membrane protein 1 (PfEMP1), pseudogene	NA
PF3D7_1240700	rest	7.25802	-13.0983	RIF	rifin, pseudogene (RIF)	NA
PF3D7_1243400	rest	7.04313	-14.5931	null	conserved Plasmodium protein, unknown function	NA
PF3D7_1246100	rest	9.19878	-13.2423	ALAS	delta-aminolevulinic acid synthetase (ALAS)	NA
PF3D7_1246900	rest	8.21328	-15.9648	PKB	RAC-beta serine/threonine protein kinase (PKB)	3.77321
PF3D7_1250400	rest	16.5646	-11.8898	null	conserved Plasmodium protein, unknown function	11.296
PF3D7_1300600	rest	8.71286	-14.9057	RIF	rifin (RIF)	NA
PF3D7_1301500	rest	8.83866	-13.0983	null	Plasmodium exported protein (PHISTa), unknown function	NA
PF3D7_1301900	rest	9.65431	-13.0983	null	Plasmodium exported protein, unknown function	NA
PF3D7_1302400	rest	8.03386	-13.0983	null	conserved Plasmodium membrane protein, unknown function	30.9949
PF3D7_1305700	rest	7.16938	-13.2423	null	conserved Plasmodium protein, unknown function	NA
PF3D7_1306300	rest	8.06127	-13.2423	null	SAM dependent methyltransferase, putative	NA
PF3D7_1309900	rest	9.66415	-15.3976	null	conserved Plasmodium protein, unknown function	NA
PF3D7_1312200	rest	9.00591	-12.8553	null	conserved Plasmodium protein, unknown function	NA
PF3D7_1314400	rest	8.34291	-13.2423	null	conserved Plasmodium protein, unknown function	NA
PF3D7_1315200	rest	8.24387	-13.9382	null	conserved Plasmodium protein, unknown function	NA
PF3D7_1316000	rest	18.2842	-13.2423	null	protein kinase, putative	23.3524
PF3D7_1316300	rest	9.1732	-13.0983	null	conserved Plasmodium protein, unknown function	27.8041
PF3D7_1316700	rest	13.7431	-15.8798	null	conserved Plasmodium protein, unknown function	21.0192
PF3D7_1318600	rest	9.89579	-13.0983	null	conserved Plasmodium protein, unknown function	NA
PF3D7_1318700	rest	7.09053	-14.7371	null	conserved Plasmodium protein, unknown function	26.805
PF3D7_1318900	rest	8.62387	-13.2423	null	conserved Plasmodium protein, unknown function	NA
PF3D7_1319500	rest	11.1726	-13.2423	null	conserved Plasmodium protein, unknown function	NA
PF3D7_1319600	rest	9.70138	-14.4741	null	conserved Plasmodium protein, unknown function	4.07896
PF3D7_1320200	rest	7.73737	-14.3892	null	TBC domain protein, putative	NA
PF3D7_1320500	rest	9.23532	-15.2287	SNAP23	SNARE protein, putative (SNAP23)	NA
PF3D7_1321000	rest	11.4553	-15.0497	null	conserved Plasmodium protein, unknown function	30.1233
PF3D7_1322400	rest	15.1726	-13.2423	null	conserved Plasmodium protein, unknown function	NA
PF3D7_1322700	rest	14.1809	-13.2423	null	conserved Plasmodium protein, unknown function	3.13765
PF3D7_1322900	rest	12.0271	-13.2423	null	conserved Plasmodium protein, unknown function	33.6004
PF3D7_1323300	rest	9.09068	-12.7354	null	acetyltransferase, GNAT family, putative	NA
PF3D7_1325500	rest	8.77224	-12.8273	null	conserved Plasmodium protein, unknown function	NA
PF3D7_1326700	rest	8.9252	-10.3218	null	conserved Plasmodium protein, unknown function	NA
PF3D7_1326900	rest	7.44389	-12.9793	null	conserved Plasmodium membrane protein, unknown function	NA
PF3D7_1327100	rest	17.2682	-13.2423	null	conserved Plasmodium protein, unknown function	38.432
PF3D7_1328600	rest	8.32841	-13.2423	null	conserved Plasmodium protein, unknown function	NA
PF3D7_1329200	rest	12.4197	-13.2423	null	conserved Plasmodium protein, unknown function	NA
PF3D7_1329700	rest	13.5546	-13.2423	ACBP1	apicoplast calcium binding protein 1 (ACBP1)	NA
PF3D7_1331400	rest	13.9496	-13.5903	null	CPW-WPC family protein	29.9084
PF3D7_1333100	rest	7.55793	-14.9057	null	conserved Plasmodium protein, unknown function	NA
PF3D7_1333500	rest	11.3508	-15.0497	null	conserved Plasmodium protein, unknown function	30.2159
PF3D7_1334000	rest	7.30194	-14.3892	null	conserved Plasmodium protein, unknown function	NA
PF3D7_1334400	rest	7.61092	-13.2423	MSRP4	MSP7-like protein (MSRP4)	NA
PF3D7_1338400	rest	13.2335	-13.2423	null	conserved Plasmodium protein, unknown function	NA
PF3D7_1338500	rest	8.18086	-13.2423	null	conserved Plasmodium protein, unknown function	NA
PF3D7_1338800	rest	10.8032	-13.2423	null	CPW-WPC family protein	40.0001
PF3D7_1339600	rest	9.1463	-13.9382	null	conserved Plasmodium protein, unknown function	NA
PF3D7_1340400	rest	7.8172	-13.7098	null	conserved Plasmodium protein, unknown function	24.9174
PF3D7_1341700	rest	10.9785	-13.0983	null	conserved Plasmodium protein, unknown function	NA
PF3D7_1341800	rest	12.419	-16.1965	IMC1k	inner membrane complex protein 1k, putative (IMC1k)	19.8092
PF3D7_1345000	rest	14.0535	-13.2423	null	conserved Plasmodium protein, unknown function	11.6338
PF3D7_1347100	rest	8.16938	-15.3976	TOP3	DNA topoisomerase 3, putative (TOP3)	NA
PF3D7_1347600	rest	10.2168	-13.2423	null	conserved Plasmodium protein, unknown function	8.45938
PF3D7_1349300	rest	9.65677	-18.575	TKL3	tyrosine kinase-like protein (TKL3)	NA
PF3D7_1349900	rest	8.64157	-13.2423	null	conserved Plasmodium protein, unknown function	NA
PF3D7_1350800	rest	17.1422	-13.2423	null	conserved Plasmodium protein, unknown function	5.01904
PF3D7_1351300	rest	7.90332	-13.2423	null	conserved Plasmodium membrane protein, unknown function	NA
PF3D7_1354000	rest	11.5594	-13.7098	null	conserved Plasmodium protein, unknown function	NA
PF3D7_1354800	rest	11.5858	-13.2423	MCA1	metacaspase 1 (MCA1)	NA
PF3D7_1355200	rest	7.2113	-15.0497	null	RAP protein, putative	NA
PF3D7_1356000	rest	16.5281	-15.0497	null	conserved Plasmodium protein, unknown function	26.2104
PF3D7_1356500	rest	7.22794	-13.2423	null	conserved Plasmodium protein, unknown function	NA
PF3D7_1358600	rest	16.0841	-13.2423	null	zinc finger protein, putative	4.51985
PF3D7_1361300	rest	14.9466	-13.0983	null	conserved Plasmodium protein, unknown function	27.974
PF3D7_1362600	rest	17.3431	-13.2423	null	conserved Plasmodium protein, unknown function	45.2866
PF3D7_1362700	rest	13.4097	-11.1066	null	conserved Plasmodium protein, unknown function	NA
PF3D7_1362900	rest	12.5536	-13.2423	null	conserved Plasmodium protein, unknown function	19.2729
PF3D7_1366200	rest	9.59883	-13.2423	null	conserved Plasmodium protein, unknown function	NA
PF3D7_1366700	rest	9.87985	-16.0979	null	conserved Plasmodium protein, unknown function	NA
PF3D7_1367200	rest	11.6156	-13.2423	null	conserved Plasmodium protein, unknown function	NA
PF3D7_1369300	rest	12.3768	-13.2423	null	conserved Plasmodium protein, unknown function	4.30905
PF3D7_1404300	rest	7.25893	-14.3892	SOAP	secreted ookinete adhesive protein, putative (SOAP)	NA
PF3D7_1413100	rest	13.1503	-15.0497	null	conserved Plasmodium protein, unknown function	NA
PF3D7_1413300	rest	7.19565	-13.0983	null	conserved Plasmodium protein, unknown function	NA
PF3D7_1415700	rest	9.13071	-13.2423	null	serine C-palmitoyltransferase, putative	NA
PF3D7_1416700	rest	9.54432	-13.0983	null	conserved Plasmodium protein, unknown function	51.443
PF3D7_1416800	rest	9.07735	-14.0724	null	lysine--tRNA ligase, putative	NA
PF3D7_1421300	rest	9.64426	-12.6308	null	conserved Plasmodium protein, unknown function	NA
PF3D7_1421800	rest	16.6512	-12.6308	null	conserved Plasmodium protein, unknown function	10.0279
PF3D7_1422900	rest	10.1462	-13.0983	null	14-3-3 protein, putative	NA
PF3D7_1425600	rest	8.15027	-11.2052	null	zinc finger protein, putative	NA
PF3D7_1429200	rest	10.1037	-14.3892	ApiAP2	transcription factor with AP2 domain(s), putative (ApiAP2)	NA
PF3D7_1431000	rest	12.8948	-13.2423	null	mitochondrial ribosomal protein L17-2 precursor, putative	NA
PF3D7_1431500	rest	9.94614	-15.2193	MAPK1	mitogen-activated protein kinase 1 (MAPK1)	9.0625
PF3D7_1431800	rest	9.11047	-13.4462	null	apyrase, putative	NA
PF3D7_1434900	rest	12.9804	-13.5903	null	conserved Plasmodium protein, unknown function	10.0111
PF3D7_1435200	rest	13.956	-13.2423	null	conserved Plasmodium protein, unknown function	14.7164
PF3D7_1435900	rest	7.70281	-13.2423	null	conserved Plasmodium protein, unknown function	NA
PF3D7_1437100	rest	7.18086	-13.2423	null	conserved Plasmodium protein, unknown function	13.5684
PF3D7_1437600	rest	10.4763	-13.2423	null	conserved Plasmodium protein, unknown function	NA
PF3D7_1441000	rest	7.00127	-13.0983	null	conserved Plasmodium protein, unknown function	NA
PF3D7_1441600	rest	7.10552	-17.1156	null	acid cluster protein 33 homologue, putative	NA
PF3D7_1442600	rest	9.14349	-14.8386	TREP	TRAP-like protein (TREP)	NA
PF3D7_1444600	rest	8.70691	-12.6308	null	conserved Plasmodium protein, unknown function	NA
PF3D7_1446100	rest	7.92535	-12.2789	null	conserved Plasmodium protein, unknown function	19.0186
PF3D7_1447600	rest	7.97728	-13.0983	null	conserved Plasmodium protein, unknown function	60.7774
PF3D7_1452900	rest	13.6317	-12.8273	null	conserved Plasmodium protein, unknown function	21.9244
PF3D7_1453500	rest	11.4686	-16.1965	null	pyridine nucleotide transhydrogenase, putative	35.9504
PF3D7_1453600	rest	9.36459	-16.5675	null	RAP protein, putative	NA
PF3D7_1454300	rest	7.43944	-14.7861	KIN	serine/threonine protein kinase KIN (KIN)	NA
PF3D7_1454800	rest	12.4011	-15.0497	null	conserved Plasmodium protein, unknown function	39.943
PF3D7_1454900	rest	7.3066	-13.2423	null	conserved Plasmodium protein, unknown function	45.2698
PF3D7_1457100	rest	11.8686	-14.9057	null	conserved Plasmodium protein, unknown function	17.4528
PF3D7_1459500	rest	8.71641	-15.0497	null	conserved Plasmodium protein, unknown function	NA
PF3D7_1460800	rest	7.5653	-13.2423	null	snRNA-activating protein complex subunit 3, putative	NA
PF3D7_1461000	rest	8.92787	-13.5903	null	conserved Plasmodium protein, unknown function	NA
PF3D7_1461100	rest	8.08399	-14.3892	null	conserved Plasmodium protein, unknown function	NA
PF3D7_1461700	rest	10.8677	-13.0983	null	conserved Plasmodium protein, unknown function	13.4803
PF3D7_1462200	rest	7.04629	-13.2423	null	conserved Plasmodium protein, unknown function	NA
PF3D7_1462900	rest	8.18086	-13.0983	null	conserved Plasmodium protein, unknown function	NA
PF3D7_1465700	rest	16.7235	-13.2423	null	plasmepsin VIII	20.9622
PF3D7_1466000	rest	17.709	-13.2423	null	conserved Plasmodium protein, unknown function	34.8446
PF3D7_1466500	rest	13.4253	-13.0983	null	conserved Plasmodium protein, unknown function	17.1325
PF3D7_1468000	rest	11.1759	-15.0497	null	conserved Plasmodium protein, unknown function	NA
PF3D7_1471500	rest	9.05178	-15.0497	null	conserved Plasmodium membrane protein, unknown function	5.58195
PF3D7_1471600	rest	20.0435	-13.2423	null	conserved Plasmodium protein, unknown function	32.7347
PF3D7_1471700	rest	15.5646	-13.0983	null	conserved Plasmodium protein, unknown function	25.2769
PF3D7_1471800	rest	12.0618	-13.0983	null	conserved Plasmodium protein, unknown function	35.7861
PF3D7_1473000	rest	9.05388	-13.2423	null	conserved Plasmodium protein, unknown function	NA
PF3D7_1474300	rest	8.95436	-13.2423	null	DNA repair metallo-beta-lactamase protein, putative	NA
PF3D7_1474700	rest	7.95435	-13.5903	null	protein kinase, putative	NA
PF3D7_1476100	rest	8.91638	-12.6308	ETRAMP14.2	early transcribed membrane protein 14.2 (ETRAMP14.2)	NA
PF3D7_1476600	rest	7.78361	-16.0525	null	Plasmodium exported protein, unknown function	NA
PF3D7_1476900	rest	8.19536	-13.0983	null	Plasmodium exported protein, unknown function, pseudogene	NA
PF3D7_1477600	rest	8.05785	-12.5637	SURF14.1	surface-associated interspersed protein 14.1 (SURFIN 14.1) (SURF14.1)	NA
PF3D7_1478200	rest	8.17333	-13.0983	null	Plasmodium exported protein, unknown function, pseudogene	NA
PF3D7_1478700	rest	7.19536	-13.0983	null	Plasmodium exported protein, unknown function, pseudogene	NA
PFC10_API0017	rest	8.67194	-13.0983	rpoD	unspecified product (rpoD)	NA
