# Supplementary material for: Probabilistic data integration identifies reliable gametocyte-specific proteins and transcripts in malaria parasites
Source: Sci Rep. 2018 Jan 11;8:410. doi: 10.1038/s41598-017-18840-7 (PMC5765010; doi:10.1038/s41598-017-18840-7)
Supplement: Supplementary file 5 — Table S4 gct specificity [file 41598_2017_18840_MOESM5_ESM.xlsx]

## Sheet: Sheet 1
							reported as gct-specific or enriched previously							(excl. stage II for count)
rank	gene_ID	set_label	score	gene_symbol	gene_description	gct_specific_Bayesian	fl02	la02	kh05	si10_stII	si10_stV	ta14	la16	total times reported
1	PF3D7_0109100	gametocyte	30.571	CCp5	LCCL domain-containing protein (CCp5)	1	1	1	1	0	1	1	1	6
2	PF3D7_0513700	gametocyte	30.571	PSOP12	secreted ookinete protein, putative (PSOP12)	1	1	1	1	0	1	1	1	6
3	PF3D7_1250100	gametocyte	30.2231	G377	osmiophilic body protein (G377)	1	0	1	1	0	1	1	1	5
4	PF3D7_1451600	rest	30.0685	LAP5	LCCL domain-containing protein (LAP5)	1	1	1	1	0	1	1	1	6
5	PF3D7_1407000	gametocyte	29.7409	CCp3	LCCL domain-containing protein (CCp3)	1	1	1	1	0	1	1	1	6
6	PF3D7_1113900	rest	29.7314	MAPK2	mitogen-activated protein kinase 2 (MAPK2)	1	1	1	1	0	1	1	1	6
7	PF3D7_1325200	gametocyte	28.7636	null	oxidoreductase, putative	1	0	1	1	0	1	0	1	4
8	PF3D7_1346800	gametocyte	27.6324	P47	6-cysteine protein (P47)	1	1	1	1	0	1	0	1	5
9	PF3D7_1012300	rest	27.4241	null	ubiquinol-cytochrome c reductase complex subunit, putative	1	1	1	1	0	1	0	1	5
10	PF3D7_1475500	gametocyte	27.1787	CCp1	LCCL domain-containing protein (CCp1)	1	0	0	1	0	1	0	1	3
11	PF3D7_1128300	gametocyte	26.6815	PFK11	6-phosphofructokinase (PFK11)	1	1	1	0	0	1	1	1	5
12	PF3D7_0719200	gametocyte	26.5499	NEK4	NIMA related kinase 4 (NEK4)	1	1	1	1	0	1	1	1	6
13	PF3D7_1311100	rest	26.5499	null	meiosis-specific nuclear structural protein 1, putative	1	1	1	1	0	1	1	1	6
14	PF3D7_1346700	gametocyte	26.5172	P48/45	6-cysteine protein (P48/45)	1	1	0	1	0	1	0	1	4
15	PF3D7_0515600	rest	26.4555	null	conserved Plasmodium protein, unknown function	1	1	1	1	0	1	1	1	6
16	PF3D7_1122900	rest	26.4449	null	dynein heavy chain, putative	1	0	1	1	0	1	1	1	5
17	PF3D7_0109400	rest	26.2061	null	tubulin-specific chaperone a, putative	1	1	1	1	0	1	0	1	5
18	PF3D7_0209000	gametocyte	26.1952	P230	6-cysteine protein (P230)	1	0	1	1	0	1	0	1	4
19	PF3D7_0825900	gametocyte	25.8392	null	conserved Plasmodium protein, unknown function	1	1	1	1	0	1	0	1	5
20	PF3D7_0306500	rest	25.4031	null	conserved Plasmodium protein, unknown function	1	1	1	1	0	1	0	1	5
21	PF3D7_1431100	gametocyte	25.4031	null	conserved Plasmodium protein, unknown function	1	1	1	1	0	1	0	1	5
22	PF3D7_0608600	gametocyte	25.2719	null	conserved Plasmodium protein, unknown function	1	1	1	0	0	1	0	1	4
23	PF3D7_1206100	rest	25.2719	null	IMP-specific 5'-nucleotidase, putative	1	1	1	0	0	1	1	1	5
24	PF3D7_1455800	gametocyte	24.8741	CCp2	LCCL domain-containing protein (CCp2)	1	0	1	0	0	1	1	1	4
25	PF3D7_1435300	rest	24.8082	null	NAD(P)H-dependent glutamate synthase, putative	1	0	1	0	0	1	1	1	4
26	PF3D7_0303900	rest	24.6604	null	phosphatidylethanolamine-binding protein, putative	1	1	1	0	0	1	0	1	4
27	PF3D7_0518700	gametocyte	24.6604	PUF1	mRNA-binding protein PUF1 (PUF1)	1	1	1	0	0	1	1	1	5
28	PF3D7_1038400	gametocyte	24.6604	Pf11-1	gametocyte-specific protein (Pf11-1)	1	1	1	0	0	1	0	1	4
29	PF3D7_1413200	rest	24.3125	null	conserved Plasmodium protein, unknown function	1	0	1	0	0	1	1	1	4
30	PF3D7_1220000	gametocyte	24.228	null	conserved Plasmodium protein, unknown function	1	1	1	1	0	1	1	1	6
31	PF3D7_0417000	rest	24.1929	null	conserved Plasmodium protein, unknown function	1	1	1	0	0	1	0	1	4
32	PF3D7_1216500	gametocyte	24.0045	MDV1	male development gene 1 (MDV1)	1	1	1	1	1	0	0	1	4
33	PF3D7_0721700	rest	23.6839	PSOP1	secreted ookinete protein, putative (PSOP1)	1	0	1	1	0	1	0	1	4
34	PF3D7_0905300	rest	23.6839	null	dynein heavy chain, putative	1	0	1	1	0	1	1	1	5
35	PF3D7_0311800	rest	23.3835	null	conserved protein, unknown function	1	0	1	1	0	1	0	1	4
36	PF3D7_0208900	gametocyte	23.073	P230p	6-cysteine protein (P230p)	1	0	1	0	0	1	1	1	4
37	PF3D7_0729900	rest	22.9056	null	dynein heavy chain, putative	1	0	1	1	0	1	1	1	5
38	PF3D7_1023100	rest	22.4157	null	dynein heavy chain, putative	1	0	0	1	0	1	1	1	4
39	PF3D7_1130800	gametocyte	22.347	null	armadillo repeat protein PF16, putative	1	0	1	1	0	1	1	1	5
40	PF3D7_1426500	gametocyte	22.2454	ABCG2	ABC transporter G family member 2 (ABCG2)	1	1	1	0	0	1	1	1	5
41	PF3D7_0717500	rest	22.1452	CDPK4	calcium-dependent protein kinase 4 (CDPK4)	1	0	1	0	0	1	0	1	3
42	PF3D7_1011000	rest	21.2894	ISP1	inner membrane complex sub-compartment protein 1 (ISP1)	1	1	1	1	0	1	0	1	5
43	PF3D7_1465000	rest	21.2894	null	conserved Plasmodium protein, unknown function	1	1	1	1	0	1	0	1	5
44	PF3D7_1426700	rest	21.2467	PEPC	phosphoenolpyruvate carboxylase (PEPC)	1	0	1	1	0	1	0	1	4
45	PF3D7_0803700	rest	20.9748	g-tub	tubulin gamma chain (g-tub)	1	1	1	0	0	0	0	1	3
46	PF3D7_1430800	gametocyte	19.8176	null	conserved Plasmodium protein, unknown function	1	0	1	1	0	1	0	1	4
47	PF3D7_0915700	rest	19.7354	null	conserved Plasmodium protein, unknown function	1	1	1	0	0	1	0	1	4
48	PF3D7_0114000	rest	19.4717	EPF1	exported protein family 1 (EPF1)	1	0	1	0	1	0	0	1	2
49	PF3D7_0103800	rest	19.344	ARP1	actin-related protein (ARP1)	1	0	0	1	0	1	0	1	3
50	PF3D7_0829600	rest	19.0479	ETRAMP8	early transcribed membrane protein 8 (ETRAMP8)	1	0	1	0	0	1	1	1	4
51	PF3D7_0309100	rest	18.8725	null	conserved Plasmodium protein, unknown function	1	0	1	0	0	1	0	1	3
52	PF3D7_1404200	gametocyte	18.8234	null	conserved Plasmodium protein, unknown function	1	0	1	1	0	1	1	1	5
53	PF3D7_0917500	rest	18.7539	null	conserved Plasmodium protein, unknown function	1	1	1	1	0	1	0	1	5
54	PF3D7_1466600	rest	18.5603	null	conserved Plasmodium protein, unknown function	1	1	1	0	0	1	1	1	5
55	PF3D7_0107400	rest	18.4364	null	conserved Plasmodium protein, unknown function	1	0	1	0	0	1	0	1	3
56	PF3D7_0708700	rest	18.4364	null	Cg8 protein	1	0	1	0	0	1	0	1	3
57	PF3D7_1031000	gametocyte	18.4364	Pfs25	25 kDa ookinete surface antigen precursor (Pfs25)	1	0	1	0	0	1	1	1	4
58	PF3D7_1219900	rest	18.4364	null	D-ribulose-5-phosphate 3-epimerase, putative	1	0	1	0	0	1	0	1	3
59	PF3D7_1319800	rest	18.3971	null	probable protein, unknown function	1	1	1	0	0	1	0	1	4
60	PF3D7_0820700	rest	18.2436	KDH	2-oxoglutarate dehydrogenase E1 component (KDH)	1	0	1	0	0	1	0	1	3
61	PF3D7_0310300	gametocyte	18.1488	null	phosphoglycerate mutase, putative	1	1	1	1	0	1	0	1	5
62	PF3D7_1017000	rest	18.0026	null	DNA polymerase delta catalytic subunit	1	0	1	1	0	1	0	1	4
63	PF3D7_1474900	rest	17.9265	CITH	trailer hitch homolog, putative (CITH)	1	0	1	1	0	1	0	1	4
64	PF3D7_1251000	rest	17.8024	null	conserved Plasmodium protein, unknown function	1	1	0	0	0	1	1	1	4
65	PF3D7_1142800	rest	17.7275	null	conserved Plasmodium protein, unknown function	1	1	1	1	0	1	0	1	5
66	PF3D7_1251300	rest	17.5575	TMK	thymidylate kinase (TMK)	1	1	1	0	0	1	0	1	4
67	PF3D7_1346000	rest	17.5305	null	dynactin subunit 2, putative	1	1	1	1	0	1	1	1	6
68	PF3D7_1023200	rest	17.5126	OMPDC	orotidine 5'-phosphate decarboxylase (OMPDC)	1	0	1	0	1	0	0	1	2
69	PF3D7_1021100	rest	17.4336	null	conserved Plasmodium protein, unknown function	1	0	1	0	0	1	0	1	3
70	PF3D7_1312600	rest	17.4135	BCKDHA	2-oxoisovalerate dehydrogenase subunit alpha, mitochondrial, putative (BCKDHA)	1	0	1	0	0	1	0	1	3
71	PF3D7_1326000	rest	17.2896	null	conserved Plasmodium protein, unknown function	1	0	1	0	0	1	0	1	3
72	PF3D7_0720400	rest	17.2452	null	ferrodoxin reductase-like protein	1	0	1	0	0	1	0	1	3
73	PF3D7_1342100	rest	17.1403	IRP	aconitate hydratase (IRP)	1	1	0	0	0	1	0	1	3
74	PF3D7_1327300	rest	17.0906	null	conserved Plasmodium protein, unknown function	1	1	1	0	1	0	0	1	3
75	PF3D7_1310000	rest	16.9468	OSCP	mitochondrial ATP synthase delta subunit, putative (OSCP)	1	1	1	0	0	1	0	1	4
76	PF3D7_1439400	rest	16.607	null	ubiquinol-cytochrome c reductase iron-sulfur subunit, putative	1	1	1	0	0	1	0	1	4
77	PF3D7_1439600	rest	16.45	null	conserved Plasmodium protein, unknown function	1	0	1	0	0	1	0	1	3
78	PF3D7_1437700	rest	16.4305	null	succinyl-CoA ligase, putative	1	0	1	0	0	1	0	1	3
79	PF3D7_1420900	rest	16.3515	null	mannose-1-phosphate guanyltransferase, putative	1	0	0	0	0	1	1	1	3
80	PF3D7_1218800	rest	16.2508	PSOP17	secreted ookinete protein, putative (PSOP17)	1	1	0	1	0	1	1	1	5
81	PF3D7_0523100	rest	16.2307	null	mitochondrial processing peptidase alpha subunit, putative	1	0	1	1	0	1	0	1	4
82	PF3D7_0703800	rest	16.156	null	conserved Plasmodium protein, unknown function	1	0	1	1	0	1	1	1	5
83	PF3D7_0621100	rest	16.102	null	conserved Plasmodium protein, unknown function	1	0	1	0	0	1	0	1	3
84	PF3D7_0620100	rest	16.1009	null	conserved Plasmodium protein, unknown function	1	0	1	0	0	1	0	1	3
85	PF3D7_0815400	rest	16.0215	null	conserved Plasmodium protein, unknown function	1	1	1	1	0	1	0	1	5
86	PF3D7_0411900	rest	15.8745	null	DNA polymerase alpha	1	1	1	0	0	1	1	1	5
87	PF3D7_0513000	rest	15.8638	null	conserved Plasmodium protein, unknown function	1	1	1	0	0	1	1	1	5
88	PF3D7_1351100	rest	15.6262	null	conserved protein, unknown function	1	0	1	0	0	1	0	1	3
89	PF3D7_0927100	rest	15.4339	null	conserved Plasmodium protein, unknown function	1	0	1	0	0	1	0	1	3
90	PF3D7_0936600	rest	15.424	GEXP05	Plasmodium exported protein (PHISTc), unknown function (GEXP05)	1	1	1	0	1	0	0	1	3
91	PF3D7_1304100	rest	15.3635	LigI	DNA ligase I (LigI)	1	0	1	1	0	1	0	1	4
92	PF3D7_0802800	rest	15.3276	CNA	serine/threonine protein phosphatase 2B catalytic subunit A (CNA)	1	0	1	1	0	1	0	1	4
93	PF3D7_0217100	rest	15.3022	null	ATP synthase F1, alpha subunit	1	1	1	0	0	1	0	1	4
94	PF3D7_1205500	rest	15.0477	null	zinc finger protein, putative	1	0	0	1	0	1	0	1	3
95	PF3D7_1215100	rest	14.946	null	conserved Plasmodium protein, unknown function	1	0	0	1	0	1	0	1	3
96	PF3D7_1349100	rest	14.8745	null	nucleoside diphosphate hydrolase, putative	1	0	1	0	0	1	0	1	3
97	PF3D7_0802900	rest	14.8638	null	conserved Plasmodium protein, unknown function	1	1	0	0	0	1	0	1	3
98	PF3D7_0921000	rest	14.7867	null	ubiquitin-conjugating enzyme, putative	1	0	0	0	0	1	0	1	2
99	PF3D7_0414000	rest	14.7355	null	chromosome associated protein, putative	1	0	1	1	0	1	0	1	4
100	PF3D7_1462700	rest	14.6191	null	cytochrome c1 precursor, putative	1	0	1	0	0	1	0	1	3
101	PF3D7_0618500	rest	14.6008	MDH	malate dehydrogenase (MDH)	1	0	0	0	0	1	0	1	2
102	PF3D7_1449000	rest	14.5857	GEST	gamete egress and sporozoite traversal protein, putative (GEST)	1	0	1	1	0	1	1	1	5
103	PF3D7_1247800	rest	14.5159	DPAP2	dipeptidyl aminopeptidase 2 (DPAP2)	1	0	0	0	0	1	1	1	3
104	PF3D7_0308000	rest	14.5101	null	DNA polymerase epsilon subunit b, putative	1	0	1	0	0	1	0	1	3
105	PF3D7_1111100	rest	14.4619	RFC5	replication factor C subunit 5, putative (RFC5)	1	1	1	0	0	0	0	1	3
106	PF3D7_0626500	rest	14.4314	null	conserved Plasmodium protein, unknown function	1	1	0	1	0	1	1	1	5
107	PF3D7_0934500	rest	14.3965	null	V-type proton ATPase subunit E, putative	1	0	0	1	0	1	0	1	3
108	PF3D7_0923700	rest	14.392	null	conserved protein, unknown function	1	0	1	0	0	1	0	1	3
109	PF3D7_0522900	rest	14.3171	null	zinc finger protein, putative	1	1	1	0	0	1	0	1	4
110	PF3D7_0810300	rest	14.2852	PPM5	protein phosphatase PPM5, putative (PPM5)	1	0	1	0	0	1	1	1	4
111	PF3D7_1241700	rest	14.2801	RFC4	replication factor C subunit 4, putative (RFC4)	1	0	1	0	0	1	0	1	3
112	PF3D7_1436600	rest	14.1731	PKG	cGMP-dependent protein kinase (PKG)	1	1	1	0	0	1	0	1	4
113	PF3D7_1016900	rest	14.1683	ETRAMP10.3	early transcribed membrane protein 10.3 (ETRAMP10.3)	1	1	0	0	0	1	0	1	3
114	PF3D7_0927800	rest	14.0119	COX5B	cytochrome c oxidase subunit 5B, putative (COX5B)	1	1	1	1	0	1	0	1	5
115	PF3D7_0818700	rest	13.993	null	DNA helicase, putative	1	0	1	0	0	1	0	1	3
116	PF3D7_0323800	rest	13.9879	null	conserved Plasmodium protein, unknown function	1	0	1	1	0	1	0	1	4
117	PF3D7_0906400	rest	13.9624	null	dynein light intermediate chain 2, cytosolic	1	0	1	0	0	1	0	1	3
118	PF3D7_1022700	rest	13.9311	null	phospholipid scramblase, putative	1	0	1	1	0	1	0	1	4
119	PF3D7_1250300	rest	13.9289	VPS26	vacuolar protein sorting-associated protein 26, putative (VPS26)	1	1	0	1	0	1	0	1	4
120	PF3D7_1440500	rest	13.8937	null	allantoicase, putative	1	0	1	1	0	1	0	1	4
121	PF3D7_1463300	rest	13.7333	null	DNA polymerase alpha subunit, putative	1	0	0	1	0	1	0	1	3
122	PF3D7_1147700	rest	13.717	null	mitochondrial ATP synthase delta subunit, putative	1	1	0	0	0	1	0	1	3
123	PF3D7_1038900	rest	13.668	null	lysophospholipase, putative	1	0	0	0	0	1	1	1	3
124	PF3D7_1213600	rest	13.6173	DLC8	dynein light chain 1, putative (DLC8)	1	0	1	1	0	1	1	1	5
125	PF3D7_0808200	rest	13.6157	null	plasmepsin X	1	0	0	1	0	1	1	1	4
126	PF3D7_1440600	rest	13.571	null	conserved Plasmodium protein, unknown function	1	0	1	1	0	1	1	1	5
127	PF3D7_0822500	rest	13.4679	DLC1	dynein light chain 1 (DLC1)	1	0	0	1	0	1	0	1	3
128	PF3D7_1245600	gametocyte	13.4516	null	kinesin, putative	1	0	0	1	0	1	1	1	4
129	PF3D7_1020300	rest	13.4101	null	cytoplasmic dynein intermediate chain, putative	1	1	0	0	0	1	1	1	4
130	PF3D7_1361700	rest	13.4101	null	cytochrome c oxidase subunit 2, putative	1	1	0	0	0	1	1	1	4
131	PF3D7_1011500	rest	13.3805	null	conserved Plasmodium membrane protein, unknown function	1	0	1	1	0	1	1	1	5
132	PF3D7_0611300	rest	13.2868	null	conserved Plasmodium protein, unknown function	1	1	1	0	0	1	0	1	4
133	PF3D7_1024300	rest	13.2846	null	conserved Plasmodium protein, unknown function	1	1	0	1	0	1	0	1	4
134	PF3D7_1308300	rest	13.1411	RPS27	40S ribosomal protein S27 (RPS27)	1	0	1	0	0	1	0	0	2
135	PF3D7_1034400	rest	13.1394	SDHA	flavoprotein subunit of succinate dehydrogenase (SDHA)	1	0	0	0	0	1	0	1	2
136	PF3D7_1361400	rest	13.1196	ADF2	actin-depolymerizing factor 2 (ADF2)	1	0	1	0	0	1	1	1	4
137	PF3D7_1430900	rest	13.1009	null	cytochrome c oxidase subunit 2, putative	1	1	1	1	0	1	1	1	6
138	PF3D7_1438700	rest	13.0925	null	DNA primase small subunit	1	0	1	1	0	0	0	1	3
139	PF3D7_1234400	rest	13.056	null	aspartyl protease, putative	1	0	0	1	0	1	1	1	4
140	PF3D7_1367000	rest	13.0371	SKP1	suppressor of kinetochore protein 1, putative (SKP1)	1	1	1	1	0	0	0	1	4
141	PF3D7_1127500	rest	12.9654	null	protein disulfide isomerase, putative	1	0	0	1	1	0	0	1	2
142	PF3D7_0305800	rest	12.9569	null	P-loop containing nucleoside triphosphate hydrolase, putative	1	1	1	0	0	1	1	1	5
143	PF3D7_1362000	rest	12.9569	null	conserved Plasmodium protein, unknown function	1	1	1	0	0	1	0	1	4
144	PF3D7_0705400	rest	12.9566	MCM7	DNA replication licensing factor MCM7 (MCM7)	1	0	1	1	0	1	0	1	4
145	PF3D7_0509100	rest	12.9155	null	chromosome condensation protein, putative	1	0	1	1	0	1	1	1	5
146	PF3D7_0927300	rest	12.8365	FH	fumarate hydratase, putative (FH)	1	1	1	0	0	1	0	1	4
147	PF3D7_1323700	rest	12.7174	GAPM1	glideosome associated protein with multiple membrane spans 1 (GAPM1)	1	0	1	1	0	1	0	1	4
148	PF3D7_0910900	rest	12.707	null	DNA primase large subunit, putative	1	0	1	0	0	1	0	1	3
149	PF3D7_0417600	rest	12.645	null	conserved Plasmodium protein, unknown function	1	1	1	0	0	1	1	1	5
150	PF3D7_1331300	rest	12.6284	SP21	signal peptidase 21 kDa subunit (SP21)	1	0	0	1	0	1	0	1	3
151	PF3D7_0715000	rest	12.6249	PNPase	4-nitrophenylphosphatase (PNPase)	1	0	0	0	1	0	0	1	1
152	PF3D7_0508200	rest	12.5419	null	longevity-assurance (LAG1) protein, putative	1	1	0	0	0	1	0	1	3
153	PF3D7_0514000	rest	12.5419	TTL	tubulin--tyrosine ligase, putative (TTL)	1	1	0	0	0	1	1	1	4
154	PF3D7_1118900	rest	12.5419	null	conserved Plasmodium protein, unknown function	1	1	0	0	0	1	1	1	4
155	PF3D7_1348000	rest	12.5419	null	conserved Plasmodium protein, unknown function	1	1	0	0	0	1	1	1	4
156	PF3D7_1346400	rest	12.4464	null	conserved Plasmodium protein, unknown function	1	0	0	0	0	1	0	1	2
157	PF3D7_0915000	rest	12.3238	NDH2	type II NADH:ubiquinone oxidoreductase (NDH2)	1	1	1	0	0	1	1	1	5
158	PF3D7_1215800	rest	12.3191	null	conserved Plasmodium protein, unknown function	1	0	1	1	0	1	1	1	5
159	PF3D7_1205700	rest	12.2169	tGloII	targeted glyoxalase II (tGloII)	1	0	0	0	0	1	0	1	2
160	PF3D7_0824200	rest	12.1971	null	conserved Plasmodium protein, unknown function	1	1	1	1	0	1	1	1	6
161	PF3D7_1139500	rest	12.194	null	AAA family ATPase, putative	1	0	0	0	0	1	1	1	3
162	PF3D7_1118000	rest	12.1303	null	conserved Plasmodium protein, unknown function	1	0	0	0	0	1	0	1	2
163	PF3D7_1003700	rest	12.0536	null	conserved Plasmodium protein, unknown function	1	0	0	1	0	1	0	1	3
164	PF3D7_0933600	rest	12.0472	MAS1	mitochondrial-processing peptidase subunit beta, putative (MAS1)	1	0	1	0	0	1	0	1	3
165	PF3D7_0109900	rest	11.9934	null	unspecified product	1	0	0	0	0	0	1	1	2
166	PF3D7_0801600	rest	11.9934	null	conserved Plasmodium protein, unknown function	1	0	1	0	0	1	0	1	3
167	PF3D7_1360000	rest	11.9934	null	conserved Plasmodium protein, unknown function	1	0	1	0	0	1	0	1	3
168	PF3D7_1432400	rest	11.9934	LRR5	leucine-rich repeat protein (LRR5)	1	0	1	0	0	1	1	1	4
169	PF3D7_1471200	rest	11.9096	SulP	inorganic anion exchanger, inorganic anion antiporter (SulP)	1	0	0	0	0	1	1	1	3
170	PF3D7_1340700	rest	11.9084	RAB11b	ras-related protein Rab-11B (RAB11b)	1	1	1	1	0	1	0	1	5
171	PF3D7_0605600	gametocyte	11.888	null	nucleoside diphosphate kinase, putative	1	0	1	0	0	1	1	1	4
172	PF3D7_1130700	rest	11.7969	null	structural maintenance of chromosome protein, putative	1	0	1	1	0	1	0	1	4
173	PF3D7_1216700	rest	11.7921	PLP2	perforin-like protein 2 (PLP2)	1	0	0	0	0	1	1	1	3
174	PF3D7_0625700	rest	11.7345	null	conserved Plasmodium protein, unknown function	1	0	1	0	0	1	1	1	4
175	PF3D7_0115100	gametocyte	11.7224	null	Plasmodium exported protein (PHISTa), unknown function	1	0	0	0	0	1	1	1	3
176	PF3D7_0805000	rest	11.7224	null	alpha/beta hydrolase, putative	1	0	0	0	0	1	0	1	2
177	PF3D7_1116900	rest	11.7224	null	conserved Plasmodium protein, unknown function	1	0	0	0	0	1	1	1	3
178	PF3D7_1412500	rest	11.6716	ACT2	actin II (ACT2)	1	0	1	1	0	0	0	1	3
179	PF3D7_0519200	rest	11.6386	null	V-type proton ATPase 16 kDa proteolipid subunit	1	0	0	1	0	1	1	1	4
180	PF3D7_0418100	rest	11.5784	null	conserved Plasmodium protein, unknown function	1	0	0	0	0	1	1	1	3
181	PF3D7_1034100	rest	11.5784	null	conserved Plasmodium protein, unknown function	1	0	0	0	0	1	1	1	3
182	PF3D7_1125200	rest	11.5784	null	conserved Plasmodium protein, unknown function	1	0	0	0	0	1	1	1	3
183	PF3D7_1143000	rest	11.5784	null	alpha/beta hydrolase, putative	1	0	0	0	0	1	0	1	2
184	PF3D7_1353600	rest	11.5784	ERD2	ER lumen protein retaining receptor (ERD2)	1	0	0	0	0	1	1	1	3
185	PF3D7_1417900	rest	11.5784	null	conserved Plasmodium protein, unknown function	1	0	0	0	0	1	0	1	2
186	PF3D7_1455000	rest	11.5784	PPM3	protein phosphatase PPM3, putative (PPM3)	1	0	0	0	0	1	1	1	3
187	PF3D7_1417800	rest	11.5769	MCM2	DNA replication licensing factor MCM2 (MCM2)	1	0	0	1	0	1	0	1	3
188	PF3D7_0306400	rest	11.5315	null	FAD-dependent glycerol-3-phosphate dehydrogenase, putative	1	0	1	0	0	1	0	1	3
189	PF3D7_0417500	rest	11.5076	null	memo-like protein	1	0	0	0	0	1	0	1	2
190	PF3D7_1455200	rest	11.4825	null	methyltransferase, putative	1	0	0	0	0	1	0	1	2
191	PF3D7_0812600	rest	11.4316	null	ubiquitin-conjugating enzyme, putative	1	0	1	0	0	1	0	1	3
192	PF3D7_0630300	rest	11.4266	null	DNA polymerase epsilon, catalytic subunit a, putative	1	0	0	0	0	1	1	1	3
193	PF3D7_0317700	rest	11.4056	null	CPSF (cleavage and polyadenylation specific factor), subunit A, putative	1	0	1	0	0	1	1	0	3
194	PF3D7_1336400	rest	11.395	null	RanBPM and CLTH-like protein, putative	1	1	0	0	0	1	0	1	3
195	PF3D7_0718500	rest	11.3921	null	prefoldin subunit 3, putative	1	0	1	0	1	0	0	1	2
196	PF3D7_1136900	rest	11.3385	SUB2	subtilisin-like protease 2 (SUB2)	1	1	0	0	0	1	1	1	4
197	PF3D7_0315100	rest	11.2921	eIF4E	eukaryotic translation initiation factor 4E (eIF4E)	1	0	1	0	0	0	0	1	2
198	PF3D7_1409800	rest	11.2744	CELF2	CUGBP Elav-like family member 2, putative (CELF2)	1	1	1	0	0	1	0	1	4
199	PF3D7_1024800	rest	11.261	null	conserved Plasmodium protein, unknown function	1	0	0	0	1	0	0	1	1
200	PF3D7_1215000	rest	11.2452	Trx-Px2	thioredoxin peroxidase 2 (Trx-Px2)	1	0	0	0	0	1	0	1	2
201	PF3D7_1245100	rest	11.228	KLP8	kinesin-13, putative (KLP8)	1	1	0	1	0	1	0	1	4
202	PF3D7_1012500	rest	11.1587	null	phosphoglucomutase, putative	1	0	1	0	0	1	0	1	3
203	PF3D7_1334200	rest	11.1534	null	chaperone binding protein, putative	1	0	1	0	0	0	0	1	2
204	PF3D7_1346600	rest	11.1496	null	conserved Plasmodium protein, unknown function	1	0	1	0	0	1	0	1	3
205	PF3D7_0928100	rest	11.0899	null	conserved Plasmodium protein, unknown function	1	0	1	0	0	1	1	1	4
206	PF3D7_1337500	rest	11.0596	null	conserved Plasmodium protein, unknown function	1	1	0	1	0	1	0	1	4
207	PF3D7_1402200	rest	11.0274	null	conserved Plasmodium protein, unknown function	1	0	1	1	0	1	0	1	4
208	PF3D7_1460400	rest	10.9906	UCHL3	ubiquitin carboxyl-terminal hydrolase isozyme L3 (UCHL3)	1	0	1	0	0	1	1	1	4
209	PF3D7_1478000	rest	10.9906	GEXP17	Plasmodium exported protein (PHISTa), unknown function (GEXP17)	1	0	1	0	1	0	0	1	2
210	PF3D7_0829200	rest	10.9765	null	prohibitin, putative	1	0	1	0	0	0	0	1	2
211	PF3D7_0216000	rest	10.9634	null	DEAD/DEAH box helicase, putative	1	1	0	0	0	1	0	1	3
212	PF3D7_1348700	rest	10.9225	WDR16	WD repeat-containing protein 16, putative (WDR16)	1	1	1	0	0	1	0	1	4
213	PF3D7_0710600	rest	10.9135	RPL34	60S ribosomal protein L34 (RPL34)	1	0	0	0	0	1	1	1	3
214	PF3D7_0218000	rest	10.9126	RFC2	replication factor C subunit 2, putative (RFC2)	1	0	1	0	0	1	0	1	3
215	PF3D7_1329300	rest	10.907	null	chromatin assembly factor 1 subunit, putative	1	1	1	0	0	1	1	1	5
216	PF3D7_1212800	rest	10.8771	null	iron-sulfur subunit of succinate dehydrogenase	1	0	0	1	0	1	0	1	3
217	PF3D7_1358400	rest	10.8466	null	conserved Plasmodium protein, unknown function	1	0	1	0	0	1	1	1	4
218	PF3D7_1330000	rest	10.8232	null	thioredoxin, putative	1	0	0	0	0	1	0	1	2
219	PF3D7_1110500	rest	10.7615	VPS35	vacuolar protein sorting-associated protein 35, putative (VPS35)	1	1	1	0	0	1	0	1	4
220	PF3D7_1328800	rest	10.7483	SIR2A	transcriptional regulatory protein sir2a (SIR2A)	1	0	0	0	0	1	0	1	2
221	PF3D7_1107000	rest	10.7389	LSM4	U6 snRNA-associated Sm-like protein LSm4, putative (LSM4)	1	0	0	0	0	1	0	1	2
222	PF3D7_1403800	rest	10.7345	MISFIT	nuclear formin-like protein (MISFIT)	1	0	0	0	0	1	1	1	3
223	PF3D7_0816400	rest	10.7345	null	conserved Plasmodium protein, unknown function	1	0	0	0	0	1	1	1	3
224	PF3D7_1121800	gametocyte	10.7345	null	petidase, M16 family	1	0	0	0	0	1	1	1	3
225	PF3D7_1202200	rest	10.7219	MPC	mitochondrial phosphate carrier protein (MPC)	1	1	0	0	0	0	0	1	2
226	PF3D7_1122100	rest	10.6435	GPI16	GPI transamidase component GPI16, putative (GPI16)	1	0	0	1	0	1	0	1	3
227	PF3D7_1351600	rest	10.6145	GK	glycerol kinase (GK)	1	0	0	0	0	1	0	1	2
228	PF3D7_1435400	rest	10.592	EMC4	ER membrane protein complex subunit 4, putative (EMC4)	1	0	1	0	0	1	0	1	3
229	PF3D7_1317100	rest	10.5664	MCM4	DNA replication licensing factor MCM4 (MCM4)	1	1	0	1	0	1	0	1	4
230	PF3D7_0505500	rest	10.5325	MSH6	DNA mismatch repair protein MSH6, putative (MSH6)	1	0	1	1	0	1	0	1	4
231	PF3D7_1406700	rest	10.5221	VPS29	vacuolar protein sorting-associated protein 29, putative (VPS29)	1	1	1	0	1	0	0	1	3
232	PF3D7_0723200	rest	10.517	null	conserved Plasmodium protein, unknown function	1	1	0	0	0	0	1	1	3
233	PF3D7_0422000	rest	10.4424	null	steroid dehydrogenase, putative	1	0	1	1	0	0	0	1	3
234	PF3D7_0319200	rest	10.4316	null	endonuclease/exonuclease/phosphatase family protein, putative	1	0	0	0	0	1	0	1	2
235	PF3D7_0618600	rest	10.4316	ROM10	rhomboid protease ROM10 (ROM10)	1	0	0	0	0	1	1	1	3
236	PF3D7_1015000	rest	10.4316	null	FAD synthetase, putative	1	0	0	0	1	0	0	1	1
237	PF3D7_1250700	rest	10.4316	null	conserved Plasmodium protein, unknown function	1	0	0	0	0	1	0	1	2
238	PF3D7_1310800	rest	10.4316	null	conserved Plasmodium protein, unknown function	1	0	0	0	1	0	0	1	1
239	PF3D7_1324600	rest	10.4316	null	conserved Plasmodium protein, unknown function	1	0	0	0	0	1	1	1	3
240	PF3D7_1327600	rest	10.4316	NMNAT	nicotinate-nucleotide adenylyltransferase (NMNAT)	1	0	0	0	0	1	0	1	2
241	PF3D7_1369700	rest	10.4316	null	U2 small nuclear ribonucleoprotein A', putative	1	0	0	0	0	1	0	1	2
242	PF3D7_1211700	rest	10.4086	MCM5	DNA replication licensing factor MCM5, putative (MCM5)	1	0	0	1	0	1	0	1	3
243	PF3D7_1132800	rest	10.2816	AQP	aquaglyceroporin (AQP)	1	0	0	0	0	1	0	1	2
244	PF3D7_1435700	rest	10.2622	null	ataxin-2 like protein, putative	1	0	0	0	0	1	0	1	2
245	PF3D7_0508400	rest	10.2316	null	transcription factor IIb, putative	1	0	1	1	0	1	1	1	5
246	PF3D7_1442300	rest	10.204	null	tRNA binding protein, putative	1	0	0	0	0	0	0	1	1
247	PF3D7_1319900	rest	10.1992	null	conserved Plasmodium protein, unknown function	1	0	0	0	0	1	1	1	3
248	PF3D7_0602000	rest	10.1553	null	conserved Plasmodium protein, unknown function	1	0	1	1	0	1	0	1	4
249	PF3D7_1463200	rest	10.1143	RFC3	replication factor C subunit 3, putative (RFC3)	1	0	1	0	0	1	0	1	3
250	PF3D7_0828900	rest	10.0836	null	conserved Plasmodium protein, unknown function	1	0	0	0	0	1	1	1	3
251	PF3D7_1419300	rest	10.081	GST	glutathione S-transferase (GST)	1	0	0	1	0	1	0	1	3
252	PF3D7_1303000	rest	10.0731	null	conserved Plasmodium protein, unknown function	1	1	1	0	0	1	0	1	4
253	PF3D7_1032800	rest	10.0295	LRR1	leucine-rich repeat protein (LRR1)	1	0	0	1	0	1	0	1	3
254	PF3D7_1462600	rest	9.95904	null	conserved Plasmodium membrane protein, unknown function	1	0	1	0	0	1	0	1	3
255	PF3D7_1216300	rest	9.95447	SRP19	signal recognition particle subunit SRP19 (SRP19)	1	1	1	0	0	1	0	1	4
256	PF3D7_1222700	rest	9.91421	GAP45	glideosome-associated protein 45 (GAP45)	1	0	0	1	0	1	0	1	3
257	PF3D7_1107600	rest	9.91099	null	conserved Plasmodium protein, unknown function	1	1	1	1	0	1	1	1	6
258	PF3D7_1113700	rest	9.89849	GloI	glyoxalase I (GloI)	1	0	0	0	0	0	0	1	1
259	PF3D7_0320800	rest	9.87327	DOZI	ATP-dependent RNA helicase DDX6 (DOZI)	1	0	0	1	0	1	0	1	3
260	PF3D7_1333400	rest	9.8669	null	conserved protein, unknown function	1	0	0	0	0	1	0	1	2
261	PF3D7_1416400	rest	9.84996	null	conserved Plasmodium protein, unknown function	1	0	0	1	0	1	1	1	4
262	PF3D7_1315900	rest	9.80086	null	exportin-1, putative	1	0	1	0	0	0	0	0	1
263	PF3D7_0219100	gametocyte	9.77106	null	conserved protein, unknown function	1	0	0	0	0	1	1	1	3
264	PF3D7_0415600	rest	9.77106	GAK	GTP:AMP phosphotransferase (GAK)	1	0	0	0	0	1	1	1	3
265	PF3D7_0109000	rest	9.75973	PHIL1	photosensitized INA-labeled protein PHIL1, putative (PHIL1)	1	0	0	0	0	1	0	1	2
266	PF3D7_1224500	rest	9.75904	ASF1	histone chaperone ASF1, putative (ASF1)	1	0	0	1	0	0	0	1	2
267	PF3D7_1108500	rest	9.75226	null	succinyl-CoA synthetase alpha subunit, putative	1	0	1	1	0	1	0	1	4
268	PF3D7_1319400	rest	9.7409	null	conserved Plasmodium protein, unknown function	1	1	1	1	0	1	1	1	6
269	PF3D7_0204900	rest	9.7228	null	ubiE/COQ5 methyltransferase, putative	1	0	0	0	0	1	0	1	2
270	PF3D7_1362300	rest	9.7228	null	conserved protein, unknown function	1	0	0	0	0	0	0	1	1
271	PF3D7_1425700	rest	9.7228	null	conserved Plasmodium protein, unknown function	1	0	0	0	0	1	0	1	2
272	PF3D7_1304500	rest	9.72051	null	small heat shock protein, putative	1	0	0	0	0	1	0	1	2
273	PF3D7_0111300	rest	9.67152	null	replication factor c protein, putative	1	0	1	0	0	1	1	1	4
274	PF3D7_1306600	rest	9.66311	null	V-type proton ATPase subunit H, putative	1	0	1	0	0	1	0	1	3
275	PF3D7_1308500	rest	9.64351	null	conserved Plasmodium protein, unknown function	1	0	0	1	0	1	1	1	4
276	PF3D7_1430100	rest	9.62421	PTPA	serine/threonine protein phosphatase 2A activator (PTPA)	1	0	1	0	0	1	0	1	3
277	PF3D7_1104600	gametocyte	9.6235	null	radial spoke head protein, putative	1	0	1	0	0	1	1	1	4
278	PF3D7_0422600	rest	9.6206	null	conserved Plasmodium protein, unknown function	1	1	0	1	0	1	0	1	4
279	PF3D7_0928900	rest	9.60149	GK	guanylate kinase (GK)	1	0	0	0	0	1	0	1	2
280	PF3D7_0406200	gametocyte	9.59498	Pfs16	sexual stage-specific protein precursor (Pfs16)	1	0	0	0	0	1	0	1	2
281	PF3D7_0319900	rest	9.59203	null	conserved Plasmodium protein, unknown function	1	0	0	0	0	1	0	1	2
282	PF3D7_1302100	gametocyte	9.59077	G27/25	gamete antigen 27/25 (G27/25)	1	0	0	0	1	0	0	1	1
283	PF3D7_0505000	rest	9.58769	null	conserved Plasmodium membrane protein, unknown function	1	0	0	0	0	1	1	1	3
284	PF3D7_1226100	rest	9.57841	HAD3	haloacid dehalogenase-like hydrolase, putative (HAD3)	1	0	1	0	0	1	0	1	3
285	PF3D7_1333300	rest	9.57312	null	transmembrane protein Tmp21 homologue, putative	1	0	0	1	1	0	0	1	2
286	PF3D7_1360900	rest	9.52459	null	polyadenylate-binding protein, putative	1	0	1	0	1	0	0	1	2
287	PF3D7_1403900	rest	9.52459	CPPED1	serine/threonine protein phosphatase CPPED1, putative (CPPED1)	1	0	1	0	0	1	0	1	3
288	PF3D7_1222100	rest	9.52344	null	conserved Plasmodium protein, unknown function	1	0	0	0	0	1	0	1	2
289	PF3D7_1406800	rest	9.51116	GAPM3	glideosome associated protein with multiple membrane spans 3 (GAPM3)	1	0	1	0	0	1	1	1	4
290	PF3D7_1355500	rest	9.49153	PP5	serine/threonine protein phosphatase 5 (PP5)	1	0	0	0	0	1	0	1	2
291	PF3D7_1244600	rest	9.48905	ARFGAP	ADP-ribosylation factor GTPase-activating protein, putative (ARFGAP)	1	0	1	1	0	0	0	1	3
292	PF3D7_1456300	rest	9.40051	null	conserved Plasmodium protein, unknown function	1	0	0	0	0	1	0	1	2
293	PF3D7_1127100	rest	9.38183	dUTPase	deoxyuridine 5'-triphosphate nucleotidohydrolase (dUTPase)	1	0	1	0	0	1	0	1	3
294	PF3D7_0605300	rest	9.32465	ARK1	serine/threonine protein kinase (ARK1)	1	1	0	0	0	1	1	1	4
295	PF3D7_1120600	rest	9.3236	null	conserved Plasmodium protein, unknown function	1	0	1	0	0	1	1	1	4
296	PF3D7_0804500	rest	9.30824	null	conserved Plasmodium membrane protein, unknown function	1	0	0	0	0	1	1	1	3
297	PF3D7_0416800	rest	9.30593	1	small GTP-binding protein sar1 (SAR1)	1	0	0	1	0	1	0	1	3
298	PF3D7_0205600	rest	9.25648	null	conserved Plasmodium protein, unknown function	1	0	0	0	0	1	1	1	3
299	PF3D7_0825400	rest	9.25648	null	conserved Plasmodium protein, unknown function	1	0	0	0	0	1	1	1	3
300	PF3D7_1026900	rest	9.25648	null	biotin--acetyl-CoA-carboxylase, putative	1	0	0	0	0	1	1	1	3
301	PF3D7_1442000	rest	9.25648	null	ADP-ribosylation factor, putative	1	0	0	0	0	1	0	1	2
302	PF3D7_1452800	rest	9.25648	null	conserved Plasmodium protein, unknown function	1	0	0	0	0	1	1	1	3
303	PF3D7_0933200	rest	9.19708	null	calcyclin binding protein, putative	1	0	1	0	1	0	0	1	2
304	PF3D7_0526900	rest	9.177	null	transmembrane emp24 domain-containing protein, putative	1	0	1	0	0	1	0	1	3
305	PF3D7_1421100	rest	9.16056	null	conserved Plasmodium protein, unknown function	1	1	0	1	0	1	1	1	5
306	PF3D7_0910100	rest	9.1589	null	Ran-binding protein, putative	1	0	1	0	0	0	0	1	2
307	PF3D7_1211400	rest	9.14243	PfJ4	heat shock protein DNAJ homologue Pfj4 (PfJ4)	1	0	1	1	0	1	0	1	4
308	PF3D7_1232300	rest	9.11464	null	cytochrome b5, putative	1	1	0	1	0	1	1	1	5
309	PF3D7_0108800	rest	9.07312	null	conserved Plasmodium protein, unknown function	1	1	0	0	0	1	0	1	3
310	PF3D7_1467800	rest	9.05655	null	conserved Plasmodium protein, unknown function	1	1	1	0	0	1	0	1	4
311	PF3D7_0528700	rest	9.05306	CYP23	peptidyl-prolyl cis-trans isomerase (CYP23)	1	0	1	0	0	1	0	1	3
312	PF3D7_1328300	rest	9.04597	null	conserved Plasmodium protein, unknown function	1	0	0	0	0	0	0	1	1
313	PF3D7_0630600	rest	9.01653	null	conserved Plasmodium protein, unknown function	1	1	0	0	0	1	0	1	3
314	PF3D7_0905000	rest	9.00446	null	conserved Plasmodium protein, unknown function	1	1	0	1	0	1	0	1	4
315	PF3D7_0520600	rest	8.92871	null	bis(5'-nucleosyl)-tetraphosphatase [asymmetrical]	1	0	1	0	0	1	0	1	3
316	PF3D7_1320800	rest	8.91866	null	dihydrolipoyllysine-residue succinyltransferase component of 2-oxoglutarate dehydrogenase complex	1	0	1	1	0	0	0	1	3
317	PF3D7_0522800	rest	8.77363	null	G10 protein, putative	1	0	1	1	0	1	1	1	5
318	PF3D7_1021600	rest	8.76177	null	deoxyribose-phosphate aldolase, putative	1	0	0	0	0	1	0	1	2
319	PF3D7_0511700	rest	8.72117	CGI121	EKC/KEOPS complex subunit CGI121 (CGI121)	1	0	0	0	0	1	1	1	3
320	PF3D7_1005500	rest	8.70103	null	regulator of nonsense transcripts, putative	1	0	0	0	0	1	0	1	2
321	PF3D7_1017400	rest	8.6969	PMM	phosphomannomutase, putative (PMM)	1	0	1	1	0	1	0	1	4
322	PF3D7_1234500	rest	8.68098	null	conserved Plasmodium protein, unknown function	1	0	0	1	0	0	0	1	2
323	PF3D7_0928000	rest	8.64152	COX6B	cytochrome c oxidase subunit 6B, putative (COX6B)	1	0	0	0	0	1	0	1	2
324	PF3D7_1025100	rest	8.62421	GFPT	glutamine--fructose-6-phosphate aminotransferase [isomerizing], putative (GFPT)	1	0	0	0	0	1	0	1	2
325	PF3D7_1341900	rest	8.61238	null	V-type proton ATPase subunit D, putative	1	0	0	1	0	1	0	1	3
326	PF3D7_1355100	rest	8.57332	MCM6	DNA replication licensing factor MCM6 (MCM6)	1	0	1	1	0	1	0	1	4
327	PF3D7_1108200	rest	8.5646	DTD	D-tyrosyl-tRNA(Tyr) deacylase (DTD)	1	1	1	0	0	1	0	1	4
328	PF3D7_1408800	rest	8.56306	null	conserved Plasmodium protein, unknown function	1	0	1	1	0	1	1	1	5
329	PF3D7_1342400	rest	8.5421	CK2beta2	casein kinase II beta chain (CK2beta2)	1	0	0	0	0	0	0	1	1
330	PF3D7_0619700	rest	8.49749	null	conserved Plasmodium protein, unknown function	1	1	0	0	0	1	0	1	3
331	PF3D7_1110200	rest	8.48285	PRPF6	pre-mRNA-processing factor 6, putative (PRPF6)	1	1	0	0	0	0	0	1	2
332	PF3D7_1002900	rest	8.46897	null	conserved Plasmodium protein, unknown function	1	1	0	0	1	0	0	1	2
333	PF3D7_1116200	rest	8.46012	PDX2	pyridoxine biosynthesis protein PDX2 (PDX2)	1	0	0	0	1	0	0	1	1
334	PF3D7_0422300	rest	8.39307	null	alpha tubulin 2	1	0	0	0	0	1	0	1	2
335	PF3D7_1202300	rest	8.39177	null	dynein heavy chain, putative	1	0	1	0	0	1	1	1	4
336	PF3D7_0215000	rest	8.35755	ACS9	acyl-CoA synthetase (ACS9)	1	0	1	0	1	0	0	1	2
337	PF3D7_1416900	rest	8.35755	null	prefoldin subunit 2, putative	1	0	1	0	1	0	0	1	2
338	PF3D7_0912400	rest	8.34822	null	alkaline phosphatase, putative	1	1	0	0	0	1	0	1	3
339	PF3D7_0812100	rest	8.33126	null	conserved Plasmodium protein, unknown function	1	0	1	0	0	1	0	1	3
340	PF3D7_0920500	rest	8.31609	null	ADP-ribosylation factor, putative	1	0	0	0	0	1	0	1	2
341	PF3D7_1459700	rest	8.31609	null	pyridoxal 5'-phosphate synthase, putative	1	0	0	0	0	1	1	1	3
342	PF3D7_1108100	rest	8.30132	null	conserved Plasmodium protein, unknown function	1	0	0	0	0	1	0	1	2
343	PF3D7_0525900	gametocyte	8.29359	NEK2	NIMA related kinase 2 (NEK2)	1	1	0	0	0	1	1	1	4
344	PF3D7_1102600	rest	8.26949	GEXP14	Plasmodium exported protein, unknown function (GEXP14)	1	1	0	0	1	0	0	1	2
345	PF3D7_0922100	rest	8.2566	null	ubiquitin-like protein, putative	1	0	1	1	0	0	0	1	3
346	PF3D7_0111000	rest	8.25642	null	kinesin-8, putative	1	0	1	1	0	1	0	1	4
347	PF3D7_1357000	rest	8.2441	null	elongation factor 1-alpha	1	0	0	0	0	0	1	0	1
348	PF3D7_0307900	rest	8.19109	null	conserved Plasmodium protein, unknown function	1	0	0	1	0	1	1	1	4
349	PF3D7_0904100	rest	8.18646	null	AP-4 complex subunit epsilon, putative	1	1	0	0	0	1	1	0	3
350	PF3D7_0809700	rest	8.15117	RUVB1	RuvB-like helicase 1 (RUVB1)	1	0	0	1	0	1	0	1	3
351	PF3D7_1473100	rest	8.14778	null	GTPase-activating protein, putative	1	0	0	1	0	0	0	1	2
352	PF3D7_1236900	rest	8.1452	null	conserved Plasmodium protein, unknown function	1	0	0	0	0	1	0	1	2
353	PF3D7_1125100	rest	8.12748	null	vacuolar membrane protein-related, putative	1	1	0	0	0	1	0	1	3
354	PF3D7_1346200	rest	8.10964	null	nuclear import protein MOG1, putative	1	0	0	0	1	0	0	1	1
355	PF3D7_1356900	rest	8.10964	PK5	protein kinase 5 (PK5)	1	0	0	0	0	1	1	1	3
356	PF3D7_0623500	rest	8.06561	SOD2	superoxide dismutase [Fe] (SOD2)	1	0	0	0	1	0	0	1	1
357	PF3D7_1344100	rest	8.05306	null	krox-like protein, putative	1	0	0	0	0	1	1	1	3
358	PF3D7_0110700	rest	8.01956	null	chromatin assembly factor 1 protein WD40 domain, putative	1	0	0	0	0	1	0	1	2
359	PF3D7_1465800	rest	7.98851	null	dynein beta chain, putative	1	0	0	0	0	1	1	1	3
360	PF3D7_1431600	rest	7.98354	null	ATP-specific succinyl-CoA synthetase beta subunit, putative	1	0	1	0	0	1	0	1	3
361	PF3D7_1458700	rest	7.83697	null	exonuclease V, mitochondrial, putative	1	0	0	0	0	1	0	1	2
362	PF3D7_0320700	rest	7.78853	SPC2	signal peptidase complex subunit 2, putative (SPC2)	1	0	0	0	0	1	1	0	2
363	PF3D7_0813200	rest	7.78468	null	CS domain protein, putative	1	0	0	0	0	1	0	0	1
364	PF3D7_0408500	rest	7.78211	FEN1	flap endonuclease 1 (FEN1)	1	0	1	1	0	1	1	1	5
365	PF3D7_0504600	rest	7.76761	BCKDHB	2-oxoisovalerate dehydrogenase subunit beta, mitochondrial, putative (BCKDHB)	1	0	1	0	0	1	0	1	3
366	PF3D7_1226600	rest	7.76658	PCNA2	proliferating cell nuclear antigen 2 (PCNA2)	1	0	1	0	0	1	0	1	3
367	PF3D7_1326500	rest	7.76569	null	conserved Plasmodium protein, unknown function	1	1	1	0	0	1	0	1	4
368	PF3D7_0605900	rest	7.74588	null	long chain polyunsaturated fatty acid elongation enzyme, putative	1	0	0	0	0	0	0	1	1
369	PF3D7_1215900	rest	7.74588	SR10	serpentine receptor, putative (SR10)	1	0	0	0	0	0	0	1	1
370	PF3D7_0417900	rest	7.67804	null	conserved Plasmodium protein, unknown function	1	0	0	0	0	1	0	1	2
371	PF3D7_0615700	rest	7.67804	null	RNA and export factor binding protein, putative	1	0	0	0	0	1	0	1	2
372	PF3D7_0910600	rest	7.67804	YKT6.1	SNARE protein (YKT6.1)	1	0	0	0	0	1	0	1	2
373	PF3D7_1231300	rest	7.67804	null	conserved Plasmodium protein, unknown function	1	0	0	0	0	1	0	1	2
374	PF3D7_0105300	rest	7.65801	CAP	cyclase-associated protein (CAP)	1	0	0	0	0	1	1	1	3
375	PF3D7_1474600	rest	7.62595	null	conserved Plasmodium membrane protein, unknown function	1	0	1	1	0	0	0	1	3
376	PF3D7_1310600	rest	7.60113	RAB5b	ras-related protein Rab-5B (RAB5b)	1	0	1	0	0	1	1	1	4
377	PF3D7_1413900	rest	7.58687	null	DnaJ protein, putative	1	0	0	0	1	0	0	0	0
378	PF3D7_1142600	rest	7.5705	null	60S ribosomal protein L35ae, putative	1	0	0	0	0	1	0	1	2
379	PF3D7_1348800	rest	7.56049	null	E1-E2 ATPase, putative	1	0	1	0	0	1	1	1	4
380	PF3D7_0314100	rest	7.53402	null	vesicle transport v-SNARE protein, putative	1	0	0	0	0	1	0	1	2
381	PF3D7_0608310	rest	7.53402	SAM50	sorting assembly machinery 50 kDa subunit, putative (SAM50)	1	0	0	0	0	0	0	1	1
382	PF3D7_0728200	rest	7.53402	ALP3	actin-like protein, putative (ALP3)	1	0	0	0	0	1	0	1	2
383	PF3D7_0819500	rest	7.53402	null	conserved protein, unknown function	1	0	0	0	0	1	0	1	2
384	PF3D7_0829300	rest	7.53402	LSM8	U6 snRNA-associated Sm-like protein LSm8, putative (LSM8)	1	0	0	0	0	1	0	1	2
385	PF3D7_1007800	rest	7.53402	null	conserved Plasmodium protein, unknown function	1	0	0	0	0	1	0	1	2
386	PF3D7_1020100	rest	7.53402	null	flagellar outer arm dynein-associated protein, putative	1	0	0	0	0	1	0	1	2
387	PF3D7_1114200	rest	7.53402	null	GTPase-activating protein, putative	1	0	0	0	0	1	0	1	2
388	PF3D7_1245000	rest	7.53402	null	conserved Plasmodium protein, unknown function	1	0	0	0	0	1	0	1	2
389	PF3D7_1250600	rest	7.53402	null	eukaryotic translation initiation factor 2b, subunit 2, putative	1	0	0	0	0	1	0	1	2
390	PF3D7_1303100	rest	7.53402	null	methyltransferase-like protein, putative	1	0	0	0	0	1	0	1	2
391	PF3D7_1410800	rest	7.53402	null	ankyrin-repeat protein, putative	1	0	0	0	0	1	0	1	2
392	PF3D7_1437800	rest	7.53402	TRAPPC5	trafficking protein particle complex subunit 5, putative (TRAPPC5)	1	0	0	0	0	1	0	1	2
393	PF3D7_1446900	rest	7.53402	null	glutaminyl-peptide cyclotransferase, putative	1	0	0	0	0	1	0	0	1
394	PF3D7_1470500	gametocyte	7.53402	PDEdelta	phosphodiesterase delta, putative (PDEdelta)	1	0	0	0	0	1	0	1	2
395	PF3D7_0617300	rest	7.5173	null	conserved Plasmodium protein, unknown function	1	0	0	0	0	1	1	1	3
396	PF3D7_0708000	rest	7.5173	null	cytoskeleton associated protein, putative	1	0	0	0	0	1	1	1	3
397	PF3D7_1127600	rest	7.50981	null	CRAL/TRIO domain-containing protein, putative	1	0	1	1	0	0	0	1	3
398	PF3D7_1322300	rest	7.50957	null	translation initiation factor EIF-2B subunit related	1	1	0	1	0	1	1	1	5
399	PF3D7_1422700	rest	7.47604	null	conserved Plasmodium protein, unknown function	1	0	0	0	1	0	0	0	0
400	PF3D7_0814900	rest	7.47212	FeSOD	superoxide dismutase [Fe] (FeSOD)	1	0	0	0	0	1	0	1	2
401	PF3D7_1102500	rest	7.47212	GEXP02	Plasmodium exported protein (PHISTb), unknown function (GEXP02)	1	0	0	0	1	0	0	1	1
402	PF3D7_1320600	rest	7.46672	RAB11a	ras-related protein Rab-11A (RAB11a)	1	1	1	0	0	1	0	1	4
403	PF3D7_1474400	rest	7.44913	null	conserved Plasmodium protein, unknown function	1	0	0	0	1	0	0	1	1
404	PF3D7_0405700	rest	7.41675	null	lysine decarboxylase, putative	1	0	0	1	0	1	0	1	3
405	PF3D7_1477300	gametocyte	7.41413	Pfg14-744	Plasmodium exported protein (PHIST), unknown function (Pfg14-744)	1	0	0	0	1	0	0	1	1
406	PF3D7_1323100	rest	7.41384	null	60S ribosomal protein L6, putative	1	0	0	0	0	1	0	1	2
407	PF3D7_0505700	rest	7.3904	null	conserved Plasmodium membrane protein, unknown function	1	0	0	0	0	1	1	1	3
408	PF3D7_0410600	rest	7.38264	null	conserved Plasmodium protein, unknown function	1	0	0	1	0	0	0	1	2
409	PF3D7_0505200	rest	7.38158	ALP2b	actin-like protein, putative (ALP2b)	1	0	1	0	0	1	0	1	3
410	PF3D7_0904500	rest	7.35065	null	prefoldin subunit 4, putative	1	1	0	0	0	1	0	1	3
411	PF3D7_1021200	rest	7.35065	null	conserved Plasmodium protein, unknown function	1	1	0	0	0	1	0	1	3
412	PF3D7_1144900	rest	7.33666	RAB6	ras-related protein Rab-6 (RAB6)	1	0	0	0	0	1	0	1	2
413	PF3D7_1345300	rest	7.33012	null	conserved Plasmodium protein, unknown function	1	0	0	0	0	1	1	1	3
414	PF3D7_0303700	rest	7.32511	BCKDH-E2	lipoamide acyltransferase component of branched-chain alpha-keto acid dehydrogenase complex (BCKDH-E2)	1	0	0	0	0	0	0	1	1
415	PF3D7_0417300	rest	7.2983	null	LETM1-like protein, putative	1	0	0	0	0	1	0	1	2
416	PF3D7_0913300	rest	7.29407	null	conserved Plasmodium protein, unknown function	1	1	0	0	0	1	0	1	3
417	PF3D7_1426300	rest	7.28948	null	dynein-associated protein, putative	1	0	0	1	0	1	1	1	4
418	PF3D7_0910300	rest	7.27011	null	conserved Plasmodium protein, unknown function	1	0	0	0	0	1	0	1	2
419	PF3D7_1237400	rest	7.26605	null	conserved Plasmodium protein, unknown function	1	0	0	0	0	1	0	1	2
420	PF3D7_0912900	rest	7.24647	RPN8	26S proteasome regulatory subunit RPN8, putative (RPN8)	1	1	0	0	0	0	0	0	1
421	PF3D7_0932800	rest	7.24246	null	conserved Plasmodium protein, unknown function	1	0	0	0	0	0	0	1	1
422	PF3D7_1227500	rest	7.22762	CYC2	cyclin (CYC2)	1	0	0	1	0	1	1	1	4
423	PF3D7_1218900	rest	7.22298	null	conserved Plasmodium protein, unknown function	1	0	0	0	0	1	1	1	3
424	PF3D7_0209400	rest	7.22298	null	conserved protein, unknown function	1	0	0	0	0	1	0	1	2
425	PF3D7_1432100	rest	7.2078	null	voltage-dependent anion-selective channel protein, putative	1	0	1	0	0	1	0	1	3
426	PF3D7_0213500	rest	7.18609	null	conserved Plasmodium protein, unknown function	1	0	0	0	0	1	0	1	2
427	PF3D7_1006100	rest	7.18609	NOT5	CCR4-NOT transcription complex subunit 5, putative (NOT5)	1	0	0	0	0	1	0	1	2
428	PF3D7_1141600	rest	7.18609	DPM1	dolichol-phosphate mannosyltransferase (DPM1)	1	0	0	0	0	1	0	1	2
429	PF3D7_1310300	rest	7.18609	null	zinc finger protein, putative	1	0	0	0	1	0	0	1	1
430	PF3D7_1447400	rest	7.18609	null	conserved Plasmodium protein, unknown function	1	0	0	0	0	1	0	1	2
431	PF3D7_1450300	rest	7.18609	CPR	NADPH--cytochrome P450 reductase, putative (CPR)	1	0	0	0	0	1	1	1	3
432	PF3D7_1319000	rest	7.14675	null	conserved Plasmodium protein, unknown function	1	1	0	0	0	1	1	1	4
433	PF3D7_0322600	rest	7.14545	null	conserved Plasmodium protein, unknown function	1	0	0	0	0	1	1	1	3
434	PF3D7_0627700	rest	7.12213	null	transportin	1	0	0	0	1	0	0	1	1
435	PF3D7_0509000	rest	7.11756	null	SNAP protein (soluble N-ethylmaleimide-sensitive factor attachment protein), putative	1	0	0	1	0	0	0	0	1
436	PF3D7_1345700	rest	7.10118	IDH	isocitrate dehydrogenase [NADP], mitochondrial (IDH)	1	0	0	0	0	0	0	1	1
437	PF3D7_0515700	rest	7.09385	GAP40	glideosome-associated protein 40, putative (GAP40)	1	0	0	0	0	1	0	1	2
438	PF3D7_1329100	rest	7.08246	MyoC	myosin C (MyoC)	1	0	0	0	0	0	0	1	1
439	PF3D7_1315600	rest	7.05947	PIS	CDP-diacylglycerol--inositol 3-phosphatidyltransferase (PIS)	1	0	0	1	0	0	0	1	2
440	PF3D7_1129900	rest	7.02007	null	transporter, putative	1	0	0	1	0	1	0	1	3
441	PF3D7_1354200	rest	6.991	IP5P	inositol-polyphosphate 5-phosphatase, putative (IP5P)	1	0	0	0	0	0	0	1	1
442	PF3D7_1410000	rest	6.991	EMC2	ER membrane protein complex subunit 2, putative (EMC2)	1	0	0	0	0	0	0	1	1
443	PF3D7_1241200	rest	6.98757	null	conserved Plasmodium protein, unknown function	1	0	0	1	0	1	0	1	3
444	PF3D7_0603400	rest	6.95703	TEX1	trophozoite exported protein 1 (TEX1)	1	0	0	0	0	0	0	1	1
445	PF3D7_0528200	rest	6.93097	EIF3E	eukaryotic translation initiation factor 3 subunit E, putative (EIF3E)	1	0	0	0	0	0	0	0	0
446	PF3D7_1408000	rest	6.87523	null	plasmepsin II	1	0	0	0	1	0	0	0	0
447	PF3D7_1233600	rest	6.8656	AARP1	asparagine and aspartate rich protein 1 (AARP1)	1	0	0	0	0	1	0	1	2
448	PF3D7_1456500	rest	6.85672	null	conserved Plasmodium protein, unknown function	1	1	1	0	0	1	0	1	4
449	PF3D7_1433500	rest	6.85606	TOP2	DNA topoisomerase 2 (TOP2)	1	0	1	0	0	0	0	1	2
450	PF3D7_1463500	rest	6.82127	null	fam-a protein	1	0	1	0	0	1	0	1	3
451	PF3D7_0909600	rest	6.80282	null	conserved Plasmodium protein, unknown function	1	1	0	1	0	0	0	1	3
452	PF3D7_0819800	rest	6.79753	null	conserved Plasmodium protein, unknown function	1	0	0	0	0	1	1	1	3
453	PF3D7_1025500	rest	6.79753	null	conserved Plasmodium protein, unknown function	1	0	0	0	0	1	1	1	3
454	PF3D7_1436900	rest	6.79212	null	histidine triad protein, putative	1	0	0	0	1	0	0	1	1
455	PF3D7_0215800	rest	6.78122	ORC5	origin recognition complex subunit 5 (ORC5)	1	1	0	1	0	1	1	1	5
456	PF3D7_0724500	rest	6.71305	null	conserved Plasmodium protein, unknown function	1	0	0	1	0	1	1	1	4
457	PF3D7_1403400	rest	6.71305	null	conserved Plasmodium protein, unknown function	1	0	0	1	0	1	1	1	4
458	PF3D7_0423500	rest	6.69491	GAPM2	glideosome associated protein with multiple membrane spans 2 (GAPM2)	1	0	0	1	0	1	0	1	3
459	PF3D7_0313600	rest	6.69014	null	conserved Plasmodium protein, unknown function	1	0	0	0	0	1	0	1	2
460	PF3D7_0810200	rest	6.69014	ABCK1	ABC1 family, putative (ABCK1)	1	0	0	0	0	1	0	1	2
461	PF3D7_1408400	rest	6.67734	null	DNA repair helicase, putative	1	0	0	1	0	1	0	1	3
462	PF3D7_1349200	rest	6.65638	null	glutamate--tRNA ligase, putative	1	0	0	1	0	0	0	1	2
463	PF3D7_1354400	rest	6.64351	null	V-type proton ATPase 21 kDa proteolipid subunit, putative	1	0	1	1	0	1	0	1	4
464	PF3D7_1409300	rest	6.62856	DDI1	DNA damage-inducible protein 1, putative (DDI1)	1	0	0	0	1	0	0	1	1
465	PF3D7_0404300	rest	6.58447	null	conserved Plasmodium protein, unknown function	1	0	0	1	0	0	0	0	1
466	PF3D7_1459000	rest	6.58376	DBP5	ATP-dependent RNA helicase DBP5 (DBP5)	1	1	1	0	0	0	0	0	2
467	PF3D7_1311300	rest	6.57309	null	ATP synthase subunit gamma, mitochondrial	1	0	1	0	0	1	0	1	3
468	PF3D7_1120500	rest	6.56763	null	tRNA nucleotidyltransferase, putative	1	0	0	0	0	1	0	1	2
469	PF3D7_1439700	rest	6.5665	null	leucine carboxyl methyltransferase, putative	1	0	1	0	1	0	0	1	2
470	PF3D7_0106800	rest	6.566	RAB5c	ras-related protein Rab-5C (RAB5c)	1	1	0	0	0	1	0	1	3
471	PF3D7_0512600	rest	6.54989	RAB1b	ras-related protein Rab-1B (RAB1b)	1	0	1	0	0	1	0	1	3
472	PF3D7_1123400	rest	6.54563	null	translation elongation factor EF-1, subunit alpha, putative	1	0	0	0	0	0	0	1	1
473	PF3D7_1360200	rest	6.53848	EMC3	ER membrane protein complex subunit 3, putative (EMC3)	1	0	0	1	0	0	0	1	2
474	PF3D7_0419600	rest	6.53253	null	ran binding protein 1, putative	1	0	0	0	0	0	0	1	1
475	PF3D7_0319400	rest	6.5312	null	kinesin-8, putative	1	0	0	0	1	0	0	1	1
476	PF3D7_0731800	rest	6.5312	GEXP08	alpha/beta hydrolase, putative (GEXP08)	1	0	0	0	1	0	0	1	1
477	PF3D7_1359100	rest	6.5312	null	riboflavin kinase / FAD synthase family protein, putative	1	0	0	0	0	1	0	1	2
478	PF3D7_1239800	rest	6.4675	null	conserved Plasmodium protein, unknown function	1	0	0	0	0	1	1	1	3
479	PF3D7_1124000	rest	6.46548	ERO1	endoplasmic reticulum oxidoreductin, putative (ERO1)	1	0	0	1	0	1	0	1	3
480	PF3D7_1438600	rest	6.46548	null	conserved protein, unknown function	1	0	0	1	0	0	0	1	2
481	PF3D7_1314700	rest	6.45453	null	conserved Plasmodium protein, unknown function	1	1	0	0	0	1	0	1	3
482	PF3D7_1356300	rest	6.45056	null	ubiquitin-conjugating enzyme, putative	1	0	1	0	0	1	0	1	3
483	PF3D7_1355600	rest	6.44511	null	conserved Plasmodium protein, unknown function	1	0	1	0	1	0	0	1	2
484	PF3D7_1110400	rest	6.43187	null	asparagine-rich antigen	1	0	0	1	0	0	0	0	1
485	PF3D7_1033900	rest	6.4092	null	ubiquitin-conjugating enzyme, putative	1	0	1	0	0	0	0	1	2
486	PF3D7_0806800	rest	6.40861	null	vacuolar proton translocating ATPase subunit A, putative	1	0	0	1	0	1	0	1	3
487	PF3D7_1458400	rest	6.40603	ADCL	aminodeoxychorismate lyase (ADCL)	1	0	0	0	0	0	0	0	0
488	PF3D7_1453700	rest	6.40289	P23	co-chaperone p23 (P23)	1	0	0	0	0	0	0	1	1
489	PF3D7_0622600	rest	6.39806	null	conserved Plasmodium protein, unknown function	1	0	0	0	0	0	0	1	1
490	PF3D7_0713700	rest	6.38788	null	conserved Plasmodium protein, unknown function	1	0	0	1	0	1	0	1	3
491	PF3D7_0622500	rest	6.38718	null	RNA methyltransferase, putative	1	0	0	0	0	1	0	1	2
492	PF3D7_0723000	rest	6.38718	null	tRNAHis guanylyltransferase, putative	1	0	0	0	0	1	0	1	2
493	PF3D7_0922900	rest	6.38718	FabG	3-oxoacyl-[acyl-carrier-protein] reductase (FabG)	1	0	0	0	1	0	0	1	1
494	PF3D7_1240000	rest	6.38718	null	3-hydroxyisobutyryl-coenzyme A hydrolase, putative	1	0	0	0	0	1	0	1	2
495	PF3D7_1437200	rest	6.38052	null	ribonucleoside-diphosphate reductase, large subunit, putative	1	0	0	1	0	1	0	1	3
496	PF3D7_0706700	rest	6.35602	MSH2-2	DNA mismatch repair protein MSH2, putative (MSH2-2)	1	0	0	0	0	1	1	1	3
497	PF3D7_1122400	rest	6.34668	null	conserved Plasmodium protein, unknown function	1	0	0	0	1	0	0	0	0
498	PF3D7_0628000	rest	6.34656	PTPS	6-pyruvoyltetrahydropterin synthase (PTPS)	1	0	0	0	0	1	1	1	3
499	PF3D7_1452200	rest	6.34656	null	aminomethyltransferase, putative	1	0	0	0	0	1	1	1	3
500	PF3D7_0604000	rest	6.30229	null	conserved Plasmodium protein, unknown function	1	0	0	0	0	1	0	1	2
501	PF3D7_1212300	rest	6.30157	null	WD repeat-containing protein, putative	1	0	0	0	0	1	1	1	3
502	PF3D7_1472000	rest	6.29396	null	pre-mRNA-splicing factor ISY1, putative	1	1	0	0	0	0	0	1	2
503	PF3D7_1339400	rest	6.29301	null	conserved Plasmodium protein, unknown function	1	0	1	0	0	1	1	1	4
504	PF3D7_0106100	rest	6.27248	null	V-type proton ATPase subunit C, putative	1	1	0	0	0	0	0	1	2
505	PF3D7_1007000	rest	6.26164	null	conserved membrane protein, unknown function	1	0	0	0	0	1	1	1	3
506	PF3D7_0935000	rest	6.24584	null	U2 small nuclear ribonucleoprotein B'', putative	1	0	0	0	0	0	0	1	1
507	PF3D7_1226800	rest	6.2457	ATX3	ataxin-3, putative (ATX3)	1	0	0	0	0	1	1	1	3
508	PF3D7_1237700	rest	6.2379	null	conserved protein, unknown function	1	0	0	0	0	0	0	1	1
509	PF3D7_0913400	rest	6.20918	null	conserved Plasmodium protein, unknown function	1	0	0	0	0	1	0	1	2
510	PF3D7_1139900	rest	6.16092	null	conserved protein, unknown function	1	0	0	0	0	1	0	1	2
511	PF3D7_0211200	rest	6.16092	RAB5a	ras-related protein Rab-5A (RAB5a)	1	0	0	0	0	0	0	1	1
512	PF3D7_0424600	rest	6.15019	null	Plasmodium exported protein (PHISTb), unknown function	1	0	0	0	0	0	0	0	0
513	PF3D7_1108400	rest	6.15019	CK2alpha	casein kinase 2, alpha subunit (CK2alpha)	1	0	0	1	0	0	0	1	2
514	PF3D7_1408100	rest	6.15019	HAP	plasmepsin III (HAP)	1	0	0	0	0	0	0	0	0
515	PF3D7_1236600	rest	6.1417	null	p25-alpha family protein, putative	1	0	1	0	0	1	0	1	3
516	PF3D7_1231100	rest	6.1414	RAB2	ras-related protein Rab-2 (RAB2)	1	0	0	0	0	1	0	1	2
517	PF3D7_1406500	rest	6.14016	WDR65	WD repeat-containing protein 65, putative (WDR65)	1	0	1	1	0	1	1	1	5
518	PF3D7_1140200	rest	6.09643	null	conserved Plasmodium protein, unknown function	1	0	0	1	0	1	0	1	3
519	PF3D7_1230400	rest	6.08251	ClpQ	ATP-dependent protease subunit ClpQ (ClpQ)	1	0	1	0	0	0	0	1	2
520	PF3D7_0503800	rest	6.06674	RPL31	60S ribosomal protein L31 (RPL31)	1	1	0	0	0	0	0	1	2
521	PF3D7_0216400	rest	6.03925	VPS45	vacuolar protein sorting-associated protein 45, putative (VPS45)	1	0	0	0	0	1	0	1	2
522	PF3D7_0816100	rest	6.03925	null	phosphopantothenoylcysteine decarboxylase, putative	1	0	0	0	1	0	0	1	1
523	PF3D7_1006600	rest	6.03925	PhLP1	phosducin-like protein, putative (PhLP1)	1	0	0	0	0	1	0	1	2
524	PF3D7_1038000	rest	6.03587	null	antigen UB05	1	0	0	0	0	0	0	0	0
525	PF3D7_1128100	rest	6.01426	null	cochaperone prefoldin complex subunit, putative	1	0	0	0	1	0	0	1	1
526	PF3D7_1466800	rest	6.01189	null	conserved Plasmodium protein, unknown function	1	0	1	0	1	0	0	1	2
527	PF3D7_1029900	rest	5.99861	null	conserved Plasmodium protein, unknown function	1	0	0	0	0	1	1	1	3
528	PF3D7_1104000	rest	5.97999	null	phenylalanine--tRNA ligase beta subunit	1	0	1	0	0	0	0	0	1
529	PF3D7_0303200	rest	5.90142	null	HAD superfamily protein, putative	1	0	1	0	0	1	0	1	3
530	PF3D7_0527900	rest	5.88206	null	RNA helicase 1	1	1	0	1	0	1	0	1	4
531	PF3D7_0910800	rest	5.88206	NBP35	cytosolic Fe-S cluster assembly factor NBP35, putative (NBP35)	1	1	0	1	0	0	0	0	2
532	PF3D7_1414000	rest	5.87199	RPN13	26S proteasome regulatory subunit RPN13, putative (RPN13)	1	0	0	0	0	0	0	1	1
533	PF3D7_1456700	rest	5.87059	null	conserved Plasmodium protein, unknown function	1	0	1	0	0	0	0	1	2
534	PF3D7_1135600	rest	5.86262	null	conserved Plasmodium protein, unknown function	1	0	0	1	0	1	1	1	4
535	PF3D7_1114000	rest	5.82352	null	dynein light chain type 2, putative	1	0	1	0	0	1	1	1	4
536	PF3D7_1310500	rest	5.80497	null	conserved protein, unknown function	1	0	0	1	0	1	0	1	3
537	PF3D7_1468800	rest	5.80133	U2AF2	splicing factor U2AF large subunit, putative (U2AF2)	1	1	0	0	0	1	0	1	3
538	PF3D7_1015200	rest	5.78734	CysRS	cysteine--tRNA ligase, putative (CysRS)	1	0	0	0	0	1	1	1	3
539	PF3D7_1412300	rest	5.75754	NTF2	nuclear transport factor 2, putative (NTF2)	1	0	0	0	0	1	0	1	2
540	PF3D7_0521900	rest	5.74975	null	conserved Plasmodium protein, unknown function	1	0	0	0	0	1	0	1	2
541	PF3D7_0527000	rest	5.73797	MCM3	DNA replication licensing factor MCM3, putative (MCM3)	1	0	0	1	0	1	0	1	3
542	PF3D7_0626100	rest	5.73453	null	oxidoreductase, short-chain dehydrogenase family, putative	1	1	0	0	0	1	1	1	4
543	PF3D7_0415400	rest	5.73113	null	coatomer subunit zeta, putative	1	0	0	0	0	1	0	1	2
544	PF3D7_0205100	rest	5.72666	null	conserved Plasmodium protein, unknown function	1	0	0	0	0	1	0	1	2
545	PF3D7_0210700	rest	5.72666	SYN17	syntaxin, Qa-SNARE family (SYN17)	1	0	0	0	0	1	0	1	2
546	PF3D7_0409000	rest	5.72666	null	conserved Plasmodium protein, unknown function	1	0	0	0	0	1	0	0	1
547	PF3D7_0924300	rest	5.72666	TPK	thiamine pyrophosphokinase (TPK)	1	0	0	0	0	1	0	1	2
548	PF3D7_1104700	rest	5.72666	null	RNA polymerase subunit, putative	1	0	0	0	0	1	0	1	2
549	PF3D7_1111900	rest	5.72666	null	conserved Plasmodium protein, unknown function	1	0	0	0	1	0	0	1	1
550	PF3D7_0320100	rest	5.7228	SEC22	protein transport protein SEC22 (SEC22)	1	0	0	0	0	1	0	1	2
551	PF3D7_1038100	rest	5.69167	null	GDP dissociation inhibitor, putative	1	0	0	0	0	1	0	1	2
552	PF3D7_1208900	rest	5.67455	null	protein phosphatase, putative	1	0	1	1	0	1	0	1	4
553	PF3D7_1117700	rest	5.66841	RAN	GTP-binding nuclear protein RAN/TC4 (RAN)	1	0	0	0	0	0	0	1	1
554	PF3D7_0909800	rest	5.64988	SNRPD3	small nuclear ribonucleoprotein Sm D3, putative (SNRPD3)	1	0	0	0	0	1	0	1	2
555	PF3D7_1322800	rest	5.64188	null	conserved Plasmodium protein, unknown function	1	1	0	0	0	1	0	1	3
556	PF3D7_0730400	rest	5.62774	null	conserved Plasmodium protein, unknown function	1	0	0	0	0	1	1	1	3
557	PF3D7_1132300	rest	5.62194	null	nucleic acid binding protein, putative	1	0	0	0	0	1	0	1	2
558	PF3D7_0317000	rest	5.58828	null	proteasome subunit alpha type-3, putative	1	0	1	0	0	1	0	1	3
559	PF3D7_0711500	rest	5.57761	null	regulator of chromosome condensation, putative	1	0	1	0	0	0	0	1	2
560	PF3D7_0516700	rest	5.57609	null	ubiquitin carboxyl-terminal hydrolase 2, putative	1	0	1	0	0	1	1	1	4
561	PF3D7_0208800	rest	5.57115	null	conserved Plasmodium protein, unknown function	1	0	1	1	0	1	0	1	4
562	PF3D7_0504900	rest	5.56257	null	conserved protein, unknown function	1	0	0	0	0	1	0	1	2
563	PF3D7_0708100	rest	5.54248	null	DNA-directed RNA polymerase 2 8.2 kDa polypeptide, putative	1	1	0	0	0	1	0	0	2
564	PF3D7_0802000	rest	5.54205	GDH3	glutamate dehydrogenase, putative (GDH3)	1	0	1	1	0	0	0	0	2
565	PF3D7_0922000	rest	5.53716	null	dynein intermediate chain, putative	1	0	1	0	0	1	0	1	3
566	PF3D7_0810600	rest	5.52459	null	RNA helicase, putative	1	0	0	0	0	0	0	1	1
567	PF3D7_1203500	rest	5.49131	SUA5	threonylcarbamoyl-AMP synthase, putative (SUA5)	1	1	0	0	0	1	0	1	3
568	PF3D7_0521700	rest	5.47756	null	DEAD/DEAH box ATP-dependent RNA helicase, putative	1	0	0	0	0	0	0	1	1
569	PF3D7_1341300	rest	5.46901	null	60S ribosomal protein L18-2, putative	1	0	0	1	0	1	0	1	3
570	PF3D7_0529500	rest	5.45066	null	cell cycle regulator protein, putative	1	0	1	0	0	1	0	1	3
571	PF3D7_0517600	rest	5.41854	CPbeta	F-actin-capping protein subunit beta, putative (CPbeta)	1	0	0	0	0	1	0	1	2
572	PF3D7_0720000	rest	5.41854	CSL4	exosome complex component CSL4, putative (CSL4)	1	0	0	0	1	0	0	1	1
573	PF3D7_1144600	rest	5.41854	TFG2	transcription initiation factor IIF subunit beta, putative (TFG2)	1	0	0	0	0	1	0	0	1
574	PF3D7_1330500	rest	5.41854	null	conserved Plasmodium protein, unknown function	1	0	0	0	0	0	0	1	1
575	PF3D7_1410100	rest	5.41854	null	alpha/beta hydrolase, putative	1	0	0	0	0	1	0	1	2
576	PF3D7_1137700	rest	5.40562	null	calcium-binding protein, putative	1	0	1	1	0	1	0	1	4
577	PF3D7_1014700	rest	5.38779	null	prohibitin, putative	1	1	1	1	0	1	0	1	5
578	PF3D7_1425200	rest	5.38718	null	enoyl-CoA hydratase, putative	1	0	0	0	0	1	1	1	3
579	PF3D7_0512900	rest	5.37874	null	conserved Plasmodium protein, unknown function	1	0	0	0	0	1	1	1	3
580	PF3D7_0806200	rest	5.37874	null	conserved Plasmodium membrane protein, unknown function	1	0	0	0	0	1	1	1	3
581	PF3D7_1404100	rest	5.34268	null	cytochrome c, putative	1	0	0	0	0	1	0	1	2
582	PF3D7_1369400	rest	5.33059	null	conserved Plasmodium protein, unknown function	1	0	0	0	1	0	0	0	0
583	PF3D7_0316700	rest	5.26349	null	HVA22/TB2/DP1 family protein, putative	1	0	0	0	0	1	0	1	2
584	PF3D7_0708300	rest	5.24874	BUD32	EKC/KEOPS complex subunit BUD32 (BUD32)	1	0	1	1	0	0	0	1	3
585	PF3D7_0505900	rest	5.24207	null	conserved Plasmodium protein, unknown function	1	0	0	0	0	1	1	1	3
586	PF3D7_1112900	rest	5.23856	null	conserved Plasmodium protein, unknown function	1	0	1	0	0	1	1	1	4
587	PF3D7_0303100	rest	5.19745	null	conserved Plasmodium protein, unknown function	1	0	0	0	0	1	0	1	2
588	PF3D7_1248600	rest	5.19455	null	conserved Plasmodium protein, unknown function	1	1	0	0	0	1	0	1	3
589	PF3D7_1112500	rest	5.18364	null	conserved protein, unknown function	1	0	0	0	0	0	0	1	1
590	PF3D7_0913200	rest	5.17609	EF-1beta	elongation factor 1-beta (EF-1beta)	1	0	0	0	0	0	0	0	0
591	PF3D7_1136400	rest	5.16466	SRP72	signal recognition particle subunit SRP72, putative (SRP72)	1	0	0	0	0	1	0	1	2
592	PF3D7_1004500	rest	5.15997	null	conserved Plasmodium protein, unknown function	1	0	0	1	0	0	0	0	1
593	PF3D7_1143400	rest	5.14339	null	translation initiation factor eIF-1A, putative	1	0	0	0	0	0	0	1	1
594	PF3D7_1023700	rest	5.08656	null	conserved Plasmodium protein, unknown function	1	0	0	0	0	1	1	1	3
595	PF3D7_0214000	rest	5.08096	CCT8	T-complex protein 1 subunit theta (CCT8)	1	0	0	0	0	0	0	1	1
596	PF3D7_1238400	rest	5.07062	null	conserved Plasmodium protein, unknown function	1	0	0	0	0	1	1	1	3
597	PF3D7_0826500	rest	5.06574	UBE4B	ubiquitin conjugation factor E4 B, putative (UBE4B)	1	0	0	1	0	0	0	1	2
598	PF3D7_0719700	rest	5.04228	null	40S ribosomal protein S10, putative	1	0	0	0	0	0	0	1	1
599	PF3D7_0903700	rest	5.04228	null	alpha tubulin 1	1	0	0	0	1	0	0	1	1
600	PF3D7_1462800	rest	5.04228	GAPDH	glyceraldehyde-3-phosphate dehydrogenase (GAPDH)	1	0	0	0	0	1	0	1	2
601	PF3D7_1014300	rest	5.03925	null	conserved protein, unknown function	1	0	1	0	0	1	0	1	3
602	PF3D7_1021900	rest	5.03236	null	conserved Plasmodium protein (10b antigen), unknown function	1	0	0	0	0	0	0	0	0
603	PF3D7_1126900	rest	4.9829	SNRPF	small nuclear ribonucleoprotein F, putative (SNRPF)	0	0	0	0	0	0	0	1	1
604	PF3D7_0508700	rest	4.97214	PRP5	pre-mRNA-processing ATP-dependent RNA helicase PRP5, putative (PRP5)	0	1	0	0	0	1	0	1	3
605	PF3D7_1467900	rest	4.97214	null	rab GTPase activator, putative	0	1	0	0	1	0	0	1	2
606	PF3D7_0623900	rest	4.9672	null	ribonuclease H2 subunit A, putative	0	0	1	0	0	1	0	1	3
607	PF3D7_1455500	rest	4.95013	null	AP-1 complex subunit gamma, putative	0	0	0	0	0	0	0	1	1
608	PF3D7_0314400	rest	4.9391	PPP6	serine/threonine protein phosphatase 6, putative (PPP6)	0	0	1	0	0	0	0	1	2
609	PF3D7_0908000	rest	4.93703	null	P1 nuclease, putative	0	1	0	0	0	0	0	0	1
610	PF3D7_1412200	rest	4.92418	null	conserved Plasmodium protein, unknown function	0	0	0	1	0	1	0	1	3
611	PF3D7_1116300	rest	4.91698	CYP19C	peptidyl-prolyl cis-trans isomerase (CYP19C)	0	0	1	0	0	1	0	1	3
612	PF3D7_1323500	rest	4.89832	PMV	plasmepsin V (PMV)	0	0	0	0	0	0	0	0	0
613	PF3D7_1107100	rest	4.87903	null	nucleic acid binding protein, putative	0	1	0	0	0	1	0	1	3
614	PF3D7_1205900	rest	4.87455	null	conserved protein, unknown function	0	1	0	0	0	0	0	1	2
615	PF3D7_0418000	rest	4.82352	null	conserved Plasmodium protein, unknown function	0	0	0	0	0	1	1	1	3
616	PF3D7_0931900	rest	4.82352	AKLP2	adenylate kinase-like protein 2 (AKLP2)	0	0	0	0	0	1	1	1	3
617	PF3D7_1319700	rest	4.82352	null	protein phosphatase PP2A regulatory subunit A, putative	0	0	0	0	0	1	0	1	2
618	PF3D7_0709000	rest	4.81205	CRT	chloroquine resistance transporter (CRT)	0	0	0	1	0	0	0	0	1
619	PF3D7_1031400	rest	4.80221	null	OTU-like cysteine protease, putative	0	0	0	0	0	1	0	1	2
620	PF3D7_1369000	rest	4.80221	GPAA1	glycosylphosphatidylinositol anchor attachment 1 protein, putative (GPAA1)	0	0	0	0	0	1	0	1	2
621	PF3D7_0823200	rest	4.79717	null	RNA-binding protein, putative	0	0	0	0	0	0	0	0	0
622	PF3D7_1426000	rest	4.79717	RPL21	60S ribosomal protein L21 (RPL21)	0	0	0	0	0	1	0	1	2
623	PF3D7_0305700	rest	4.79187	null	ubiquitin-conjugating enzyme E2, putative	0	0	1	0	0	1	0	1	3
624	PF3D7_0614500	rest	4.78941	RPL19	60S ribosomal protein L19 (RPL19)	0	0	0	0	0	0	0	0	0
625	PF3D7_1104100	rest	4.78705	SYN13	syntaxin, Qa-SNARE family (SYN13)	0	1	1	0	0	0	0	1	3
626	PF3D7_0316600	rest	4.7745	FNT	formate-nitrite transporter (FNT)	0	0	0	1	0	0	0	0	1
627	PF3D7_0405400	rest	4.74941	PRPF8	pre-mRNA-processing-splicing factor 8, putative (PRPF8)	0	0	0	0	0	0	0	1	1
628	PF3D7_1306500	rest	4.71389	null	MORN repeat protein, putative	0	0	1	1	0	1	1	1	5
629	PF3D7_0818500	rest	4.68674	null	zinc finger protein, putative	0	0	1	0	0	1	0	1	3
630	PF3D7_0904400	rest	4.68109	SPC3	signal peptidase complex subunit 3, putative (SPC3)	0	0	1	0	0	1	0	1	3
631	PF3D7_1304300	rest	4.67841	null	conserved Plasmodium protein, unknown function	0	0	0	0	0	0	0	1	1
632	PF3D7_1105800	rest	4.65058	null	conserved Plasmodium protein, unknown function	0	0	0	1	0	0	0	1	2
633	PF3D7_1366300	rest	4.64004	null	conserved Plasmodium protein, unknown function	0	0	0	0	0	0	0	0	0
634	PF3D7_1477700	gametocyte	4.63687	Pfg14-748	Plasmodium exported protein (PHISTa), unknown function (Pfg14-748)	0	0	0	0	1	0	0	1	1
635	PF3D7_0104500	rest	4.62409	null	conserved protein, unknown function	0	0	0	0	0	1	0	1	2
636	PF3D7_1407100	rest	4.62355	NOP1	rRNA 2'-O-methyltransferase fibrillarin, putative (NOP1)	0	0	1	0	0	0	0	0	1
637	PF3D7_0811000	rest	4.60719	CUL1	cullin-1, putative (CUL1)	0	0	1	1	0	1	0	1	4
638	PF3D7_0308500	rest	4.5978	null	activator of Hsp90 ATPase, putative	0	0	0	0	0	1	0	1	2
639	PF3D7_0934700	rest	4.58367	null	UBX domain, putative	0	0	0	0	1	0	0	1	1
640	PF3D7_0518600	rest	4.57982	WDR26	WD repeat-containing protein 26, putative (WDR26)	0	0	0	0	0	1	0	1	2
641	PF3D7_0728600	rest	4.57982	null	zinc finger, C3HC4 type, putative	0	0	0	0	0	1	0	1	2
642	PF3D7_1361000	rest	4.57982	PRMT5	protein arginine N-methyltransferase 5, putative (PRMT5)	0	0	0	0	1	0	0	1	1
643	PF3D7_1140500	rest	4.5791	MyoF	myosin F, putative (MyoF)	0	0	0	0	0	1	0	1	2
644	PF3D7_1222300	rest	4.57478	GRP94	endoplasmin, putative (GRP94)	0	0	0	0	0	1	0	1	2
645	PF3D7_1203300	rest	4.57466	null	conserved Plasmodium protein, unknown function	0	0	0	0	0	1	0	1	2
646	PF3D7_0106300	rest	4.56013	ATP6	calcium-transporting ATPase (ATP6)	0	0	0	0	0	0	0	1	1
647	PF3D7_1110700	rest	4.55817	ALP1	actin-like protein, putative (ALP1)	0	0	1	0	0	1	0	1	3
648	PF3D7_1213700	rest	4.5392	null	RNA polymerase subunit 8c, putative	0	0	0	0	0	1	1	1	3
649	PF3D7_1412900	rest	4.53156	null	ubiquitin-conjugating enzyme, putative	0	0	0	0	0	1	0	1	2
650	PF3D7_1410200	rest	4.52457	null	cytidine triphosphate synthetase	0	0	0	1	0	0	0	1	2
651	PF3D7_0815200	rest	4.50554	null	importin beta, putative	0	0	0	1	0	0	0	1	2
652	PF3D7_0403100	rest	4.49285	null	regulator of chromosome condensation, putative	0	0	0	0	0	1	0	1	2
653	PF3D7_0510000	rest	4.48808	null	conserved Plasmodium protein, unknown function	0	0	0	1	0	1	0	1	3
654	PF3D7_0714100	gametocyte	4.48808	null	conserved Plasmodium protein, unknown function	0	0	0	1	0	1	0	1	3
655	PF3D7_1024400	rest	4.48808	null	conserved Plasmodium protein, unknown function	0	0	0	1	0	1	0	1	3
656	PF3D7_1307400	rest	4.48808	null	conserved Plasmodium protein, unknown function	0	0	0	1	0	1	0	1	3
657	PF3D7_1335500	rest	4.48808	null	conserved Plasmodium protein, unknown function	0	0	0	1	0	1	0	1	3
658	PF3D7_1420800	rest	4.48808	null	dynein-associated protein, putative	0	0	0	1	0	1	0	1	3
659	PF3D7_1444200	rest	4.48808	null	calmodulin-like protein	0	0	0	1	0	1	0	1	3
660	PF3D7_1304400	rest	4.48284	null	conserved Plasmodium protein, unknown function	0	0	1	0	0	1	0	1	3
661	PF3D7_0510300	rest	4.47957	SIP	stripes inner membrane complex protein, putative (SIP)	0	1	1	0	1	0	0	1	3
662	PF3D7_1105100	rest	4.46019	H2B	histone H2B (H2B)	0	0	0	0	0	1	0	0	1
663	PF3D7_1361900	rest	4.46019	PCNA1	proliferating cell nuclear antigen 1 (PCNA1)	0	0	0	0	0	1	0	1	2
664	PF3D7_1439900	rest	4.46019	TIM	triosephosphate isomerase (TIM)	0	0	0	0	0	1	0	1	2
665	PF3D7_1218600	rest	4.45006	null	arginine--tRNA ligase, putative	0	0	0	0	0	1	0	1	2
666	PF3D7_1451700	rest	4.4237	CNB	calcineurin subunit B (CNB)	0	0	1	0	0	1	0	1	3
667	PF3D7_0209200	rest	4.41572	null	3'exoribonuclease, putative	0	0	0	0	0	1	0	1	2
668	PF3D7_0904800	rest	4.40289	RPA1	replication protein A1, small fragment (RPA1)	0	0	0	0	0	0	0	1	1
669	PF3D7_1469200	rest	4.3629	SHLP1	shewanella-like protein phosphatase 1, putative (SHLP1)	0	0	0	0	0	0	0	1	1
670	PF3D7_0727800	rest	4.35357	null	cation transporting ATPase, putative	0	0	0	0	0	0	0	1	1
671	PF3D7_1214800	rest	4.3521	null	conserved Plasmodium protein, unknown function	0	1	0	0	0	1	1	0	3
672	PF3D7_0406400	rest	4.33936	cGloII	cytosolic glyoxalase II (cGloII)	0	0	0	1	0	1	0	1	3
673	PF3D7_0610200	rest	4.33905	null	conserved Plasmodium protein, unknown function	0	1	0	0	0	1	0	1	3
674	PF3D7_1307000	rest	4.33048	RRP40	exosome complex component RRP40, putative (RRP40)	0	0	0	0	0	1	0	1	2
675	PF3D7_1146500	rest	4.32814	LRR10	leucine-rich repeat protein (LRR10)	0	1	0	0	0	1	1	1	4
676	PF3D7_0918800	rest	4.32757	null	dihydrouridine synthase, putative	0	1	0	0	0	1	0	1	3
677	PF3D7_0721600	rest	4.32638	null	40S ribosomal protein S5, putative	0	0	0	0	0	1	0	1	2
678	PF3D7_1223700	rest	4.32139	null	iron transporter, putative	0	1	1	0	0	1	0	1	4
679	PF3D7_1142100	rest	4.28681	null	conserved Plasmodium protein, unknown function	0	1	0	1	1	0	0	1	3
680	PF3D7_0507700	rest	4.27777	NPL4	nuclear protein localization protein 4, putative (NPL4)	0	0	1	0	0	0	0	1	2
681	PF3D7_1249500	rest	4.2717	null	cutA, putative	0	0	0	0	0	1	0	1	2
682	PF3D7_0205400	rest	4.25807	null	PCI domain-containing protein, putative	0	0	0	1	1	0	0	1	2
683	PF3D7_1432700	rest	4.24744	null	protein-L-isoaspartate(D-aspartate) O-methyltransferase, putative	0	0	1	1	0	0	0	1	3
684	PF3D7_1324400	rest	4.2319	null	MSF1-like protein, putative	0	0	0	0	0	1	0	1	2
685	PF3D7_1359300	rest	4.2319	DIS3	exosome complex exonuclease RRP44 (DIS3)	0	0	0	0	0	1	1	1	3
686	PF3D7_0720800	rest	4.21352	null	Ham1-like protein, putative	0	0	0	0	0	1	0	1	2
687	PF3D7_0307200	rest	4.21221	null	60S ribosomal protein L7, putative	0	0	0	0	0	0	0	0	0
688	PF3D7_0807900	rest	4.21221	TyrRS	tyrosine--tRNA ligase (TyrRS)	0	0	0	0	0	1	0	1	2
689	PF3D7_1203700	rest	4.21221	NAPL	nucleosome assembly protein (NAPL)	0	0	0	0	1	0	0	1	1
690	PF3D7_1204300	rest	4.21221	EIF5A	eukaryotic translation initiation factor 5A (EIF5A)	0	0	0	0	0	1	0	0	1
691	PF3D7_1350100	rest	4.21221	KRS1	lysine--tRNA ligase (KRS1)	0	0	0	0	0	0	0	0	0
692	PF3D7_0308200	rest	4.20266	CCT7	T-complex protein 1 subunit eta (CCT7)	0	0	0	0	0	0	0	1	1
693	PF3D7_0708800	rest	4.20266	HSP110c	heat shock protein 110 (HSP110c)	0	0	0	0	0	0	0	1	1
694	PF3D7_0814200	rest	4.20266	ALBA1	DNA/RNA-binding protein Alba 1 (ALBA1)	0	0	0	0	0	1	0	1	2
695	PF3D7_0919000	rest	4.20266	NAPS	nucleosome assembly protein (NAPS)	0	0	0	0	0	1	0	1	2
696	PF3D7_1007900	rest	4.20266	EIF3D	eukaryotic translation initiation factor 3 subunit D, putative (EIF3D)	0	0	0	0	0	0	0	0	0
697	PF3D7_1027800	rest	4.20266	RPL3	60S ribosomal protein L3 (RPL3)	0	0	0	0	0	0	0	1	1
698	PF3D7_1224300	rest	4.20266	PABP	polyadenylate-binding protein, putative (PABP)	0	0	0	0	0	0	0	1	1
699	PF3D7_1248900	rest	4.20266	RPT6	26S protease regulatory subunit 8, putative (RPT6)	0	0	0	0	0	0	0	0	0
700	PF3D7_1360800	rest	4.20266	FLN	falcilysin (FLN)	0	0	0	0	0	1	0	1	2
701	PF3D7_1407800	rest	4.17322	PM4	plasmepsin IV (PM4)	0	0	0	0	1	0	0	1	1
702	PF3D7_0919800	rest	4.16913	null	TLD domain-containing protein	0	0	1	0	0	1	0	1	3
703	PF3D7_0911200	rest	4.15269	null	conserved Plasmodium protein, unknown function	0	0	0	0	1	0	0	1	1
704	PF3D7_1428800	rest	4.15269	null	transcription initiation TFIID-like, putative	0	0	0	0	0	1	0	1	2
705	PF3D7_0513800	rest	4.15146	RAB1a	ras-related protein Rab-1A (RAB1a)	0	0	1	0	0	0	0	1	2
706	PF3D7_0419500	rest	4.1326	null	conserved Plasmodium membrane protein, unknown function	0	1	0	0	0	1	0	1	3
707	PF3D7_0616800	rest	4.11154	MQO	malate:quinone oxidoreductase, putative (MQO)	0	0	1	0	1	0	0	1	2
708	PF3D7_0622800	rest	4.07442	null	leucine--tRNA ligase, putative	0	0	0	1	0	0	0	1	2
709	PF3D7_1146700	rest	4.06453	null	kinesin-like protein, putative	0	1	0	0	0	1	0	1	3
710	PF3D7_1363800	rest	4.06453	GEX1	nuclear fusion protein, putative (GEX1)	0	1	0	0	0	1	0	1	3
711	PF3D7_1433200	rest	4.06453	null	conserved Plasmodium protein, unknown function	0	1	0	0	0	1	0	1	3
712	PF3D7_1138500	rest	4.05038	PPM2	protein phosphatase 2C (PPM2)	0	0	0	0	0	1	0	1	2
713	PF3D7_0109200	rest	4.00866	null	mRNA cleavage factor-like protein, putative	0	0	0	0	0	1	0	0	1
714	PF3D7_1111500	rest	4.00866	null	acylphosphatase, putative	0	0	0	0	0	1	0	1	2
715	PF3D7_1210600	rest	4.00866	null	conserved Plasmodium protein, unknown function	0	0	0	0	1	0	0	1	1
716	PF3D7_1212400	rest	4.00866	null	tetratricopeptide repeat family protein, putative	0	0	0	0	1	0	0	1	1
717	PF3D7_1219600	rest	4.00866	ATPase2	aminophospholipid-transporting P-ATPase (ATPase2)	0	0	0	0	0	1	0	1	2
718	PF3D7_1317000	rest	4.00866	USP39	U4/U6.U5 tri-snRNP-associated protein 2, putative (USP39)	0	0	0	0	0	1	0	1	2
719	PF3D7_1343900	rest	4.00866	PRPF4	U4/U6 small nuclear ribonucleoprotein PRP4, putative (PRPF4)	0	0	0	0	0	1	0	1	2
720	PF3D7_1473500	rest	4.00866	null	conserved Plasmodium protein, unknown function	0	0	0	0	0	1	0	1	2
721	PF3D7_1352500	rest	3.9985	null	thioredoxin-related protein, putative	0	0	0	0	0	1	0	0	1
722	PF3D7_1242800	rest	3.94917	rabGDI	rab specific GDP dissociation inhibitor (rabGDI)	0	0	0	0	0	1	0	1	2
723	PF3D7_1412600	rest	3.94287	DHS	deoxyhypusine synthase (DHS)	0	0	1	0	0	1	0	1	3
724	PF3D7_1308100	rest	3.93972	null	CCAAT-binding transcription factor, putative	0	0	0	0	0	1	1	1	3
725	PF3D7_0822600	rest	3.93364	SEC23	protein transport protein SEC23 (SEC23)	0	0	0	0	0	0	0	0	0
726	PF3D7_0822800	rest	3.91008	null	U5 snrnp-specific protein, putative	0	1	0	0	0	0	0	0	1
727	PF3D7_0924700	rest	3.91008	SF3A3	splicing factor 3A subunit 3, putative (SF3A3)	0	1	0	0	0	0	0	1	2
728	PF3D7_1471400	rest	3.90497	null	diacylglycerol kinase, putative	0	0	0	0	0	1	0	1	2
729	PF3D7_0523600	rest	3.8673	null	conserved Plasmodium protein, unknown function	0	0	1	0	0	1	1	1	4
730	PF3D7_0932300	rest	3.86171	M18AAP	M18 aspartyl aminopeptidase (M18AAP)	0	0	0	0	0	1	0	1	2
731	PF3D7_1033200	rest	3.85908	ETRAMP10.2	early transcribed membrane protein 10.2 (ETRAMP10.2)	0	0	0	0	1	0	0	0	0
732	PF3D7_0824600	rest	3.83899	DRE2	Fe-S cluster assembly protein DRE2, putative (DRE2)	0	0	0	0	0	0	0	1	1
733	PF3D7_0831300	rest	3.80477	GEXP13	Plasmodium exported protein, unknown function (GEXP13)	0	0	0	0	1	0	0	1	1
734	PF3D7_1402300	rest	3.78734	RPN6	26S proteasome regulatory subunit RPN6 (RPN6)	0	0	0	0	0	0	0	0	0
735	PF3D7_0933500	rest	3.78468	null	gamma-tubulin complex component, putative	0	1	0	0	0	1	0	1	3
736	PF3D7_1303200	rest	3.78241	VAMP8	SNARE protein, putative (VAMP8)	0	0	0	0	0	1	0	1	2
737	PF3D7_0525400	rest	3.74028	null	G-protein coupled receptor, putative	0	0	0	0	0	1	0	1	2
738	PF3D7_0628300	rest	3.73642	CEPT	choline/ethanolaminephosphotransferase, putative (CEPT)	0	0	0	0	0	0	0	0	0
739	PF3D7_1117300	rest	3.73642	null	conserved Plasmodium protein, unknown function	0	0	0	0	0	1	0	0	1
740	PF3D7_0823900	rest	3.72255	DTC	dicarboxylate/tricarboxylate carrier (DTC)	0	0	1	0	0	0	0	1	2
741	PF3D7_1010500	rest	3.71259	null	ankyrin-repeat protein, putative	0	0	0	0	0	1	0	1	2
742	PF3D7_1029500	rest	3.71259	null	conserved Plasmodium protein, unknown function	0	0	0	0	0	1	0	1	2
743	PF3D7_1347700	rest	3.70399	ECT	ethanolamine-phosphate cytidylyltransferase (ECT)	0	0	1	0	0	1	0	1	3
744	PF3D7_1137400	rest	3.69091	null	UVB-resistance protein UVR8 homologue	0	0	0	0	0	1	0	1	2
745	PF3D7_1323200	rest	3.67872	null	V-type proton ATPase subunit G, putative	0	0	0	0	0	1	0	1	2
746	PF3D7_0920700	rest	3.66074	null	conserved Plasmodium protein, unknown function	0	0	0	0	0	1	0	1	2
747	PF3D7_0629800	rest	3.65313	null	cullin-like protein, putative	0	0	0	0	0	1	0	1	2
748	PF3D7_0905600	rest	3.6442	WDR66	WD repeat-containing protein 66, putative (WDR66)	0	0	0	1	0	1	0	1	3
749	PF3D7_0808300	rest	3.63273	null	ubiquitin regulatory protein, putative	0	0	1	1	0	1	0	1	4
750	PF3D7_0306000	rest	3.60478	null	conserved Plasmodium protein, unknown function	0	1	1	1	0	1	1	1	6
751	PF3D7_1358900	rest	3.59868	null	GTP-binding protein, putative	0	0	0	0	0	0	0	1	1
752	PF3D7_1456400	rest	3.59826	null	conserved Plasmodium protein, unknown function	0	0	1	1	0	1	0	1	4
753	PF3D7_1318400	rest	3.59238	null	chromosome segregation protein, putative	0	0	0	0	0	1	0	1	2
754	PF3D7_1105000	rest	3.59113	H4	histone H4 (H4)	0	0	0	0	0	1	0	0	1
755	PF3D7_1427900	rest	3.59113	null	conserved protein, unknown function	0	0	0	0	0	1	0	1	2
756	PF3D7_1126800	rest	3.57982	null	RNA-binding protein, putative	0	0	1	0	0	1	0	1	3
757	PF3D7_1209200	rest	3.56614	LSM7	U6 snRNA-associated Sm-like protein LSm7, putative (LSM7)	0	0	0	0	0	1	0	1	2
758	PF3D7_1015800	rest	3.55852	null	ribonucleotide reductase small subunit, putative	0	0	0	0	0	0	0	1	1
759	PF3D7_1328100	rest	3.53361	null	proteasome subunit beta type-7, putative	0	0	0	0	0	1	0	1	2
760	PF3D7_1332300	rest	3.53156	TRAPPC2	trafficking protein particle complex subunit 2, putative (TRAPPC2)	0	0	0	0	0	1	0	1	2
761	PF3D7_0113900	rest	3.50889	GEXP10	Plasmodium exported protein (hyp8), unknown function (GEXP10)	0	0	0	0	1	0	0	1	1
762	PF3D7_0907500	rest	3.50812	null	conserved Plasmodium protein, unknown function	0	0	0	0	0	1	0	1	2
763	PF3D7_0914200	rest	3.50344	null	phospholipid or glycerol acyltransferase, putative	0	0	0	1	0	1	1	1	4
764	PF3D7_1365700	rest	3.49928	null	SNARE associated Golgi protein, putative	0	0	1	0	0	1	1	1	4
765	PF3D7_0615500	rest	3.48808	CRK5	cdc2-related protein kinase 5 (CRK5)	0	0	0	1	0	1	0	1	3
766	PF3D7_1460600	rest	3.44668	ISP3	inner membrane complex sub-compartment protein 3 (ISP3)	0	0	0	0	0	1	0	0	1
767	PF3D7_1331700	rest	3.37098	null	glutamine--tRNA ligase, putative	0	0	0	0	0	1	0	1	2
768	PF3D7_0506000	rest	3.36409	null	conserved Plasmodium protein, unknown function	0	0	0	0	0	1	0	1	2
769	PF3D7_0703100	rest	3.36409	null	conserved Plasmodium protein, unknown function	0	0	0	0	0	1	0	1	2
770	PF3D7_1104500	rest	3.36409	null	WD repeat-containing protein, putative	0	0	0	0	0	1	0	1	2
771	PF3D7_0817500	rest	3.34856	null	protein kinase c inhibitor-like protein, putative	0	0	0	0	0	1	0	1	2
772	PF3D7_0317300	rest	3.33887	null	conserved Plasmodium protein, unknown function	0	0	0	0	0	0	0	0	0
773	PF3D7_0911100	rest	3.31282	null	conserved Plasmodium protein, unknown function	0	0	0	0	0	1	1	1	3
774	PF3D7_1204000	rest	3.3122	null	conserved Plasmodium protein, unknown function	0	0	1	0	0	1	1	1	4
775	PF3D7_0820200	rest	3.30247	PGPS	phosphatidylglycerophosphate synthase (PGPS)	0	0	0	1	0	1	0	1	3
776	PF3D7_1013300	rest	3.29316	null	conserved Plasmodium protein, unknown function	0	0	0	0	0	0	0	0	0
777	PF3D7_1370300	rest	3.29316	MAHRP1	membrane associated histidine-rich protein (MAHRP1)	0	0	0	0	0	0	0	0	0
778	PF3D7_1111300	rest	3.25391	GS27	SNARE protein, putative (GS27)	0	0	0	0	1	0	0	0	0
779	PF3D7_0929200	rest	3.24632	null	RNA-binding protein, putative	0	0	0	1	0	0	0	1	2
780	PF3D7_1207800	rest	3.24508	null	conserved Plasmodium protein, unknown function	0	0	0	0	0	1	0	1	2
781	PF3D7_1339000	rest	3.24508	null	probable protein, unknown function	0	0	0	0	0	1	0	1	2
782	PF3D7_1457800	rest	3.24508	null	conserved Plasmodium protein, unknown function	0	0	0	0	0	1	0	1	2
783	PF3D7_1324700	rest	3.24052	YKT6.2	SNARE protein, putative (YKT6.2)	0	0	0	0	0	0	0	1	1
784	PF3D7_1442500	rest	3.23446	null	protein prenyltransferase alpha subunit, putative	0	1	0	0	0	1	0	1	3
785	PF3D7_0518500	rest	3.21764	DDX23	ATP-dependent RNA helicase DDX23, putative (DDX23)	0	0	0	0	0	1	0	1	2
786	PF3D7_0519400	rest	3.21221	RPS24	40S ribosomal protein S24 (RPS24)	0	0	0	0	0	1	0	1	2
787	PF3D7_0211800	rest	3.21159	AsnRS	asparagine--tRNA ligase (AsnRS)	0	0	0	0	0	0	0	0	0
788	PF3D7_1235800	rest	3.16817	null	conserved Plasmodium protein, unknown function	0	0	1	0	0	1	1	1	4
789	PF3D7_0104400	rest	3.16478	LytB	4-hydroxy-3-methylbut-2-enyl diphosphate reductase (LytB)	0	0	0	0	0	1	0	1	2
790	PF3D7_1121100	rest	3.16092	null	conserved Plasmodium protein, unknown function	0	1	0	0	1	0	0	0	1
791	PF3D7_1439800	rest	3.15587	null	vesicle-associated membrane protein, putative	0	1	0	0	0	0	0	1	2
792	PF3D7_1023600	rest	3.14016	null	conserved Plasmodium protein, unknown function	0	0	0	1	0	1	1	1	4
793	PF3D7_1123900	rest	3.13713	null	splicing factor, putative	0	0	0	0	0	0	0	0	0
794	PF3D7_0605100	rest	3.12033	null	RNA-binding protein, putative	0	0	1	0	0	0	0	0	1
795	PF3D7_1429600	rest	3.10707	GEXP03	conserved Plasmodium protein, unknown function (GEXP03)	0	0	1	0	0	1	0	1	3
796	PF3D7_0205200	rest	3.10106	null	conserved Plasmodium protein, unknown function	0	0	0	0	0	1	0	1	2
797	PF3D7_0318400	rest	3.10106	null	conserved Plasmodium protein, unknown function	0	0	0	0	0	1	0	1	2
798	PF3D7_0322800	rest	3.10106	null	conserved Plasmodium protein, unknown function	0	0	0	0	0	1	0	1	2
799	PF3D7_0409900	rest	3.10106	ALP5b	actin-like protein, putative (ALP5b)	0	0	0	0	0	1	0	1	2
800	PF3D7_0414500	rest	3.10106	null	RNA-binding protein, putative	0	0	0	0	1	0	0	1	1
801	PF3D7_0509200	rest	3.10106	LRR2	leucine-rich repeat protein (LRR2)	0	0	0	0	0	1	0	1	2
802	PF3D7_0607100	rest	3.10106	null	MYND finger protein, putative	0	0	0	0	0	1	0	1	2
803	PF3D7_0627000	rest	3.10106	null	conserved Plasmodium protein, unknown function	0	0	0	0	0	1	0	1	2
804	PF3D7_0919600	rest	3.10106	null	dolichyl-diphosphooligosaccharide--protein glycosyltransferase, putative	0	0	0	0	0	1	0	1	2
805	PF3D7_0930200	rest	3.10106	LRR8	leucine-rich repeat protein (LRR8)	0	0	0	0	0	1	0	1	2
806	PF3D7_0931600	rest	3.10106	null	conserved protein, unknown function	0	0	0	0	0	1	0	1	2
807	PF3D7_1010400	rest	3.10106	null	conserved Plasmodium protein, unknown function	0	0	0	0	0	1	0	1	2
808	PF3D7_1018100	rest	3.10106	null	conserved Plasmodium protein, unknown function	0	0	0	0	0	1	0	1	2
809	PF3D7_1020600	rest	3.10106	null	conserved Plasmodium membrane protein, unknown function	0	0	0	0	0	1	0	1	2
810	PF3D7_1036800	rest	3.10106	null	acetyl-CoA transporter, putative	0	0	0	0	0	1	0	1	2
811	PF3D7_1038300	rest	3.10106	null	conserved Plasmodium protein, unknown function	0	0	0	0	0	1	0	1	2
812	PF3D7_1107900	rest	3.10106	null	mechanosensitive ion channel protein	0	0	0	0	0	1	0	1	2
813	PF3D7_1144200	rest	3.10106	null	conserved Plasmodium protein, unknown function	0	0	0	0	0	1	0	1	2
814	PF3D7_1209900	rest	3.10106	ABCB7	ABC transporter B family member 7, putative (ABCB7)	0	0	0	0	0	1	0	1	2
815	PF3D7_1311700	rest	3.10106	null	cytochrome c2 precursor, putative	0	0	0	0	0	1	0	1	2
816	PF3D7_1314800	rest	3.10106	null	ubiquitin-like protein, putative	0	0	0	0	0	1	0	1	2
817	PF3D7_1347800	rest	3.10106	LRR4.1	leucine-rich repeat protein (LRR4.1)	0	0	0	0	0	1	0	1	2
818	PF3D7_1403000	rest	3.10106	null	conserved Plasmodium protein, unknown function	0	0	0	0	0	1	0	1	2
819	PF3D7_1416000	rest	3.10106	null	conserved Plasmodium protein, unknown function	0	0	0	0	0	1	0	1	2
820	PF3D7_1425500	rest	3.10106	null	conserved Plasmodium protein, unknown function	0	0	0	0	0	1	0	1	2
821	PF3D7_1445000	rest	3.10106	null	conserved Plasmodium protein, unknown function	0	0	0	0	0	1	0	1	2
822	PF3D7_1465600	rest	3.10106	null	conserved Plasmodium protein, unknown function	0	0	0	0	0	1	0	1	2
823	PF3D7_1468300	rest	3.10106	LRR14.1	leucine-rich repeat protein (LRR14.1)	0	0	0	0	0	1	0	1	2
824	PF3D7_1469700	rest	3.10106	null	mediator of RNA polymerase II transcription subunit 6, putative	0	0	0	0	0	1	0	1	2
825	PF3D7_1469900	rest	3.10106	null	conserved Plasmodium protein, unknown function	0	0	0	0	0	1	0	1	2
826	PF3D7_1475700	rest	3.10106	null	tubulin epsilon chain, putative	0	0	0	0	0	1	0	1	2
827	PF3D7_1353800	rest	3.09804	null	proteasome subunit alpha type-4, putative	0	0	1	0	0	1	0	1	3
828	PF3D7_1430300	rest	3.0937	null	acid phosphatase, putative	0	0	0	0	0	1	1	1	3
829	PF3D7_1328900	rest	3.09063	null	conserved Plasmodium protein, unknown function	0	0	0	1	0	0	0	1	2
830	PF3D7_1144500	rest	3.08101	AOS1	ubiquitin activating enzyme (E1) subunit Aos1, putative (AOS1)	0	0	1	0	0	0	0	1	2
831	PF3D7_1253000	gametocyte	3.06755	GECO	gametocyte erythrocyte cytosolic protein (GECO)	0	0	0	0	1	0	0	1	1
832	PF3D7_1112600	rest	3.06172	null	DNA helicase, putative	0	1	0	0	0	1	0	1	3
833	PF3D7_0517300	rest	3.04228	SR1	serine/arginine-rich splicing factor 1 (SR1)	0	0	0	0	0	0	0	1	1
834	PF3D7_0520300	rest	3.03938	LSM2	U6 snRNA-associated Sm-like protein LSm2, putative (LSM2)	0	0	0	0	0	0	0	1	1
835	PF3D7_1412800	rest	3.03502	NMT	glycylpeptide N-tetradecanoyltransferase (NMT)	0	1	0	0	0	0	0	1	2
836	PF3D7_1333000	rest	3.03236	CPN20	20 kDa chaperonin (CPN20)	0	0	0	0	1	0	0	1	1
837	PF3D7_0307300	rest	3.01617	null	EB1 homolog, putative	0	0	0	0	0	1	1	1	3
838	PF3D7_0816900	rest	3.01617	AK2	adenylate kinase 2 (AK2)	0	0	0	0	0	1	1	1	3
839	PF3D7_0828700	rest	3.01617	null	conserved Plasmodium protein, unknown function	0	0	0	0	0	1	1	1	3
840	PF3D7_1347400	rest	3.01617	null	conserved Plasmodium protein, unknown function	0	0	0	0	0	1	1	1	3
841	PF3D7_1434700	rest	3.01617	TIM17	mitochondrial import inner membrane translocase subunit TIM17, putative (TIM17)	0	0	0	0	0	1	0	1	2
842	PF3D7_1441700	rest	3.01617	null	metalloprotease, putative	0	0	0	0	0	1	1	1	3
843	PF3D7_1234300	rest	3.01617	null	DNA polymerase epsilon subunit b, putative	0	0	0	0	0	1	1	1	3
844	PF3D7_1249800	rest	3.01396	THO2	THO complex subunit 2, putative (THO2)	0	1	0	0	0	0	0	1	2
845	PF3D7_0210200	rest	3.00892	null	conserved Plasmodium protein, unknown function	0	1	0	0	0	1	0	1	3
846	PF3D7_0719600	rest	3.00576	null	60S ribosomal protein L11a, putative	0	0	0	0	0	1	0	1	2
847	PF3D7_1351400	rest	3.00576	null	60S ribosomal protein L17, putative	0	0	0	0	0	0	0	1	1
848	PF3D7_0305300	rest	3.00232	null	conserved Plasmodium membrane protein, unknown function	0	0	0	1	0	1	0	1	3
849	PF3D7_0422100	rest	2.99946	null	transmembrane emp24 domain-containing protein, putative	0	0	0	0	0	0	0	0	0
850	PF3D7_0306900	rest	2.98339	null	40S ribosomal protein S23, putative	0	0	0	0	0	0	0	1	1
851	PF3D7_1449700	rest	2.95854	RRP6	exosome complex exonuclease RRP6 (RRP6)	0	0	0	0	0	1	1	1	3
852	PF3D7_0412200	rest	2.95594	null	conserved Plasmodium protein, unknown function	0	0	0	0	0	1	0	1	2
853	PF3D7_0110800	rest	2.9466	null	transcription initiation factor TFIIB, putative	0	0	0	0	0	1	0	1	2
854	PF3D7_0317800	rest	2.9466	null	proteasome regulatory protein, putative	0	0	0	0	0	0	0	0	0
855	PF3D7_0619900	rest	2.9466	SF3A2	splicing factor 3A subunit 2, putative (SF3A2)	0	0	0	0	0	0	0	1	1
856	PF3D7_1125400	rest	2.9466	TIM44	mitochondrial import inner membrane translocase subunit TIM44, putative (TIM44)	0	0	0	0	0	0	0	0	0
857	PF3D7_1113300	rest	2.92377	null	UDP-galactose transporter, putative	0	0	0	1	0	0	0	1	2
858	PF3D7_0302900	rest	2.91843	null	exportin-1, putative	0	0	1	1	0	1	0	1	4
859	PF3D7_1420200	rest	2.91026	null	tetratricopeptide repeat family protein, putative	0	0	0	0	0	1	1	1	3
860	PF3D7_1215300	rest	2.89736	CPN10	10 kDa chaperonin (CPN10)	0	0	0	0	0	0	0	1	1
861	PF3D7_0603100	rest	2.87141	null	conserved Plasmodium protein, unknown function	0	0	0	0	0	0	0	1	1
862	PF3D7_1331800	rest	2.85416	null	60S ribosomal protein L23, putative	0	0	0	0	0	0	0	0	0
863	PF3D7_0105200	rest	2.84864	null	RAP protein, putative	0	0	0	0	0	0	0	1	1
864	PF3D7_0719000	rest	2.83067	null	conserved Plasmodium protein, unknown function	0	0	0	0	1	0	0	1	1
865	PF3D7_0619500	rest	2.80513	ACS12	acyl-CoA synthetase (ACS12)	0	0	0	0	0	0	0	1	1
866	PF3D7_0610500	rest	2.79202	null	peptidyl-tRNA hydrolase PTRHD1, putative	0	1	0	0	0	0	1	1	3
867	PF3D7_0110900	rest	2.78468	AKLP1	adenylate kinase-like protein 1 (AKLP1)	0	0	0	0	0	1	1	1	3
868	PF3D7_0915200	rest	2.77631	null	ribonuclease H2 subunit C, putative	0	0	1	0	0	1	0	1	3
869	PF3D7_1317800	rest	2.77611	RPS19	40S ribosomal protein S19 (RPS19)	0	0	0	0	0	1	0	0	1
870	PF3D7_0904600	rest	2.76037	null	ubiquitin specific protease, putative	0	0	1	0	0	1	0	1	3
871	PF3D7_0518300	rest	2.75945	null	proteasome subunit beta type-1, putative	0	0	0	0	0	1	0	1	2
872	PF3D7_0204000	rest	2.75313	null	conserved Plasmodium protein, unknown function	0	0	0	0	0	1	1	1	3
873	PF3D7_0211500	rest	2.75313	null	GAF domain-related protein, putative	0	0	0	0	0	1	1	1	3
874	PF3D7_1303900	rest	2.75313	null	conserved Plasmodium protein, unknown function	0	0	0	0	0	1	1	1	3
875	PF3D7_1338900	rest	2.75313	null	serine/threonine protein kinase, putative	0	0	0	0	0	1	1	1	3
876	PF3D7_0609500	rest	2.75313	null	conserved Plasmodium protein, unknown function	0	0	0	0	0	1	0	1	2
877	PF3D7_1106700	rest	2.72421	null	dna2/nam7 helicase family member, putative	0	0	0	0	0	0	0	1	1
878	PF3D7_1469100	rest	2.72421	null	conserved Plasmodium protein, unknown function	0	0	0	0	0	0	0	1	1
879	PF3D7_1403500	rest	2.70805	null	conserved Plasmodium protein, unknown function	0	0	0	0	0	0	1	0	1
880	PF3D7_1025300	rest	2.68996	null	conserved Plasmodium protein, unknown function	0	0	0	0	0	0	0	0	0
881	PF3D7_0919400	rest	2.68906	PDI9	protein disulfide isomerase (PDI9)	0	0	0	0	1	0	0	1	1
882	PF3D7_1103800	rest	2.65949	NOT1	CCR4-NOT transcription complex subunit 1, putative (NOT1)	0	0	1	0	0	0	0	1	2
883	PF3D7_1426400	rest	2.63355	null	MORN repeat protein, putative	0	0	0	0	0	1	0	1	2
884	PF3D7_0209800	rest	2.62725	UAP56	ATP-dependent RNA helicase UAP56 (UAP56)	0	0	0	0	0	0	0	0	0
885	PF3D7_0306800	rest	2.62725	CCT2	T-complex protein 1 subunit beta (CCT2)	0	0	0	0	0	0	0	1	1
886	PF3D7_0307100	rest	2.62725	null	40S ribosomal protein S12, putative	0	0	0	0	0	0	0	0	0
887	PF3D7_0320300	rest	2.62725	CCT5	T-complex protein 1 subunit epsilon (CCT5)	0	0	0	0	0	0	0	1	1
888	PF3D7_0322900	rest	2.62725	null	40S ribosomal protein S3A, putative	0	0	0	0	0	0	0	1	1
889	PF3D7_0406100	rest	2.62725	null	V-type proton ATPase subunit B	0	0	0	0	0	1	0	1	2
890	PF3D7_0422400	rest	2.62725	RPS19	40S ribosomal protein S19 (RPS19)	0	0	0	0	0	1	0	1	2
891	PF3D7_0516900	rest	2.62725	RPL2	60S ribosomal protein L2 (RPL2)	0	0	0	0	0	0	0	0	0
892	PF3D7_0520000	rest	2.62725	null	40S ribosomal protein S9, putative	0	0	0	0	0	0	0	1	1
893	PF3D7_0524000	rest	2.62725	KASbeta	karyopherin beta (KASbeta)	0	0	0	0	0	0	0	1	1
894	PF3D7_0527500	rest	2.62725	HIP	Hsc70-interacting protein (HIP)	0	0	0	0	0	0	0	1	1
895	PF3D7_0608800	rest	2.62725	OAT	ornithine aminotransferase (OAT)	0	0	0	0	0	0	0	1	1
896	PF3D7_0619400	rest	2.62725	null	cell division cycle protein 48 homologue, putative	0	0	0	0	0	1	0	1	2
897	PF3D7_0626800	rest	2.62725	PyrK	pyruvate kinase (PyrK)	0	0	0	0	0	0	0	0	0
898	PF3D7_0708400	rest	2.62725	HSP90	heat shock protein 90 (HSP90)	0	0	0	0	0	1	0	1	2
899	PF3D7_0814000	rest	2.62725	null	60S ribosomal protein L13-2, putative	0	0	0	0	0	0	0	1	1
900	PF3D7_0818200	rest	2.62725	14-3-3I	14-3-3 protein (14-3-3I)	0	0	0	0	0	1	0	1	2
901	PF3D7_0818900	rest	2.62725	HSP70	heat shock protein 70 (HSP70)	0	0	0	0	0	0	0	1	1
902	PF3D7_0826700	rest	2.62725	RACK	receptor for activated c kinase (RACK)	0	0	0	0	0	0	0	0	0
903	PF3D7_0827900	rest	2.62725	PDI8	protein disulfide isomerase (PDI8)	0	0	0	0	0	0	0	1	1
904	PF3D7_0917900	rest	2.62725	HSP70-2	heat shock protein 70 (HSP70-2)	0	0	0	0	0	0	0	1	1
905	PF3D7_0922500	rest	2.62725	PGK	phosphoglycerate kinase (PGK)	0	0	0	0	0	0	0	0	0
906	PF3D7_0925900	rest	2.62725	null	conserved Plasmodium protein, unknown function	0	0	0	0	1	0	0	0	0
907	PF3D7_1006200	rest	2.62725	ALBA3	DNA/RNA-binding protein Alba 3 (ALBA3)	0	0	0	0	0	0	0	0	0
908	PF3D7_1008700	rest	2.62725	null	tubulin beta chain	0	0	0	0	0	1	0	1	2
909	PF3D7_1015600	rest	2.62725	HSP60	heat shock protein 60 (HSP60)	0	0	0	0	0	0	0	1	1
910	PF3D7_1015900	rest	2.62725	ENO	enolase (ENO)	0	0	0	0	0	0	0	1	1
911	PF3D7_1104400	rest	2.62725	null	conserved protein, unknown function	0	0	0	0	0	0	0	1	1
912	PF3D7_1105400	rest	2.62725	null	40S ribosomal protein S4, putative	0	0	0	0	0	0	0	1	1
913	PF3D7_1108600	rest	2.62725	ERC	endoplasmic reticulum-resident calcium binding protein (ERC)	0	0	0	0	1	0	0	1	1
914	PF3D7_1115600	rest	2.62725	CYP19B	peptidyl-prolyl cis-trans isomerase (CYP19B)	0	0	0	0	1	0	0	1	1
915	PF3D7_1120100	rest	2.62725	PGM1	phosphoglycerate mutase, putative (PGM1)	0	0	0	0	0	1	0	1	2
916	PF3D7_1126200	rest	2.62725	null	40S ribosomal protein S18, putative	0	0	0	0	0	1	0	0	1
917	PF3D7_1129100	rest	2.62725	PV1	parasitophorous vacuolar protein 1 (PV1)	0	0	0	0	0	0	0	0	0
918	PF3D7_1130200	rest	2.62725	PfP0	60S ribosomal protein P0 (PfP0)	0	0	0	0	0	0	0	0	0
919	PF3D7_1225800	rest	2.62725	UBA1	ubiquitin-activating enzyme E1 (UBA1)	0	0	0	0	0	1	0	1	2
920	PF3D7_1235600	rest	2.62725	SHMT	serine hydroxymethyltransferase (SHMT)	0	0	0	0	0	1	0	1	2
921	PF3D7_1235700	rest	2.62725	null	ATP synthase subunit beta, mitochondrial	0	0	0	0	0	1	0	1	2
922	PF3D7_1238800	rest	2.62725	ACS11	acyl-CoA synthetase (ACS11)	0	0	0	0	0	0	0	0	0
923	PF3D7_1246200	rest	2.62725	ACT1	actin I (ACT1)	0	0	0	0	1	0	0	1	1
924	PF3D7_1302800	rest	2.62725	null	40S ribosomal protein S7, putative	0	0	0	0	0	0	0	1	1
925	PF3D7_1311800	rest	2.62725	M1AAP	M1-family alanyl aminopeptidase (M1AAP)	0	0	0	0	0	0	0	0	0
926	PF3D7_1311900	rest	2.62725	vapA	V-type proton ATPase catalytic subunit A (vapA)	0	0	0	0	0	1	0	1	2
927	PF3D7_1324900	rest	2.62725	LDH	L-lactate dehydrogenase (LDH)	0	0	0	0	0	1	0	0	1
928	PF3D7_1325100	rest	2.62725	null	phosphoribosylpyrophosphate synthetase	0	0	0	0	0	0	0	0	0
929	PF3D7_1341200	rest	2.62725	null	60S ribosomal protein L18, putative	0	0	0	0	0	0	0	1	1
930	PF3D7_1342000	rest	2.62725	null	40S ribosomal protein S6	0	0	0	0	0	0	0	0	0
931	PF3D7_1347500	rest	2.62725	ALBA4	DNA/RNA-binding protein Alba 4 (ALBA4)	0	0	0	0	0	1	0	1	2
932	PF3D7_1357800	rest	2.62725	CCT4	T-complex protein 1 subunit delta (CCT4)	0	0	0	0	0	0	0	1	1
933	PF3D7_1358800	rest	2.62725	RPS15	40S ribosomal protein S15 (RPS15)	0	0	0	0	0	0	0	1	1
934	PF3D7_1408600	rest	2.62725	null	40S ribosomal protein S8e, putative	0	0	0	0	0	1	0	1	2
935	PF3D7_1438900	rest	2.62725	Trx-Px1	thioredoxin peroxidase 1 (Trx-Px1)	0	0	0	0	0	1	0	1	2
936	PF3D7_1441200	rest	2.62725	null	60S ribosomal protein L1, putative	0	0	0	0	0	0	0	1	1
937	PF3D7_1447000	rest	2.62725	null	40S ribosomal protein S5	0	0	0	0	0	0	0	0	0
938	PF3D7_1451100	rest	2.62725	eEF2	elongation factor 2 (eEF2)	0	0	0	0	0	0	0	0	0
939	PF3D7_1468700	rest	2.62725	eIF4A	eukaryotic initiation factor 4A (eIF4A)	0	0	0	0	0	0	0	1	1
940	PF3D7_1232200	rest	2.6166	LPD1	dihydrolipoyl dehydrogenase, mitochondrial (LPD1)	0	0	1	0	0	1	0	1	3
941	PF3D7_1007200	rest	2.61469	null	rhoGAP GTPase, putative	0	1	0	0	0	1	0	1	3
942	PF3D7_0828500	rest	2.59868	null	translation initiation factor EIF-2b alpha subunit, putative	0	0	0	0	0	0	0	1	1
943	PF3D7_0303000	rest	2.58499	NSF	N-ethylmaleimide-sensitive fusion protein (NSF)	0	0	0	0	0	0	0	1	1
944	PF3D7_0602100	rest	2.57913	null	ATP-dependent RNA helicase, putative	0	0	0	0	0	1	0	1	2
945	PF3D7_1450100	rest	2.57348	SRP54	signal recognition particle subunit SRP54 (SRP54)	0	0	1	1	0	0	0	1	3
946	PF3D7_1330400	rest	2.5665	null	ER lumen protein retaining receptor 1, putative	0	0	0	0	0	0	0	1	1
947	PF3D7_0213700	rest	2.52653	null	conserved protein, unknown function	0	0	0	0	0	0	0	1	1
948	PF3D7_0708900	rest	2.52313	null	Cg3 protein	0	0	0	0	0	1	0	1	2
949	PF3D7_1147900	rest	2.52042	null	conserved Plasmodium protein, unknown function	0	0	0	0	0	1	1	1	3
950	PF3D7_1316500	rest	2.46692	PRP40	pre-mRNA-processing factor 40, putative (PRP40)	0	0	0	1	0	1	1	1	4
951	PF3D7_1223100	rest	2.42561	PKAr	cAMP-dependent protein kinase regulatory subunit (PKAr)	0	0	0	0	0	0	0	0	0
952	PF3D7_1363400	rest	2.41115	DOA1	polyubiquitin binding protein, putative (DOA1)	0	0	0	0	1	0	0	1	1
953	PF3D7_0815600	rest	2.39862	EIF3G	eukaryotic translation initiation factor 3 subunit G, putative (EIF3G)	0	0	0	1	0	0	0	0	1
954	PF3D7_1124200	rest	2.39031	null	conserved Plasmodium protein, unknown function	0	0	0	0	0	1	0	1	2
955	PF3D7_1343400	rest	2.39031	RAD5	DNA repair protein RAD5, putative (RAD5)	0	0	0	0	0	1	0	1	2
956	PF3D7_0318100	rest	2.37797	null	stomatin-like protein	0	1	0	0	0	0	0	1	2
957	PF3D7_1470900	rest	2.37396	null	proteasome subunit beta type-2, putative	0	0	0	0	0	1	0	1	2
958	PF3D7_0934800	rest	2.35327	PKAc	cAMP-dependent protein kinase catalytic subunit (PKAc)	0	0	0	0	0	1	0	1	2
959	PF3D7_0512000	rest	2.34534	null	prefoldin subunit, putative	0	0	0	0	1	0	0	1	1
960	PF3D7_1010100	rest	2.34411	null	conserved Plasmodium protein, unknown function	0	0	0	0	0	1	0	1	2
961	PF3D7_1137600	rest	2.3328	null	conserved Plasmodium protein, unknown function	0	0	0	1	0	1	1	1	4
962	PF3D7_1237800	rest	2.32049	HUB1	ubiquitin-like modifier HUB1, putative (HUB1)	0	0	0	0	0	1	0	1	2
963	PF3D7_0319600	rest	2.3047	null	elongation factor 1 (EF-1), putative	0	0	0	0	0	0	0	0	0
964	PF3D7_1365500	rest	2.28752	GCVT	glycine cleavage system T protein, putative (GCVT)	0	0	0	0	0	1	0	1	2
965	PF3D7_1315700	rest	2.28116	GCD14	tRNA (adenine(58)-N(1))-methyltransferase catalytic subunit TRM61, putative (GCD14)	0	0	0	1	1	0	0	0	1
966	PF3D7_0405600	rest	2.26249	null	conserved Plasmodium membrane protein, unknown function	0	0	0	0	0	0	0	1	1
967	PF3D7_1471900	rest	2.25718	null	conserved Plasmodium protein, unknown function	0	0	0	0	0	1	0	1	2
968	PF3D7_0931400	rest	2.2365	null	conserved Plasmodium protein, unknown function	0	0	1	0	0	0	0	1	2
969	PF3D7_1003500	rest	2.22233	null	40S ribosomal protein S20e, putative	0	0	0	0	0	1	0	0	1
970	PF3D7_1311200	rest	2.21725	null	alternative splicing regulator, putative	0	0	0	0	1	0	0	1	1
971	PF3D7_1403700	rest	2.21725	TRAM	translocation associated membrane protein, putative (TRAM)	0	0	0	0	0	1	0	1	2
972	PF3D7_1461900	rest	2.2106	null	valine--tRNA ligase, putative	0	0	0	0	0	0	0	0	0
973	PF3D7_0722100	rest	2.20892	null	PelOta protein homologue, putative	0	1	0	0	1	0	0	0	1
974	PF3D7_0110600	rest	2.20131	PIP5K	phosphatidylinositol-4-phosphate 5-kinase (PIP5K)	0	0	0	0	0	1	0	1	2
975	PF3D7_0917000	rest	2.20131	null	conserved Plasmodium protein, unknown function	0	0	0	0	0	1	0	1	2
976	PF3D7_0703500	rest	2.19715	null	erythrocyte membrane-associated antigen	0	0	0	0	0	0	0	1	1
977	PF3D7_1128400	rest	2.19458	GGPPS	geranylgeranyl pyrophosphate synthase, putative (GGPPS)	0	0	0	0	0	0	0	1	1
978	PF3D7_1203000	rest	2.16829	ORC1	origin recognition complex subunit 1 (ORC1)	0	0	0	0	0	1	1	1	3
979	PF3D7_1446600	rest	2.16158	CEN2	centrin-2 (CEN2)	0	0	0	0	0	0	0	1	1
980	PF3D7_0204700	rest	2.16056	HT	hexose transporter (HT)	0	0	0	0	0	0	0	1	1
981	PF3D7_0516400	rest	2.15305	PhLP3	phosducin-like protein, putative (PhLP3)	0	0	0	0	0	0	0	1	1
982	PF3D7_0306300	rest	2.12556	GRX1	glutaredoxin 1 (GRX1)	0	0	1	0	0	1	0	1	3
983	PF3D7_1457300	rest	2.11749	null	conserved Plasmodium protein, unknown function	0	0	0	0	0	0	0	1	1
984	PF3D7_1342800	rest	2.10962	PEPCK	phosphoenolpyruvate carboxykinase (PEPCK)	0	0	0	0	0	0	0	1	1
985	PF3D7_1447700	rest	2.10707	null	conserved Plasmodium protein, unknown function	0	0	0	0	0	0	0	0	0
986	PF3D7_1343300	rest	2.0876	null	conserved Plasmodium protein, unknown function	0	0	0	1	0	1	0	1	3
987	PF3D7_0811400	rest	2.05306	null	conserved protein, unknown function	0	0	0	0	0	0	0	0	0
988	PF3D7_1113800	rest	2.04298	null	conserved Plasmodium membrane protein, unknown function	0	0	0	0	0	1	0	1	2
989	PF3D7_0627100	rest	2.03721	null	ankyrin-repeat protein, putative	0	0	0	0	0	1	0	1	2
990	PF3D7_0603900	rest	2.03638	null	conserved Plasmodium protein, unknown function	0	0	0	1	0	1	0	1	3
991	PF3D7_0603300	rest	1.99659	DHODH	dihydroorotate dehydrogenase (DHODH)	0	0	1	1	0	0	0	1	3
992	PF3D7_1472200	rest	1.97732	HDA1	histone deacetylase, putative (HDA1)	0	0	0	0	1	0	0	1	1
993	PF3D7_0612100	rest	1.97506	EIF3L	eukaryotic translation initiation factor 3 subunit L, putative (EIF3L)	0	0	0	0	0	0	0	1	1
994	PF3D7_1125600	rest	1.97108	null	conserved Plasmodium protein, unknown function	0	0	0	0	0	0	1	1	2
995	PF3D7_1107300	rest	1.96566	PAIP1	polyadenylate-binding protein-interacting protein 1, putative (PAIP1)	0	0	0	1	0	0	0	0	1
996	PF3D7_0924000	rest	1.95422	null	patatin-like phospholipase, putative	0	0	0	0	0	1	0	1	2
997	PF3D7_1353900	rest	1.94917	null	proteasome subunit alpha type-7, putative	0	0	0	0	0	0	0	1	1
998	PF3D7_1474800	rest	1.94917	null	proteasome subunit alpha type-1, putative	0	0	0	0	0	0	0	1	1
999	PF3D7_0802700	rest	1.94905	null	conserved Plasmodium protein, unknown function	0	1	0	0	0	0	0	0	1
1000	PF3D7_0306200	rest	1.94001	AHA1	activator of Hsp90 ATPase (AHA1)	0	0	0	0	0	0	0	0	0
1001	PF3D7_0419800	rest	1.93817	null	60S ribosomal protein L7ae/L30e, putative	0	0	0	0	0	0	0	1	1
1002	PF3D7_0726900	rest	1.93817	TIM50	mitochondrial import inner membrane translocase subunit TIM50, putative (TIM50)	0	0	0	0	1	0	0	1	1
1003	PF3D7_1360300	rest	1.93113	null	conserved Plasmodium protein, unknown function	0	0	0	0	0	1	0	1	2
1004	PF3D7_0410900	rest	1.93097	null	conserved Plasmodium protein, unknown function	0	1	0	0	0	1	0	1	3
1005	PF3D7_1405600	rest	1.92109	RNR	ribonucleotide reductase small subunit (RNR)	0	0	0	0	0	0	0	1	1
1006	PF3D7_0807000	rest	1.86427	null	gas41 homologue, putative	0	0	0	0	0	0	0	1	1
1007	PF3D7_0302100	rest	1.86195	SRPK1	serine/threonine protein kinase (SRPK1)	0	1	1	0	0	0	0	1	3
1008	PF3D7_1344700	rest	1.85339	null	conserved Plasmodium protein, unknown function	0	0	0	0	0	0	0	0	0
1009	PF3D7_1345400	rest	1.85339	null	conserved Plasmodium protein, unknown function	0	0	0	0	0	1	1	1	3
1010	PF3D7_0212400	rest	1.84608	null	conserved Plasmodium membrane protein, unknown function	0	0	0	0	0	1	1	1	3
1011	PF3D7_0729100	rest	1.84608	null	conserved Plasmodium protein, unknown function	0	0	0	0	1	0	0	1	1
1012	PF3D7_1410300	rest	1.8083	null	WD repeat-containing protein, putative	0	0	0	0	0	1	1	1	3
1013	PF3D7_0730200	rest	1.80513	null	AP-4 complex subunit beta, putative	0	0	0	0	0	0	0	1	1
1014	PF3D7_0718000	rest	1.79632	null	dynein heavy chain, putative	0	0	1	0	0	1	0	1	3
1015	PF3D7_1466300	rest	1.79556	RPN2	26S proteasome regulatory subunit RPN2, putative (RPN2)	0	0	0	0	0	0	0	1	1
1016	PF3D7_1223400	rest	1.77712	null	phospholipid-transporting ATPase, putative	0	0	0	1	0	1	0	1	3
1017	PF3D7_1326300	rest	1.77535	null	RNA-binding protein, putative	0	0	0	0	0	1	0	1	2
1018	PF3D7_1128200	rest	1.77403	MBF1	multiprotein bridging factor type 1, putative (MBF1)	0	0	0	0	0	1	1	1	3
1019	PF3D7_1322000	rest	1.76682	null	adenosine-diphosphatase, putative	0	0	0	0	0	1	0	1	2
1020	PF3D7_0520400	rest	1.7613	null	conserved Plasmodium protein, unknown function	0	1	0	0	0	0	0	1	2
1021	PF3D7_0816200	rest	1.75914	VPS2	vacuolar protein sorting-associated protein 2, putative (VPS2)	0	0	0	0	0	1	0	1	2
1022	PF3D7_0320600	rest	1.75032	null	conserved Plasmodium protein, unknown function	0	0	0	0	0	1	1	1	3
1023	PF3D7_0810000	rest	1.73221	null	acyl-CoA binding protein, putative	0	0	0	0	0	1	1	1	3
1024	PF3D7_0527100	rest	1.7136	UBC13	ubiquitin-conjugating enzyme E2 N, putative (UBC13)	0	0	0	0	0	1	0	1	2
1025	PF3D7_0510800	rest	1.70874	null	WD repeat-containing protein, putative	0	0	1	0	0	1	0	1	3
1026	PF3D7_1217900	rest	1.69489	null	conserved protein, unknown function	0	0	1	0	0	1	0	1	3
1027	PF3D7_1016100	rest	1.63766	null	conserved Plasmodium protein, unknown function	0	0	1	0	0	1	1	1	4
1028	PF3D7_0304200	rest	1.62915	PAST1	EH (Eps15 homology) protein (PAST1)	0	0	0	0	0	0	0	1	1
1029	PF3D7_1366500	rest	1.62153	NDK	nucleoside diphosphate kinase (NDK)	0	0	0	0	0	1	0	1	2
1030	PF3D7_0713500	rest	1.60113	null	conserved Plasmodium protein, unknown function	0	1	0	0	0	1	1	1	4
1031	PF3D7_1037700	rest	1.59338	ERH	enhancer of rudimentary homolog, putative (ERH)	0	0	0	0	0	1	0	1	2
1032	PF3D7_1352700	rest	1.58442	null	P-loop containing nucleoside triphosphate hydrolase, putative	0	1	0	0	0	0	0	1	2
1033	PF3D7_1435100	rest	1.58321	null	ribonuclease H2 subunit B, putative	0	0	0	0	0	1	1	1	3
1034	PF3D7_1453100	rest	1.577	null	dynactin subunit 4, putative	0	1	1	0	0	1	1	1	5
1035	PF3D7_0831700	rest	1.57132	HSP70-x	heat shock protein 70 (HSP70-x)	0	0	0	0	0	0	0	0	0
1036	PF3D7_1458000	rest	1.55837	FP1	cysteine proteinase falcipain 1 (FP1)	0	0	0	1	0	1	0	1	3
1037	PF3D7_1242400	rest	1.55519	null	GAS8-like protein, putative	0	0	0	1	0	1	1	1	4
1038	PF3D7_1212500	rest	1.547	GAT	glycerol-3-phosphate 1-O-acyltransferase (GAT)	0	0	1	1	0	0	0	1	3
1039	PF3D7_0920900	rest	1.53156	PRP24	U4/U6 snRNA-associated-splicing factor, putative (PRP24)	0	1	0	0	0	0	0	1	2
1040	PF3D7_1359200	rest	1.50848	HMGB4	high mobility group protein B4, putative (HMGB4)	0	0	0	0	0	1	0	1	2
1041	PF3D7_1445100	rest	1.48813	null	histidine--tRNA ligase, putative	0	0	0	0	0	0	0	0	0
1042	PF3D7_1474500	rest	1.44692	SF3A1	splicing factor 3A subunit 1, putative (SF3A1)	0	1	0	0	0	0	0	1	2
1043	PF3D7_0727200	rest	1.44655	NFS	cysteine desulfurase, putative (NFS)	0	0	0	0	0	0	0	1	1
1044	PF3D7_0503200	rest	1.4422	null	conserved Plasmodium protein, unknown function	0	0	0	1	0	1	0	1	3
1045	PF3D7_0408200	rest	1.43773	null	conserved Plasmodium protein, unknown function	0	0	0	1	0	1	0	1	3
1046	PF3D7_1451900	rest	1.43771	TSR1	ribosome biogenesis protein TSR1, putative (TSR1)	0	1	0	0	0	1	0	1	3
1047	PF3D7_0522400	rest	1.43374	null	conserved Plasmodium protein, unknown function	0	0	1	0	0	1	1	0	3
1048	PF3D7_0108000	rest	1.42561	null	proteasome subunit beta type-3, putative	0	0	1	0	0	1	0	1	3
1049	PF3D7_0618300	rest	1.42079	null	60S ribosomal protein L27a, putative	0	0	0	0	0	1	0	1	2
1050	PF3D7_0501800	rest	1.39332	CAF1	chromosome assembly factor 1 (CAF1)	0	0	1	0	0	1	0	1	3
1051	PF3D7_0822400	rest	1.3726	null	conserved Plasmodium protein, unknown function	0	0	0	1	0	1	0	1	3
1052	PF3D7_1119300	rest	1.36203	U2AF1	splicing factor U2AF small subunit, putative (U2AF1)	0	0	0	0	0	0	0	1	1
1053	PF3D7_1012700	rest	1.36177	NIF4	NLI interacting factor-like phosphatase, putative (NIF4)	0	0	0	0	0	1	0	0	1
1054	PF3D7_1143300	rest	1.36164	null	DNA-directed RNA polymerase I, putative	0	0	0	0	0	0	0	0	0
1055	PF3D7_0605400	rest	1.35549	null	calcium-binding protein, putative	0	0	0	1	0	0	1	1	3
1056	PF3D7_1358700	rest	1.32406	null	HVA22-like protein, putative	0	0	0	0	0	1	0	1	2
1057	PF3D7_1407500	rest	1.32298	null	tRNA m2G10 methyltransferase subunit, putative	0	0	0	0	0	0	0	0	0
1058	PF3D7_0311300	rest	1.31352	null	phosphatidylinositol 3- and 4-kinase, putative	0	0	0	0	1	0	0	1	1
1059	PF3D7_1037300	rest	1.2996	ADT	ADP/ATP transporter on adenylate translocase (ADT)	0	0	0	0	0	0	0	1	1
1060	PF3D7_1426200	rest	1.29521	PRMT1	protein arginine N-methyltransferase 1 (PRMT1)	0	0	0	0	1	0	0	0	0
1061	PF3D7_0419000	rest	1.2937	null	conserved Plasmodium protein, unknown function	0	0	0	0	0	1	0	1	2
1062	PF3D7_0607400	rest	1.2937	null	G-protein associated signal transduction protein, putative	0	0	0	0	0	1	0	1	2
1063	PF3D7_1032600	rest	1.2937	null	conserved protein, unknown function	0	0	0	0	0	1	0	1	2
1064	PF3D7_1131200	rest	1.2937	null	conserved Plasmodium protein, unknown function	0	0	0	0	0	1	0	1	2
1065	PF3D7_1223800	rest	1.2937	null	mitochondrial carrier protein, putative	0	0	0	0	0	1	0	1	2
1066	PF3D7_1361100	rest	1.29283	SEC24A	protein transport protein Sec24A (SEC24A)	0	0	0	0	0	0	0	1	1
1067	PF3D7_0613700	rest	1.27699	null	syntaxin binding protein, putative	0	1	0	0	0	0	0	1	2
1068	PF3D7_1201500	rest	1.27699	null	XPA binding protein 1, putative	0	0	0	0	0	0	0	1	1
1069	PF3D7_0512700	rest	1.27302	OPRT	orotate phosphoribosyltransferase (OPRT)	0	0	1	0	0	0	0	0	1
1070	PF3D7_0606700	rest	1.27206	null	coatomer alpha subunit, putative	0	0	1	0	0	0	0	1	2
1071	PF3D7_1132200	rest	1.26406	TCP1	T-complex protein 1 subunit alpha (TCP1)	0	0	0	0	0	0	0	1	1
1072	PF3D7_1454400	rest	1.26406	APP	aminopeptidase P (APP)	0	0	0	0	0	0	0	0	0
1073	PF3D7_1107500	rest	1.24861	null	prefoldin, putative	0	0	0	0	0	1	0	1	2
1074	PF3D7_1363200	rest	1.24545	PNKP	bifunctional polynucleotide phosphatase/kinase (PNKP)	0	0	0	0	1	0	0	1	1
1075	PF3D7_1464700	rest	1.24392	null	ATP synthase (C/AC39) subunit, putative	0	0	0	0	0	1	0	1	2
1076	PF3D7_1460100	rest	1.24123	FCP	FYVE and coiled-coil domain-containing protein (FCP)	0	0	0	0	0	1	0	1	2
1077	PF3D7_1108700	rest	1.2287	null	heat shock protein DnaJ homologue Pfj2	0	0	0	1	0	0	0	1	2
1078	PF3D7_0111500	rest	1.22339	null	UMP-CMP kinase, putative	0	0	0	0	0	1	0	1	2
1079	PF3D7_1369500	rest	1.22017	null	conserved Plasmodium protein, unknown function	0	0	0	0	0	0	0	0	0
1080	PF3D7_1233200	rest	1.22016	null	conserved Plasmodium protein, unknown function	0	0	0	0	1	0	0	1	1
1081	PF3D7_1347000	rest	1.20881	WDR92	WD repeat-containing protein 92, putative (WDR92)	0	0	0	0	0	1	1	1	3
1082	PF3D7_0415500	rest	1.18364	null	nuclear cap-binding protein, putative	0	1	0	0	0	0	0	1	2
1083	PF3D7_1409400	rest	1.1742	null	conserved Plasmodium membrane protein, unknown function	0	1	0	0	0	0	0	0	1
1084	PF3D7_1224900	rest	1.15305	SF3B6	splicing factor 3B subunit 6, putative (SF3B6)	0	0	0	0	1	0	0	1	1
1085	PF3D7_1351000	rest	1.15071	null	phosphatidylinositol transfer protein, putative	0	1	0	0	0	1	0	0	2
1086	PF3D7_1119800	rest	1.13329	ASF1	alternative splicing factor ASF-1, putative (ASF1)	0	0	0	0	0	0	0	1	1
1087	PF3D7_0624300	rest	1.12961	null	conserved Plasmodium protein, unknown function	0	0	0	0	0	1	0	1	2
1088	PF3D7_1315100	rest	1.12961	PK9	serine/threonine protein kinase (PK9)	0	0	0	0	0	1	0	1	2
1089	PF3D7_0717700	rest	1.11749	null	serine--tRNA ligase, putative	0	0	0	0	0	1	0	1	2
1090	PF3D7_1415000	rest	1.11468	UDG	uracil-DNA glycosylase (UDG)	0	0	0	0	0	1	0	1	2
1091	PF3D7_0918900	rest	1.10409	gammaGCS	gamma-glutamylcysteine synthetase (gammaGCS)	0	0	0	0	0	1	0	1	2
1092	PF3D7_0810500	rest	1.09899	PPM7	protein phosphatase PPM7, putative (PPM7)	0	1	0	0	0	1	0	1	3
1093	PF3D7_1321700	rest	1.09899	SF1	splicing factor 1 (SF1)	0	0	0	0	0	0	0	1	1
1094	PF3D7_1246800	rest	1.09613	SRPR-beta	signal recognition particle receptor, beta subunit (SRPR-beta)	0	0	0	0	0	0	0	0	0
1095	PF3D7_0915100	rest	1.09427	UBC9	SUMO-conjugating enzyme UBC9 (UBC9)	0	0	0	0	0	1	1	1	3
1096	PF3D7_1462300	rest	1.03034	null	conserved Plasmodium protein, unknown function	0	1	0	1	0	0	0	1	3
1097	PF3D7_0619300	rest	1.02891	null	conserved Plasmodium protein, unknown function	0	1	0	0	1	0	0	1	2
1098	PF3D7_1113100	rest	1.01724	PRL	protein tyrosine phosphatase (PRL)	0	0	0	0	0	0	0	1	1
1099	PF3D7_1472600	rest	1.01385	PDI-14	protein disulfide-isomerase (PDI-14)	0	0	0	0	0	1	1	1	3
1100	PF3D7_1205600	rest	1.01057	null	conserved Plasmodium protein, unknown function	0	0	0	0	0	1	0	1	2
1101	PF3D7_0309800	rest	0.98558	null	YTH domain-containing protein, putative	0	0	0	0	1	0	0	1	1
1102	PF3D7_0714400	rest	0.98558	null	calmodulin, putative	0	0	0	0	0	1	0	1	2
1103	PF3D7_1122600	rest	0.98558	null	conserved Plasmodium protein, unknown function	0	0	0	0	0	0	0	1	1
1104	PF3D7_1237300	rest	0.98558	null	conserved Plasmodium protein, unknown function	0	0	0	0	0	1	0	1	2
1105	PF3D7_1405200	rest	0.98558	BET5	trafficking protein particle complex subunit 1, putative (BET5)	0	0	0	0	0	1	0	1	2
1106	PF3D7_1032500	rest	0.97108	Der1-2	DER1-like protein, putative (Der1-2)	0	0	0	1	0	0	0	0	1
1107	PF3D7_1328000	rest	0.962727	null	conserved Plasmodium protein, unknown function	0	0	0	1	0	1	0	1	3
1108	PF3D7_1140100	rest	0.959657	null	V-type proton ATPase subunit F, putative	0	0	0	0	0	1	0	1	2
1109	PF3D7_1362200	rest	0.958924	RUVB3	RuvB-like helicase 3 (RUVB3)	0	0	0	0	0	0	0	1	1
1110	PF3D7_1413000	rest	0.945779	null	conserved Plasmodium protein, unknown function	0	0	0	0	0	1	1	1	3
1111	PF3D7_1106900	rest	0.935456	null	conserved Plasmodium protein, unknown function	0	0	0	0	0	1	1	1	3
1112	PF3D7_1352800	rest	0.929069	null	vacuolar fusion protein MON1, putative	0	1	0	0	0	0	0	0	1
1113	PF3D7_1027700	rest	0.924132	CEN3	centrin-3 (CEN3)	0	0	0	0	1	0	0	0	0
1114	PF3D7_1239600	rest	0.911244	ThzK	hydroxyethylthiazole kinase (ThzK)	0	0	0	0	0	0	0	0	0
1115	PF3D7_0903100	rest	0.900691	RER1	protein RER1, putative (RER1)	0	0	0	0	0	1	0	1	2
1116	PF3D7_0413500	rest	0.892834	PGM2	phosphoglucomutase-2 (PGM2)	0	0	0	0	0	0	0	1	1
1117	PF3D7_0923900	rest	0.88555	null	RNA-binding protein, putative	0	0	1	0	0	0	0	1	2
1118	PF3D7_0811200	rest	0.871772	EMC1	ER membrane protein complex subunit 1, putative (EMC1)	0	1	0	0	0	0	0	1	2
1119	PF3D7_1453800	rest	0.869218	GluPho	glucose-6-phosphate dehydrogenase-6-phosphogluconolactonase (GluPho)	0	0	1	0	0	0	0	1	2
1120	PF3D7_0617000	rest	0.848689	TOM40	mitochondrial import receptor subunit TOM40, putative (TOM40)	0	0	0	0	0	0	0	0	0
1121	PF3D7_0213100	rest	0.843517	SIS1	protein SIS1 (SIS1)	0	0	0	0	0	0	0	0	0
1122	PF3D7_1021400	rest	0.838993	null	endomembrane protein 70, putative	0	1	0	0	0	0	0	1	2
1123	PF3D7_0606800	rest	0.807736	null	probable protein, unknown function	0	0	0	0	0	0	0	0	0
1124	PF3D7_0813500	rest	0.80513	null	conserved Plasmodium protein, unknown function	0	0	0	0	0	0	0	1	1
1125	PF3D7_1003800	rest	0.795379	null	U5 small nuclear ribonuclear protein, putative	0	0	0	0	0	0	0	0	0
1126	PF3D7_0403700	rest	0.791324	null	CGI-201 protein, short form	0	0	0	0	0	0	0	1	1
1127	PF3D7_1318800	rest	0.754004	SEC63	translocation protein SEC63 (SEC63)	0	0	1	0	0	0	0	0	1
1128	PF3D7_1105700	rest	0.723223	RTCB	tRNA-splicing ligase RtcB, putative (RTCB)	0	0	0	0	0	0	0	1	1
1129	PF3D7_1244800	rest	0.708576	null	cytoplasmic translation machinery associated protein, putative	0	0	0	0	0	1	0	0	1
1130	PF3D7_1028600	rest	0.705728	null	conserved Plasmodium protein, unknown function	0	0	0	0	0	1	1	1	3
1131	PF3D7_0212900	rest	0.656267	null	Leu/Phe-tRNA protein transferase, putative	0	0	0	0	0	0	0	0	0
1132	PF3D7_0420500	rest	0.637657	null	conserved Plasmodium protein, unknown function	0	0	0	0	0	1	1	1	3
1133	PF3D7_0624900	rest	0.637657	null	conserved Plasmodium protein, unknown function	0	0	0	0	0	1	1	1	3
1134	PF3D7_1143700	rest	0.637657	null	conserved Plasmodium protein, unknown function	0	0	0	0	0	1	1	1	3
1135	PF3D7_1034000	rest	0.631761	null	Sec1 family protein, putative	0	0	0	0	0	0	0	0	0
1136	PF3D7_0316800	rest	0.627246	null	40S ribosomal protein S15A, putative	0	0	0	0	0	0	0	1	1
1137	PF3D7_0813300	rest	0.627246	null	conserved Plasmodium protein, unknown function	0	0	0	0	0	0	0	0	0
1138	PF3D7_1026800	rest	0.627246	RPS2	40S ribosomal protein S2 (RPS2)	0	0	0	0	0	0	0	0	0
1139	PF3D7_1130400	rest	0.627246	RPT5	26S protease regulatory subunit 6A, putative (RPT5)	0	0	0	0	0	0	0	0	0
1140	PF3D7_1134000	rest	0.627246	HSP70-3	heat shock protein 70 (HSP70-3)	0	0	0	0	0	0	0	0	0
1141	PF3D7_1232100	rest	0.627246	CPN60	60 kDa chaperonin (CPN60)	0	0	0	0	0	0	0	0	0
1142	PF3D7_1242700	rest	0.627246	null	40S ribosomal protein S17, putative	0	0	0	0	0	1	0	1	2
1143	PF3D7_1424100	rest	0.627246	null	60S ribosomal protein L5, putative	0	0	0	0	0	0	0	0	0
1144	PF3D7_1424400	rest	0.627246	null	60S ribosomal protein L7-3, putative	0	0	0	0	0	0	0	0	0
1145	PF3D7_1428300	rest	0.627246	null	proliferation-associated protein 2g4, putative	0	0	0	0	0	0	0	0	0
1146	PF3D7_1434300	rest	0.627246	HOP	Hsp70/Hsp90 organizing protein (HOP)	0	0	0	0	0	0	0	1	1
1147	PF3D7_1437900	rest	0.627246	ERdj3	HSP40, subfamily A, putative (ERdj3)	0	0	0	0	0	0	0	1	1
1148	PF3D7_0303500	rest	0.619571	null	spindle pole body protein, putative	0	0	0	0	0	1	1	1	3
1149	PF3D7_0808400	rest	0.612485	SEC28	coatomer subunit epsilon, putative (SEC28)	0	0	0	0	0	1	0	1	2
1150	PF3D7_1202100	rest	0.607715	null	conserved protein, unknown function	0	0	0	0	0	1	1	1	3
1151	PF3D7_0828800	rest	0.601234	GAMA	GPI-anchored micronemal antigen (GAMA)	0	0	1	0	0	1	0	1	3
1152	PF3D7_0517400	rest	0.595537	FACT-L	FACT complex subunit SPT16, putative (FACT-L)	0	0	0	0	0	0	0	1	1
1153	PF3D7_0307700	rest	0.589931	null	conserved Plasmodium protein, unknown function	0	0	0	0	0	0	0	0	0
1154	PF3D7_0804800	rest	0.576653	CYP24	peptidyl-prolyl cis-trans isomerase (CYP24)	0	0	0	0	0	0	0	0	0
1155	PF3D7_1408700	rest	0.571034	null	conserved Plasmodium protein, unknown function	0	0	0	0	0	1	1	1	3
1156	PF3D7_1332000	rest	0.568091	SYN5	syntaxin, Qa-SNARE family (SYN5)	0	0	0	0	0	0	0	0	0
1157	PF3D7_1448600	rest	0.568091	VTI1	SNARE protein, putative (VTI1)	0	0	0	0	0	0	0	1	1
1158	PF3D7_1117800	rest	0.565248	MLH	DNA mismatch repair protein MLH (MLH)	0	0	0	1	0	0	0	1	2
1159	PF3D7_0726500	rest	0.550557	null	ubiquitin carboxyl-terminal hydrolase, putative	0	0	0	0	0	1	0	1	2
1160	PF3D7_0218500	rest	0.541159	SNRPD2	small nuclear ribonucleoprotein Sm D2, putative (SNRPD2)	0	0	0	0	0	1	0	1	2
1161	PF3D7_0522600	rest	0.540803	null	inner membrane complex protein	0	0	0	1	0	1	1	1	4
1162	PF3D7_0409600	rest	0.538651	RPA1	replication protein A1, large subunit (RPA1)	0	0	1	0	0	1	0	1	3
1163	PF3D7_0917600	rest	0.514031	PRP43	pre-mRNA-splicing factor ATP-dependent RNA helicase PRP43, putative (PRP43)	0	0	0	0	0	0	0	1	1
1164	PF3D7_0920100	rest	0.513136	null	chaperone, putative	0	0	0	0	0	0	0	1	1
1165	PF3D7_1209700	rest	0.508481	null	conserved Plasmodium protein, unknown function	0	0	0	0	0	0	0	1	1
1166	PF3D7_1356200	rest	0.508481	TIM23	mitochondrial import inner membrane translocase subunit TIM23, putative (TIM23)	0	0	0	0	1	0	0	1	1
1167	PF3D7_1230800	rest	0.483443	null	conserved Plasmodium protein, unknown function	0	0	0	0	0	0	0	0	0
1168	PF3D7_0312400	rest	0.483202	GSK3	glycogen synthase kinase 3 (GSK3)	0	0	0	0	1	0	0	1	1
1169	PF3D7_1367700	rest	0.444351	AlaRS	alanine--tRNA ligase (AlaRS)	0	0	0	0	0	0	0	1	1
1170	PF3D7_1345900	rest	0.443739	SPC25	kinetochore protein SPC25, putative (SPC25)	0	0	0	0	0	0	0	0	0
1171	PF3D7_0812500	rest	0.443589	null	RNA-binding protein, putative	0	0	0	0	0	1	0	1	2
1172	PF3D7_1419800	rest	0.415794	GR	glutathione reductase (GR)	0	0	0	0	0	1	0	0	1
1173	PF3D7_1327700	rest	0.409895	UPF3B	regulator of nonsense transcripts 3B, putative (UPF3B)	0	0	0	0	0	1	0	1	2
1174	PF3D7_1332800	rest	0.408014	null	translation initiation factor 6, putative	0	0	0	0	0	0	0	1	1
1175	PF3D7_1103100	rest	0.398621	RPP1	60S acidic ribosomal protein P1, putative (RPP1)	0	0	0	1	0	0	0	0	1
1176	PF3D7_0609000	rest	0.382787	null	conserved Plasmodium protein, unknown function	0	1	1	0	0	0	0	1	3
1177	PF3D7_0107000	rest	0.364502	CEN1	centrin-1 (CEN1)	0	1	0	1	0	1	0	1	4
1178	PF3D7_1135400	rest	0.306545	null	conserved Plasmodium protein, unknown function	0	0	0	0	0	0	0	0	0
1179	PF3D7_1425900	rest	0.299712	null	conserved Plasmodium protein, unknown function	0	0	0	0	0	0	0	0	0
1180	PF3D7_1414400	rest	0.293716	PP1	serine/threonine protein phosphatase PP1 (PP1)	0	0	1	0	0	1	0	1	3
1181	PF3D7_1473700	rest	0.26764	NUP116	nucleoporin NUP116/NSP116, putative (NUP116)	0	0	0	0	1	0	0	1	1
1182	PF3D7_1305300	rest	0.259267	null	conserved Plasmodium protein, unknown function	0	0	0	1	0	0	0	1	2
1183	mal_mito_3	rest	0.248614	CYTB	cytochrome b (CYTB)	0	0	0	0	0	0	0	1	1
1184	PF3D7_0720900	rest	0.248614	null	conserved Plasmodium protein, unknown function	0	0	0	0	0	0	0	1	1
1185	PF3D7_0909000	rest	0.221574	null	conserved Plasmodium protein, unknown function	0	1	0	0	0	1	1	1	4
1186	PF3D7_0821800	rest	0.191693	Sec61-beta	protein transport protein SEC61 subunit beta (Sec61-beta)	0	0	0	0	0	0	0	0	0
1187	PF3D7_0309600	rest	0.184302	PfP2	60S acidic ribosomal protein P2 (PfP2)	0	0	0	0	0	0	0	0	0
1188	PF3D7_0217500	rest	0.177046	CDPK1	calcium-dependent protein kinase 1 (CDPK1)	0	0	1	0	0	0	0	1	2
1189	PF3D7_0310700	rest	0.155505	null	trafficking protein particle complex subunit 4, putative	0	0	0	0	1	0	0	0	0
1190	PF3D7_0709500	rest	0.146044	null	conserved Plasmodium protein, unknown function	0	0	0	0	0	1	0	1	2
1191	PF3D7_0418500	rest	0.14498	BET3	trafficking protein particle complex subunit 3, putative (BET3)	0	0	0	0	1	0	0	1	1
1192	PF3D7_1213900	rest	0.137419	null	conserved Plasmodium protein, unknown function	0	0	0	0	0	1	0	1	2
1193	PF3D7_1237000	rest	0.130753	UBA2	SUMO-activating enzyme subunit 2 (UBA2)	0	0	0	1	0	0	0	1	2
1194	PF3D7_1028700	rest	0.123613	MTRAP	merozoite TRAP-like protein (MTRAP)	0	0	0	0	0	1	0	1	2
1195	PF3D7_1124400	rest	0.123192	LSM1	U6 snRNA-associated Sm-like protein LSm1, putative (LSM1)	0	0	0	1	0	1	0	1	3
1196	PF3D7_0923200	rest	0.101773	CPR	flavodoxin-like protein (CPR)	0	0	0	0	0	1	0	1	2
1197	PF3D7_0905900	rest	0.0989938	SEC27	coatomer subunit beta, putative (SEC27)	0	0	1	0	0	0	0	0	1
1198	PF3D7_0723900	rest	0.0987388	null	conserved Plasmodium protein, unknown function	0	0	0	0	0	1	0	1	2
1199	PF3D7_1129000	rest	0.0964278	SpdSyn	spermidine synthase (SpdSyn)	0	0	0	0	0	0	0	1	1
1200	PF3D7_0601600	rest	0.065247	null	tetratricopeptide repeat protein, putative	0	1	0	0	0	0	0	1	2
1201	PF3D7_1230000	rest	0.065247	null	conserved Plasmodium protein, unknown function	0	1	0	0	0	0	0	1	2
1202	PF3D7_0934300	rest	0.0609872	null	conserved Plasmodium protein, unknown function	0	0	0	0	0	1	0	1	2
1203	PF3D7_1014000	rest	0.0609872	FS	GDP-L-fucose synthase (FS)	0	0	0	0	0	0	0	1	1
1204	PF3D7_1460000	rest	0.0609872	null	biotin protein ligase, putative	0	0	0	0	0	0	0	1	1
1205	PF3D7_0710100	rest	0.056918	null	conserved Plasmodium protein, unknown function	0	1	0	0	0	0	0	1	2
1206	PF3D7_0417200	rest	0.0520337	DHFR-TS	bifunctional dihydrofolate reductase-thymidylate synthase (DHFR-TS)	0	0	0	0	0	1	0	1	2
1207	PF3D7_1350200	rest	0.0498436	SNRPE	small nuclear ribonucleoprotein E, putative (SNRPE)	0	1	0	0	0	0	0	1	2
1208	PF3D7_1022500	rest	-0.00156446	CS	citrate synthase, mitochondrial precursor, putative (CS)	0	0	1	0	0	1	1	1	4
1209	PF3D7_1218500	rest	-0.00191672	null	conserved Plasmodium protein, unknown function	0	0	0	0	1	0	0	0	0
1210	PF3D7_1206800	rest	-0.0344053	null	conserved Plasmodium protein, unknown function	0	0	1	0	1	0	0	0	1
1211	PF3D7_1445700	rest	-0.0374779	null	conserved Plasmodium protein, unknown function	0	0	0	1	0	0	0	0	1
1212	PF3D7_0803800	rest	-0.0718879	null	proteasome subunit beta type-4	0	0	0	0	0	0	0	1	1
1213	PF3D7_1016300	rest	-0.0738078	GBP	glycophorin binding protein (GBP)	0	0	0	0	0	0	0	0	0
1214	PF3D7_1446700	rest	-0.0762255	null	conserved Plasmodium protein, unknown function	0	0	0	1	0	0	0	0	1
1215	PF3D7_0822100	rest	-0.0764811	MED7	mediator of RNA polymerase II transcription subunit 7, putative (MED7)	0	0	0	0	0	0	0	0	0
1216	PF3D7_0617900	rest	-0.0844354	H3.3	histone H3 variant, putative (H3.3)	0	0	0	0	0	0	0	0	0
1217	PF3D7_0312300	rest	-0.0913987	RPN12	26S proteasome regulatory subunit RPN12, putative (RPN12)	0	0	0	0	0	0	0	1	1
1218	PF3D7_0707400	rest	-0.0945667	null	AAA family ATPase, putative	0	0	0	0	0	0	0	0	0
1219	PF3D7_0420600	rest	-0.0993091	null	conserved Plasmodium protein, unknown function	0	0	0	0	0	0	1	0	1
1220	PF3D7_0618200	rest	-0.109593	null	conserved Plasmodium protein, unknown function	0	0	0	0	0	0	0	1	1
1221	PF3D7_0320000	rest	-0.11548	I2	protein phosphatase inhibitor 2 (I2)	0	0	0	0	0	1	1	1	3
1222	PF3D7_1330600	rest	-0.12696	null	elongation factor Tu, putative	0	0	0	1	0	0	0	1	2
1223	PF3D7_0611400	rest	-0.127418	null	SWI/SNF-related matrix-associated actin-dependent regulator of chromatin	0	0	0	1	0	0	0	0	1
1224	PF3D7_0512200	rest	-0.138286	GS	glutathione synthetase (GS)	0	0	0	0	0	0	0	1	1
1225	PF3D7_1353100	rest	-0.145018	null	Plasmodium exported protein, unknown function	0	0	0	0	0	0	0	0	0
1226	PF3D7_0514200	rest	-0.161262	null	conserved Plasmodium protein, unknown function	0	0	0	0	0	1	0	1	2
1227	PF3D7_0323100	rest	-0.161262	null	conserved Plasmodium protein, unknown function	0	0	0	0	0	1	0	1	2
1228	PF3D7_1209500	rest	-0.161262	PDE1	cGMP-specific phosphodiesterase (PDE1)	0	0	0	0	0	1	0	1	2
1229	PF3D7_1420700	rest	-0.183069	P113	surface protein P113 (P113)	0	0	0	0	1	0	0	0	0
1230	PF3D7_1316800	rest	-0.201063	SEC20	protein transport protein SEC20, putative (SEC20)	0	0	0	0	0	1	1	1	3
1231	PF3D7_0501000	rest	-0.205354	null	Plasmodium exported protein, unknown function	0	0	0	0	0	0	0	0	0
1232	PF3D7_0217900	rest	-0.217835	null	conserved Plasmodium protein, unknown function	0	0	0	0	0	0	0	0	0
1233	PF3D7_0312800	rest	-0.224173	null	60S ribosomal protein L26, putative	0	0	0	1	0	1	0	1	3
1234	PF3D7_1344200	rest	-0.23219	HSP110	heat shock protein 110, putative (HSP110)	0	0	0	0	0	1	0	1	2
1235	PF3D7_0508000	rest	-0.271444	P38	6-cysteine protein (P38)	0	0	0	0	0	0	0	0	0
1236	PF3D7_0906500	rest	-0.278638	null	arginase	0	0	0	1	1	0	0	1	2
1237	PF3D7_1367100	rest	-0.282676	null	U1 small nuclear ribonucleoprotein, putative	0	0	0	0	0	0	0	0	0
1238	PF3D7_0620500	rest	-0.298874	null	cleavage stimulation factor subunit 1, putative	0	0	0	0	0	0	0	0	0
1239	PF3D7_0322000	rest	-0.311354	CYP19A	peptidyl-prolyl cis-trans isomerase (CYP19A)	0	0	0	0	0	1	0	1	2
1240	PF3D7_0507100	rest	-0.311354	RPL4	60S ribosomal protein L4 (RPL4)	0	0	0	0	0	0	0	1	1
1241	PF3D7_0525100	rest	-0.311354	ACS10	acyl-CoA synthetase (ACS10)	0	0	0	0	0	0	0	0	0
1242	PF3D7_0624000	rest	-0.311354	HK	hexokinase (HK)	0	0	0	0	0	0	0	1	1
1243	PF3D7_0727400	rest	-0.311354	null	proteasome subunit alpha type-5, putative	0	0	0	0	0	1	0	1	2
1244	PF3D7_0812400	rest	-0.311354	KARalpha	karyopherin alpha (KARalpha)	0	0	0	0	0	0	0	1	1
1245	PF3D7_0915400	rest	-0.311354	PFK9	6-phosphofructokinase (PFK9)	0	0	0	0	0	0	0	1	1
1246	PF3D7_1410600	rest	-0.311354	null	eukaryotic translation initiation factor 2 gamma subunit, putative	0	0	0	0	0	0	0	0	0
1247	PF3D7_1134100	rest	-0.323845	PDI-11	protein disulfide isomerase (PDI-11)	0	0	1	0	0	0	0	0	1
1248	PF3D7_0912100	rest	-0.339516	null	zinc finger protein, putative	0	0	0	0	0	0	0	1	1
1249	PF3D7_0316300	rest	-0.352481	null	inorganic pyrophosphatase, putative	0	0	0	0	0	1	0	1	2
1250	PF3D7_0904000	rest	-0.357601	null	GTPase-activating protein, putative	0	0	0	0	0	0	0	1	1
1251	PF3D7_1340600	rest	-0.36157	DBR1	RNA lariat debranching enzyme, putative (DBR1)	0	0	0	0	0	0	0	0	0
1252	PF3D7_0921900	rest	-0.381499	null	conserved Plasmodium protein, unknown function	0	0	0	1	0	0	0	0	1
1253	PF3D7_0515000	rest	-0.382329	CWC2	pre-mRNA-splicing factor CWC2, putative (CWC2)	0	0	0	0	1	0	0	1	1
1254	PF3D7_1419700	rest	-0.384348	null	conserved Plasmodium protein, unknown function	0	0	0	1	0	0	0	0	1
1255	PF3D7_0109800	rest	-0.384903	null	phenylalanine--tRNA ligase alpha subunit	0	0	0	0	0	0	0	1	1
1256	PF3D7_1340500	rest	-0.393851	null	conserved Plasmodium protein, unknown function	0	0	0	0	0	1	1	1	3
1257	PF3D7_1360500	rest	-0.393851	GCbeta	guanylyl cyclase beta (GCbeta)	0	0	0	0	0	1	1	1	3
1258	PF3D7_0623000	rest	-0.424296	CS	chorismate synthase (CS)	0	0	0	0	0	1	0	1	2
1259	PF3D7_1357500	rest	-0.424296	null	DNA helicase, putative	0	0	0	0	0	1	0	1	2
1260	PF3D7_1226300	rest	-0.431648	HAD2	haloacid dehalogenase-like hydrolase, putative (HAD2)	0	0	0	0	0	1	0	1	2
1261	PF3D7_0702400	rest	-0.436378	SEMP1	small exported membrane protein 1 (SEMP1)	0	0	0	0	0	0	0	0	0
1262	PF3D7_0819900	rest	-0.441733	LSM3	U6 snRNA-associated Sm-like protein LSm3, putative (LSM3)	0	0	0	0	0	1	0	1	2
1263	PF3D7_0932200	rest	-0.442598	PFN	profilin, putative (PFN)	0	0	0	0	0	0	0	1	1
1264	PF3D7_0529400	rest	-0.447717	null	conserved Plasmodium protein, unknown function	0	0	0	0	0	0	1	0	1
1265	PF3D7_1332900	rest	-0.478411	null	isoleucine--tRNA ligase, putative	0	0	0	0	0	0	0	1	1
1266	PF3D7_1002700	rest	-0.507728	null	conserved Plasmodium protein, unknown function	0	0	1	1	0	1	1	1	5
1267	PF3D7_1136800	rest	-0.516557	null	DnaJ protein, putative	0	0	0	0	0	1	0	1	2
1268	PF3D7_0413700	rest	-0.525019	null	lysine decarboxylase-like protein, putative	0	0	0	0	0	0	0	0	0
1269	PF3D7_0621900	rest	-0.527498	SRP68	signal recognition particle subunit SRP68, putative (SRP68)	0	0	0	0	0	0	0	1	1
1270	PF3D7_0707700	rest	-0.530363	null	E3 ubiquitin-protein ligase, putative	0	0	0	0	1	0	0	1	1
1271	PF3D7_1365400	rest	-0.534029	Uba2	ubiquitin-activating enzyme (Uba2)	0	0	0	0	1	0	0	1	1
1272	PF3D7_0517500	rest	-0.560501	null	UTP--glucose-1-phosphate uridylyltransferase, putative	0	1	0	0	0	1	0	1	3
1273	PF3D7_1206400	rest	-0.560501	null	rhodanese like protein, putative	0	1	0	0	0	1	0	1	3
1274	PF3D7_0108700	rest	-0.588067	PSOP24	secreted ookinete protein, putative (PSOP24)	0	0	0	0	0	1	0	1	2
1275	PF3D7_0919700	rest	-0.601446	null	pyridoxal 5'-phosphate dependent enzyme class III, putative	0	0	0	0	0	1	0	1	2
1276	PF3D7_0206700	rest	-0.602714	ASL	adenylosuccinate lyase (ASL)	0	0	0	0	0	0	0	0	0
1277	PF3D7_1238600	rest	-0.619368	null	sphingomyelin phosphodiesterase, putative	0	0	0	0	0	0	0	1	1
1278	PF3D7_0731100	rest	-0.627732	PTP2	EMP1-trafficking protein (PTP2)	0	0	0	0	1	0	0	0	0
1279	PF3D7_0423600	rest	-0.632682	null	conserved Plasmodium protein, unknown function	0	0	0	0	1	0	0	1	1
1280	PF3D7_0716000	rest	-0.654302	null	RNA-binding protein, putative	0	0	0	0	0	1	0	1	2
1281	PF3D7_0911900	rest	-0.666241	ICP	falstatin (ICP)	0	0	1	0	0	1	0	1	3
1282	PF3D7_1415400	rest	-0.706462	null	conserved Plasmodium protein, unknown function	0	0	0	0	1	0	0	0	0
1283	PF3D7_0714000	rest	-0.726391	H2B.Z	histone H2B variant (H2B.Z)	0	0	0	0	0	1	0	0	1
1284	PF3D7_0904900	rest	-0.738949	CuTP	copper-transporting ATPase (CuTP)	0	0	0	0	0	0	0	1	1
1285	PF3D7_1121700	rest	-0.754414	GCN20	protein GCN20 (GCN20)	0	0	0	0	0	0	0	1	1
1286	PF3D7_0726400	rest	-0.768103	null	conserved Plasmodium membrane protein, unknown function	0	0	0	0	0	1	0	1	2
1287	PF3D7_0705300	rest	-0.772219	ORC2	origin recognition complex subunit 2, putative (ORC2)	0	0	0	0	0	1	1	1	3
1288	PF3D7_0918000	rest	-0.800339	GAP50	glideosome-associated protein 50 (GAP50)	0	0	0	0	0	1	0	1	2
1289	PF3D7_1361800	rest	-0.800339	null	conserved Plasmodium protein, unknown function	0	0	0	0	0	0	0	0	0
1290	PF3D7_1137900	rest	-0.821775	null	conserved Plasmodium protein, unknown function	0	0	0	0	0	1	0	1	2
1291	PF3D7_0821200	rest	-0.823919	null	conserved Plasmodium protein, unknown function	0	0	0	0	1	0	0	1	1
1292	PF3D7_1241900	rest	-0.824227	null	tetratricopeptide repeat protein, putative	0	0	1	0	0	0	0	0	1
1293	PF3D7_0507600	rest	-0.837911	CAF40	cell differentiation protein, putative (CAF40)	0	0	0	0	1	0	0	1	1
1294	PF3D7_1407900	rest	-0.851814	PMI	plasmepsin I (PMI)	0	0	0	0	0	0	0	0	0
1295	PF3D7_0721400	rest	-0.858282	null	conserved Plasmodium protein, unknown function	0	0	0	0	1	0	0	1	1
1296	PF3D7_0725200	rest	-0.890359	null	mago nashi protein homologue, putative	0	1	0	0	0	0	1	1	3
1297	PF3D7_1146800	rest	-0.908424	null	conserved Plasmodium protein, unknown function	0	0	0	0	0	1	0	1	2
1298	PF3D7_1142500	rest	-0.928025	RPL28	60S ribosomal protein L28 (RPL28)	0	0	0	0	0	0	0	0	0
1299	PF3D7_0606200	rest	-0.931836	null	ubiquitin-conjugating enzyme E2, putative	0	0	0	0	0	1	0	1	2
1300	PF3D7_0314700	rest	-0.933851	null	zinc finger protein, putative	0	0	1	0	1	0	0	1	2
1301	PF3D7_1416500	rest	-0.940462	GDH1	NADP-specific glutamate dehydrogenase (GDH1)	0	0	0	0	0	1	0	1	2
1302	PF3D7_0306700	rest	-0.941827	null	membrane magnesium transporter, putative	0	0	0	0	1	0	0	1	1
1303	PF3D7_0510200	rest	-0.941827	CYP87	peptidyl-prolyl cis-trans isomerase (CYP87)	0	0	0	0	0	1	0	0	1
1304	PF3D7_1222500	rest	-0.948351	null	ATP-binding protein, putative	0	0	0	0	0	1	1	1	3
1305	PF3D7_1324300	rest	-0.948351	null	conserved Plasmodium membrane protein, unknown function	0	0	0	0	0	1	1	1	3
1306	PF3D7_1432300	rest	-0.948351	null	conserved Plasmodium protein, unknown function	0	0	0	0	0	1	1	1	3
1307	PF3D7_1030100	rest	-0.950695	PRP22	pre-mRNA-splicing factor ATP-dependent RNA helicase PRP22, putative (PRP22)	0	0	0	0	0	1	0	1	2
1308	PF3D7_0516200	rest	-0.957717	null	40S ribosomal protein S11	0	0	0	0	0	1	0	1	2
1309	PF3D7_1414300	rest	-0.957717	null	60S ribosomal protein L10, putative	0	0	0	0	0	1	0	1	2
1310	PF3D7_1465900	rest	-0.957717	null	40S ribosomal protein S3	0	0	0	0	0	1	0	1	2
1311	PF3D7_1208600	rest	-0.961915	TIM10	mitochondrial import inner membrane translocase subunit TIM10, putative (TIM10)	0	1	0	0	0	0	0	1	2
1312	PF3D7_0807300	rest	-0.963431	RAB18	ras-related protein Rab-18 (RAB18)	0	0	0	0	0	1	0	1	2
1313	PF3D7_0527200	rest	-0.965136	USP14	ubiquitin carboxyl-terminal hydrolase 14, putative (USP14)	0	0	0	0	0	1	0	0	1
1314	PF3D7_0314000	rest	-0.96812	P23	co-chaperone p23 (P23)	0	1	0	0	0	0	0	1	2
1315	PF3D7_0209100	rest	-0.991337	null	phospholipase A2, putative	0	0	0	0	0	1	0	0	1
1316	PF3D7_1128700	rest	-0.991445	GPI8	GPI-anchor transamidase (GPI8)	0	1	0	0	0	0	0	1	2
1317	PF3D7_0112000	rest	-0.996681	null	TatD-like deoxyribonuclease, putative	0	0	0	0	0	1	0	1	2
1318	PF3D7_0309000	rest	-1.00172	YVH1	dual specificity protein phosphatase (YVH1)	0	0	0	0	0	1	1	1	3
1319	PF3D7_1346100	rest	-1.00784	SEC61	protein transport protein SEC61 subunit alpha (SEC61)	0	0	0	0	0	0	0	1	1
1320	PF3D7_1406200	rest	-1.05438	null	conserved Plasmodium protein, unknown function	0	0	0	0	0	1	1	1	3
1321	PF3D7_0629200	rest	-1.05787	null	DnaJ protein, putative	0	0	0	0	0	0	0	1	1
1322	PF3D7_1213800	rest	-1.05787	PRS	proline--tRNA ligase (PRS)	0	0	0	0	0	1	0	1	2
1323	PF3D7_0413600	rest	-1.07873	RPT3	26S protease regulatory subunit 6B, putative (RPT3)	0	0	0	0	0	0	0	1	1
1324	PF3D7_0822300	rest	-1.08585	SNRPG	small nuclear ribonucleoprotein G, putative (SNRPG)	0	0	0	0	1	0	0	0	0
1325	PF3D7_1203900	rest	-1.09823	UBC	ubiquitin-conjugating enzyme E2 (UBC)	0	0	0	0	0	0	0	1	1
1326	PF3D7_0621800	rest	-1.10052	null	nascent polypeptide associated complex alpha chain, putative	0	0	0	0	0	0	0	1	1
1327	PF3D7_1319300	rest	-1.10152	null	N2,N2-dimethylguanosine tRNA methyltransferase, putative	0	0	0	0	0	0	0	0	0
1328	PF3D7_1418000	rest	-1.10212	UFD1	ubiquitin fusion degradation protein UFD1, putative (UFD1)	0	0	0	0	0	0	1	1	2
1329	PF3D7_0308600	rest	-1.11343	PRPF19	pre-mRNA-processing factor 19, putative (PRPF19)	0	0	0	0	0	0	0	0	0
1330	PF3D7_0310500	rest	-1.12005	null	DEAD box helicase, putative	0	0	0	0	0	1	0	1	2
1331	PF3D7_0626700	rest	-1.13836	null	conserved protein, unknown function	0	0	0	0	0	1	0	1	2
1332	PF3D7_0102900	rest	-1.16508	null	aspartate--tRNA ligase	0	0	0	0	0	0	0	0	0
1333	PF3D7_1364800	rest	-1.16834	null	DNA-directed RNA polymerase II, putative	0	0	0	0	1	0	0	1	1
1334	PF3D7_0605800	rest	-1.17234	RAD50	DNA repair protein RAD50, putative (RAD50)	0	0	0	0	0	1	1	1	3
1335	PF3D7_0530200	rest	-1.1743	PPT	phosphoenolpyruvate/phosphate translocator (PPT)	0	0	0	1	0	1	1	1	4
1336	PF3D7_0610800	rest	-1.18172	TK	transketolase (TK)	0	0	0	0	0	1	0	1	2
1337	PF3D7_0310600	rest	-1.19487	EIF3K	eukaryotic translation initiation factor 3 subunit K, putative (EIF3K)	0	0	0	0	0	1	1	0	2
1338	PF3D7_0204100	rest	-1.24791	null	conserved Plasmodium protein, unknown function	0	1	0	0	0	0	1	1	3
1339	PF3D7_0720700	rest	-1.26198	null	phosphoinositide-binding protein, putative	0	0	0	0	0	1	0	1	2
1340	PF3D7_1441400	rest	-1.26203	FACT-S	FACT complex subunit SSRP1, putative (FACT-S)	0	0	0	0	0	0	0	1	1
1341	PF3D7_1228300	rest	-1.26383	NEK1	NIMA related kinase 1 (NEK1)	0	0	0	0	0	1	0	1	2
1342	PF3D7_1334100	rest	-1.26383	null	conserved Plasmodium protein, unknown function	0	0	0	0	0	1	0	1	2
1343	PF3D7_1227100	rest	-1.27257	DH60	DNA helicase 60 (DH60)	0	0	0	0	1	0	0	0	0
1344	PF3D7_1011400	rest	-1.28054	null	proteasome subunit beta type-5	0	0	1	0	0	1	0	1	3
1345	PF3D7_0205900	rest	-1.31135	RPN1	26S proteasome regulatory subunit RPN1, putative (RPN1)	0	0	0	0	0	0	0	1	1
1346	PF3D7_1444800	rest	-1.32384	FBPA	fructose-bisphosphate aldolase (FBPA)	0	0	0	0	0	1	0	1	2
1347	PF3D7_1116400	rest	-1.33439	SEC12	guanine nucleotide-exchange factor SEC12 (SEC12)	0	0	0	0	0	0	0	1	1
1348	PF3D7_1474000	rest	-1.34889	null	probable protein, unknown function	0	0	0	0	1	0	0	1	1
1349	PF3D7_0903200	rest	-1.36629	RAB7	ras-related protein RAB7 (RAB7)	0	0	0	0	0	1	0	1	2
1350	PF3D7_1117100	rest	-1.36985	UCH54	deubiquinating/deneddylating enzyme (UCH54)	0	0	0	0	0	1	0	1	2
1351	PF3D7_1006800	rest	-1.39382	null	RNA-binding protein, putative	0	0	0	0	0	0	0	1	1
1352	PF3D7_1008400	rest	-1.39382	RPT2	26S protease regulatory subunit 4, putative (RPT2)	0	0	0	0	0	0	0	0	0
1353	PF3D7_1008900	rest	-1.39382	AK1	adenylate kinase (AK1)	0	0	0	0	0	0	0	0	0
1354	PF3D7_1136500	rest	-1.39382	CK1	casein kinase 1 (CK1)	0	0	0	0	0	0	0	1	1
1355	PF3D7_1338200	rest	-1.39382	null	60S ribosomal protein L6-2, putative	0	0	0	0	0	1	0	1	2
1356	PF3D7_1421200	rest	-1.39382	RPS25	40S ribosomal protein S25 (RPS25)	0	0	0	0	0	1	0	0	1
1357	PF3D7_1314100	rest	-1.44316	null	conserved Plasmodium protein, unknown function	0	0	0	0	0	0	0	1	1
1358	PF3D7_1108800	rest	-1.45686	null	conserved Plasmodium protein, unknown function	0	0	1	0	0	1	1	1	4
1359	PF3D7_0305600	rest	-1.47308	null	AP endonuclease (DNA-[apurinic or apyrimidinic site] lyase), putative	0	0	0	0	0	0	0	1	1
1360	PF3D7_1401800	rest	-1.48438	CK	choline kinase (CK)	0	0	0	0	0	0	0	1	1
1361	PF3D7_1236300	rest	-1.48636	null	conserved Plasmodium protein, unknown function	0	0	0	0	0	0	0	0	0
1362	PF3D7_0204500	rest	-1.51342	AspAT	aspartate transaminase (AspAT)	0	0	0	0	0	0	0	1	1
1363	PF3D7_1113400	rest	-1.51429	DSK2	ubiquitin domain-containing protein DSK2, putative (DSK2)	0	0	0	0	0	0	0	1	1
1364	PF3D7_0208700	rest	-1.52398	null	conserved Plasmodium protein, unknown function	0	0	0	0	0	1	0	1	2
1365	PF3D7_0319800	rest	-1.52398	null	conserved Plasmodium protein, unknown function	0	0	0	0	0	1	0	1	2
1366	PF3D7_0514100	rest	-1.52398	UvrD	ATP-dependent DNA helicase UvrD (UvrD)	0	0	0	0	0	0	0	0	0
1367	PF3D7_1021500	rest	-1.52398	null	RNA helicase, putative	0	0	0	0	0	1	0	1	2
1368	PF3D7_1342300	rest	-1.52398	null	tetratricopeptide repeat family protein, putative	0	0	0	0	0	1	0	1	2
1369	PF3D7_1359500	rest	-1.52398	null	conserved Plasmodium protein, unknown function	0	0	0	0	0	1	0	1	2
1370	PF3D7_1365600	rest	-1.52398	null	DNA topoisomerase VI, b subunit, putative	0	0	0	0	0	1	0	1	2
1371	PF3D7_1421400	rest	-1.56191	null	DNA-directed RNA polymerase III subunit C, putative	0	0	0	0	0	0	0	1	1
1372	PF3D7_0219600	rest	-1.57439	RFC1	replication factor C subunit 1, putative (RFC1)	0	0	0	0	0	1	0	1	2
1373	PF3D7_1030600	rest	-1.60234	KAE1	tRNA N6-adenosine threonylcarbamoyltransferase (KAE1)	0	0	0	0	0	1	0	1	2
1374	PF3D7_1030500	rest	-1.63073	RPN9	26S proteasome regulatory subunit RPN9, putative (RPN9)	0	1	0	0	0	0	0	1	2
1375	PF3D7_1006700	rest	-1.65108	null	conserved Plasmodium protein, unknown function	0	0	1	0	0	0	0	1	2
1376	PF3D7_1367600	rest	-1.66787	null	ribosome biogenesis protein MRT4, putative	0	0	0	0	0	0	0	1	1
1377	PF3D7_1129200	rest	-1.6694	RPN7	26S proteasome regulatory subunit RPN7, putative (RPN7)	0	0	0	0	0	0	0	1	1
1378	PF3D7_1414800	rest	-1.69827	SMB1	small nuclear ribonucleoprotein-associated protein B, putative (SMB1)	0	0	1	0	1	0	0	1	2
1379	PF3D7_1241400	rest	-1.70734	null	RNA-binding protein, putative	0	1	0	0	0	1	0	1	3
1380	PF3D7_1032200	rest	-1.77296	null	conserved Plasmodium protein, unknown function	0	0	0	0	0	1	1	0	2
1381	PF3D7_0811500	rest	-1.78789	CARM1	histone-arginine methyltransferase CARM1, putative (CARM1)	0	0	0	0	1	0	0	0	0
1382	PF3D7_0517000	rest	-1.80761	null	60S ribosomal protein L12, putative	0	0	0	0	0	1	0	0	1
1383	PF3D7_1457000	rest	-1.81283	SPP	signal peptide peptidase (SPP)	0	0	0	1	0	0	1	0	2
1384	PF3D7_1027400	rest	-1.82582	null	DNA-directed RNA polymerase II, putative	0	0	0	0	0	0	0	1	1
1385	PF3D7_1358200	rest	-1.84881	null	conserved Plasmodium protein, unknown function	0	0	0	0	0	1	1	1	3
1386	PF3D7_0528900	rest	-1.84943	null	conserved Plasmodium protein, unknown function	0	0	0	0	0	0	0	1	1
1387	PF3D7_1325300	rest	-1.85035	null	conserved Plasmodium protein, unknown function	0	0	0	0	0	0	1	1	2
1388	PF3D7_0530100	rest	-1.854	SYN6	SNARE protein, putative (SYN6)	0	0	1	1	0	1	0	1	4
1389	PF3D7_0623100	rest	-1.85753	NAB2	nuclear polyadenylated RNA-binding protein NAB2, putative (NAB2)	0	0	0	0	0	0	0	0	0
1390	PF3D7_0415000	rest	-1.85789	null	arsenical pump-driving ATPase, putative	0	0	1	0	0	0	0	1	2
1391	PF3D7_1336900	rest	-1.85919	WRS	tryptophan--tRNA ligase (WRS)	0	1	0	0	0	1	0	1	3
1392	PF3D7_0210100	rest	-1.87042	null	60S ribosomal protein L37ae, putative	0	0	0	0	0	0	0	1	1
1393	PF3D7_0521800	rest	-1.8719	null	nucleotide binding protein, putative	0	0	0	0	0	1	1	1	3
1394	PF3D7_0709100	rest	-1.8719	null	Cg1 protein	0	0	0	0	1	0	0	1	1
1395	PF3D7_0415900	rest	-1.87429	null	60S ribosomal protein L15, putative	0	0	0	1	0	1	0	1	3
1396	PF3D7_1344800	rest	-1.88312	ATCase	aspartate carbamoyltransferase (ATCase)	0	0	0	0	0	0	0	0	0
1397	PF3D7_1313900	rest	-1.88384	null	conserved Plasmodium protein, unknown function	0	0	0	0	0	0	0	1	1
1398	PF3D7_0617200	rest	-1.89632	null	conserved Plasmodium protein, unknown function	0	0	0	0	0	0	0	0	0
1399	PF3D7_1470700	rest	-1.90192	null	conserved Plasmodium protein, unknown function	0	0	0	0	0	0	0	1	1
1400	PF3D7_1364500	rest	-1.92539	RRP45	exosome complex component RRP45, putative (RRP45)	0	0	0	0	0	0	0	1	1
1401	PF3D7_0826100	rest	-1.92861	null	E3 ubiquitin-protein ligase, putative	0	0	0	0	0	0	0	1	1
1402	PF3D7_1447800	rest	-1.93575	null	calponin homology domain-containing protein, putative	0	0	1	0	1	0	0	1	2
1403	PF3D7_1125500	rest	-1.95759	SNRPD1	small nuclear ribonucleoprotein Sm D1, putative (SNRPD1)	0	0	0	0	0	0	0	1	1
1404	PF3D7_0726300	rest	-1.96862	PMS1	DNA mismatch repair protein PMS1, putative (PMS1)	0	0	0	0	0	1	0	1	2
1405	PF3D7_0418200	rest	-1.97211	EIF3M	eukaryotic translation initiation factor 3 subunit M, putative (EIF3M)	0	0	0	0	0	0	0	0	0
1406	PF3D7_0706000	rest	-1.97466	null	importin-7, putative	0	0	0	0	0	0	0	1	1
1407	PF3D7_1366600	rest	-1.97616	SRPR-alpha	signal recognition particle receptor alpha subunit (SRPR-alpha)	0	0	0	0	0	0	0	1	1
1408	PF3D7_1206900	rest	-1.99346	null	conserved Plasmodium protein, unknown function	0	0	0	0	0	1	0	1	2
1409	PF3D7_1451800	rest	-1.99859	null	sortilin	0	0	0	0	0	0	0	0	0
1410	PF3D7_0309500	rest	-2.02134	null	asparagine synthetase, putative	0	0	0	0	0	1	0	1	2
1411	PF3D7_0520900	rest	-2.02134	SAHH	S-adenosyl-L-homocysteine hydrolase (SAHH)	0	0	0	0	0	0	0	0	0
1412	PF3D7_1029600	rest	-2.02134	ADA	adenosine deaminase (ADA)	0	0	0	0	1	0	0	0	0
1413	PF3D7_1343000	rest	-2.02134	PMT	phosphoethanolamine N-methyltransferase (PMT)	0	0	0	0	0	0	0	0	0
1414	PF3D7_1446200	rest	-2.02134	LAP	M17 leucyl aminopeptidase (LAP)	0	0	0	0	0	0	0	1	1
1415	PF3D7_1118500	rest	-2.04248	null	box C/D snoRNP rRNA 2'-O-methylation factor, putative	0	0	1	1	0	0	0	0	2
1416	PF3D7_1309500	rest	-2.0788	GAR1	H/ACA ribonucleoprotein complex subunit 1, putative (GAR1)	0	0	0	0	0	0	0	0	0
1417	PF3D7_1309100	rest	-2.0873	null	60S ribosomal protein L24, putative	0	0	0	0	0	0	0	1	1
1418	PF3D7_1449800	rest	-2.09429	null	conserved Plasmodium protein, unknown function	0	0	0	0	0	0	1	1	2
1419	PF3D7_0927200	rest	-2.11185	null	zinc finger protein, putative	0	1	0	0	1	0	0	1	2
1420	PF3D7_0621200	rest	-2.11245	PDX1	pyridoxine biosynthesis protein PDX1 (PDX1)	0	0	0	1	0	1	0	1	3
1421	PF3D7_0925000	rest	-2.11247	null	conserved Plasmodium protein, unknown function	0	0	0	0	0	1	0	1	2
1422	PF3D7_0927500	rest	-2.11247	null	dynein light chain, putative	0	0	0	0	0	1	0	1	2
1423	PF3D7_1444300	rest	-2.16508	LPAAT	1-acyl-sn-glycerol-3-phosphate acyltransferase, putative (LPAAT)	0	0	0	0	0	0	0	0	0
1424	PF3D7_1344900	rest	-2.1788	null	conserved Plasmodium protein, unknown function	0	0	0	0	0	1	1	1	3
1425	PF3D7_1335700	rest	-2.18842	null	conserved Plasmodium protein, unknown function	0	0	0	0	1	0	0	1	1
1426	PF3D7_0720500	rest	-2.19736	null	conserved Plasmodium protein, unknown function	0	0	0	0	1	0	0	1	1
1427	PF3D7_1404000	rest	-2.19884	RPB4	DNA-directed RNA polymerase II subunit RPB4, putative (RPB4)	0	0	0	0	0	0	1	1	2
1428	PF3D7_0903900	rest	-2.21824	RPL32	60S ribosomal protein L32 (RPL32)	0	0	0	0	0	1	0	1	2
1429	PF3D7_0608500	rest	-2.2255	null	proteasome subunit alpha type-2, putative	0	0	0	0	0	1	0	1	2
1430	PF3D7_1247400	rest	-2.2255	FKBP35	FK506-binding protein (FKBP)-type peptidyl-prolyl isomerase (FKBP35)	0	0	0	0	0	0	0	1	1
1431	PF3D7_0930500	rest	-2.23165	DGK1	diacylglycerol kinase, putative (DGK1)	0	0	0	0	0	1	0	1	2
1432	PF3D7_0703000	rest	-2.25578	null	conserved Plasmodium protein, unknown function	0	0	1	0	0	1	0	1	3
1433	PF3D7_0923100	rest	-2.25649	null	OTU-like cysteine protease, putative	0	0	0	0	0	0	0	0	0
1434	PF3D7_1348400	rest	-2.25649	null	conserved Plasmodium membrane protein, unknown function	0	0	0	0	0	1	0	1	2
1435	PF3D7_1203200	rest	-2.28525	SRP14	signal recognition particle subunit SRP14 (SRP14)	0	0	0	0	0	0	0	1	1
1436	PF3D7_1126000	rest	-2.31135	ThrRS	threonine--tRNA ligase (ThrRS)	0	0	0	0	0	0	0	1	1
1437	PF3D7_1472900	rest	-2.31783	null	dihydroorotase, putative	0	0	0	0	1	0	0	1	1
1438	PF3D7_1248300	rest	-2.34138	null	conserved Plasmodium membrane protein, unknown function	0	0	0	0	0	1	1	1	3
1439	PF3D7_0630500	rest	-2.36351	YTM1	ribosome biogenesis protein YTM1, putative (YTM1)	0	0	0	0	0	1	0	0	1
1440	PF3D7_1137300	rest	-2.37621	null	conserved Plasmodium membrane protein, unknown function	0	1	0	0	0	0	0	1	2
1441	PF3D7_1470100	rest	-2.41608	null	conserved Plasmodium protein, unknown function	0	0	0	0	0	0	0	1	1
1442	PF3D7_0704600	rest	-2.42672	UT	E3 ubiquitin-protein ligase (UT)	0	0	0	0	0	0	0	1	1
1443	PF3D7_1447900	rest	-2.42868	MDR2	multidrug resistance protein 2 (MDR2)	0	0	0	0	0	0	0	0	0
1444	PF3D7_1306900	rest	-2.43244	null	U1 small nuclear ribonucleoprotein A, putative	0	0	0	0	0	0	0	0	0
1445	PF3D7_1124900	rest	-2.44295	null	60S ribosomal protein L35, putative	0	0	0	0	0	1	1	1	3
1446	PF3D7_1243600	rest	-2.45458	null	translation initiation factor SUI1, putative	0	0	0	0	0	1	0	1	2
1447	PF3D7_1462500	gametocyte	-2.46188	null	conserved Plasmodium protein, unknown function	0	0	0	0	0	0	1	1	2
1448	PF3D7_1104200	rest	-2.46849	SNF2L	chromatin remodeling protein (SNF2L)	0	0	0	0	0	0	0	0	0
1449	PF3D7_1318300	rest	-2.47824	null	conserved Plasmodium protein, unknown function	0	1	0	0	0	0	1	1	3
1450	PF3D7_1306400	rest	-2.49947	RPT4	26S protease regulatory subunit 10B, putative (RPT4)	0	0	0	0	0	0	0	0	0
1451	PF3D7_0910400	rest	-2.54688	null	selenide water dikinase, putative	0	1	0	0	0	1	0	1	3
1452	PF3D7_0103900	rest	-2.60431	PIEPS15	parasite-infected erythrocyte surface protein (PIEPS15)	0	0	0	0	0	0	0	0	0
1453	PF3D7_1414600	rest	-2.60442	Pgt1	RNA guanylyltransferase (Pgt1)	0	0	0	0	1	0	0	1	1
1454	PF3D7_1124600	rest	-2.63287	EK	ethanolamine kinase (EK)	0	0	0	0	0	0	0	0	0
1455	PF3D7_0511000	rest	-2.63328	TCTP	translationally-controlled tumor protein homolog (TCTP)	0	0	0	0	0	0	0	1	1
1456	PF3D7_0513300	rest	-2.63328	PNP	purine nucleoside phosphorylase (PNP)	0	0	0	0	0	1	0	0	1
1457	PF3D7_0608700	rest	-2.63328	CCT6	T-complex protein 1 subunit zeta (CCT6)	0	0	0	0	0	1	0	1	2
1458	PF3D7_1213200	rest	-2.63836	null	conserved Plasmodium protein, unknown function	0	1	0	0	0	0	0	0	1
1459	PF3D7_0919100	rest	-2.66103	null	DnaJ protein, putative	0	0	0	1	0	0	0	1	2
1460	PF3D7_0913600	rest	-2.67082	null	conserved Plasmodium protein, unknown function	0	0	0	0	0	0	0	0	0
1461	PF3D7_1111600	rest	-2.67082	null	endonuclease/exonuclease/phosphatase family protein, putative	0	0	0	0	0	1	0	1	2
1462	PF3D7_1128600	rest	-2.67082	NOT2	CCR4-NOT transcription complex subunit 2, putative (NOT2)	0	0	0	0	1	0	0	1	1
1463	PF3D7_1406000	rest	-2.67598	null	RNA-binding protein, putative	0	1	0	0	0	1	0	1	3
1464	PF3D7_1352400	rest	-2.69547	null	conserved Plasmodium protein, unknown function	0	0	0	0	0	1	0	0	1
1465	PF3D7_1452700	rest	-2.70558	null	U1 snRNA associated protein, putative	0	0	0	0	0	0	0	1	1
1466	PF3D7_1423400	rest	-2.71578	null	conserved Plasmodium membrane protein, unknown function	0	0	0	0	0	1	1	1	3
1467	PF3D7_1231600	rest	-2.76978	PRP2	pre-mRNA-splicing factor ATP-dependent RNA helicase PRP2, putative (PRP2)	0	0	0	0	0	1	0	1	2
1468	PF3D7_0624600	rest	-2.7713	ISWI	SNF2 helicase, putative (ISWI)	0	0	0	1	0	0	0	0	1
1469	PF3D7_1103700	rest	-2.7713	CK2beta1	casein kinase II beta chain (CK2beta1)	0	0	0	1	0	0	0	1	2
1470	PF3D7_1403200	rest	-2.77438	null	conserved Plasmodium protein, unknown function	0	0	0	1	0	1	0	1	3
1471	PF3D7_1448200	rest	-2.79732	null	conserved Plasmodium protein, unknown function	0	0	0	1	0	0	0	1	2
1472	PF3D7_1417200	rest	-2.821	null	NOT family protein, putative	0	0	0	0	0	0	0	0	0
1473	PF3D7_1466900	rest	-2.821	null	rhoptry protein, putative	0	0	0	0	0	0	0	1	1
1474	PF3D7_0722400	rest	-2.84724	null	GTP-binding protein, putative	0	0	0	0	0	0	0	0	0
1475	PF3D7_0410800	rest	-2.89341	null	conserved Plasmodium protein, unknown function	0	0	0	1	0	1	0	0	2
1476	PF3D7_0212500	rest	-2.90192	null	conserved Plasmodium protein, unknown function	0	0	1	0	0	0	0	1	2
1477	PF3D7_1429800	rest	-2.92434	null	coatamer beta subunit, putative	0	0	1	0	0	1	0	1	3
1478	PF3D7_1327800	rest	-2.94483	null	ribose-phosphate pyrophosphokinase, putative	0	0	0	0	0	0	0	0	0
1479	PF3D7_1216200	rest	-2.97683	null	glycerol-3-phosphate dehydrogenase, putative	0	0	0	0	0	0	0	0	0
1480	PF3D7_1103600	rest	-2.99391	ALP2a	actin-like protein, putative (ALP2a)	0	0	0	0	0	0	0	0	0
1481	PF3D7_1419200	rest	-2.99503	null	thioredoxin-like protein, putative	0	0	0	0	0	0	0	0	0
1482	PF3D7_0629100	rest	-2.99829	NAPRT	nicotinate phosphoribosyltransferase, putative (NAPRT)	0	0	0	0	0	0	0	0	0
1483	PF3D7_1236000	rest	-3.01687	null	vesicle transport v-SNARE protein VTI1, putative	0	0	0	0	0	1	0	1	2
1484	PF3D7_1031500	rest	-3.02792	null	DEAD/DEAH box helicase, putative	0	0	0	0	0	0	0	1	1
1485	PF3D7_1036900	rest	-3.03382	null	conserved Plasmodium protein, unknown function	0	0	1	0	0	0	0	0	1
1486	PF3D7_0807200	rest	-3.1405	null	conserved Plasmodium membrane protein, unknown function	0	0	0	1	0	0	0	0	1
1487	PF3D7_0806500	rest	-3.15685	null	DnaJ protein, putative	0	0	0	0	0	0	0	1	1
1488	PF3D7_1109900	rest	-3.17414	RPL36	60S ribosomal protein L36 (RPL36)	0	0	1	0	0	0	1	1	3
1489	PF3D7_0800600	rest	-3.17784	null	Plasmodium exported protein (PHISTa), unknown function	0	0	0	0	0	0	1	1	2
1490	PF3D7_0922600	rest	-3.18172	null	glutamine synthetase, putative	0	0	0	0	0	0	0	1	1
1491	PF3D7_1421000	rest	-3.20243	null	conserved Plasmodium protein, unknown function	0	0	0	0	0	1	0	0	1
1492	PF3D7_0926700	rest	-3.20947	NADSYN	glutamine-dependent NAD(+) synthetase, putative (NADSYN)	0	0	0	0	0	0	0	0	0
1493	PF3D7_1010700	rest	-3.20947	null	dolichyl-phosphate-mannose protein mannosyltransferase, putative	0	0	0	1	0	1	0	1	3
1494	PF3D7_0415300	rest	-3.22519	CRK3	cdc2-related protein kinase 3 (CRK3)	0	0	0	0	1	0	0	0	0
1495	PF3D7_1145400	rest	-3.23074	DYN1	dynamin-like protein (DYN1)	0	0	0	0	0	0	0	0	0
1496	PF3D7_1416100	rest	-3.26163	SEY1	protein SEY1, putative (SEY1)	0	0	0	0	0	0	0	1	1
1497	PF3D7_1437000	rest	-3.26675	null	N-acetyltransferase, putative	0	0	0	0	0	0	0	0	0
1498	PF3D7_1020900	rest	-3.27483	ARF1	ADP-ribosylation factor (ARF1)	0	0	0	0	0	1	0	1	2
1499	PF3D7_1130100	rest	-3.27583	RPL38	60S ribosomal protein L38 (RPL38)	0	0	0	0	0	1	0	1	2
1500	PF3D7_1343800	rest	-3.27674	null	conserved Plasmodium protein, unknown function	0	0	0	0	0	0	0	0	0
1501	PF3D7_1406100	rest	-3.27674	null	conserved Plasmodium protein, unknown function	0	0	0	0	0	0	0	1	1
1502	PF3D7_1017900	rest	-3.29214	RPN5	26S proteasome regulatory subunit p55, putative (RPN5)	0	0	0	0	0	0	0	0	0
1503	PF3D7_1142700	rest	-3.29371	null	methyltransferase, putative	0	0	0	0	1	0	0	0	0
1504	PF3D7_0402400	rest	-3.29734	GEXP18	Plasmodium exported protein, unknown function (GEXP18)	0	0	1	0	1	0	0	0	1
1505	PF3D7_1446500	rest	-3.31696	null	conserved Plasmodium protein, unknown function	0	0	0	0	0	0	0	0	0
1506	PF3D7_1227600	rest	-3.33207	null	cyclin related protein, putative	0	1	0	0	1	0	0	1	2
1507	PF3D7_0319700	rest	-3.34233	ABCI3	ABC transporter I family member 1, putative (ABCI3)	0	0	0	0	0	0	1	1	2
1508	PF3D7_1219100	rest	-3.36198	null	clathrin heavy chain, putative	0	0	0	0	0	0	0	1	1
1509	PF3D7_1323400	rest	-3.36984	RPL23	60S ribosomal protein L23 (RPL23)	0	0	0	0	0	1	0	1	2
1510	PF3D7_1410700	rest	-3.38562	null	conserved Plasmodium protein, unknown function	0	0	0	0	0	0	0	0	0
1511	PF3D7_0931800	rest	-3.39882	null	proteasome subunit beta type-6, putative	0	0	0	0	0	0	0	1	1
1512	PF3D7_0903400	rest	-3.40435	null	DEAD/DEAH box helicase, putative	0	0	1	0	0	0	0	1	2
1513	PF3D7_1121400	rest	-3.4085	null	WD repeat-containing protein, putative	0	1	0	0	0	1	0	1	3
1514	PF3D7_0528100	rest	-3.41885	null	AP-1 complex subunit beta, putative	0	0	0	0	0	0	0	1	1
1515	PF3D7_1011700	rest	-3.42237	null	DNA repair protein RAD23, putative	0	0	0	0	0	1	0	1	2
1516	PF3D7_1032100	rest	-3.42658	DCP1	mRNA-decapping enzyme subunit 1, putative (DCP1)	0	1	0	0	1	0	0	0	1
1517	PF3D7_0923000	rest	-3.44249	RPB3	DNA-directed RNA polymerase II subunit RPB3, putative (RPB3)	0	0	0	0	1	0	0	1	1
1518	PF3D7_0520200	rest	-3.46433	null	conserved Plasmodium protein, unknown function	0	0	0	0	0	0	0	0	0
1519	PF3D7_1426800	rest	-3.46437	null	conserved Plasmodium protein, unknown function	0	0	0	0	0	1	0	1	2
1520	PF3D7_0724600	rest	-3.46547	null	protein kinase, putative	0	0	0	0	0	1	0	1	2
1521	PF3D7_0411100	rest	-3.47288	null	conserved Plasmodium protein, unknown function	0	0	0	0	0	0	0	1	1
1522	PF3D7_0715500	rest	-3.49543	null	mitochondrial ATP synthase F1, epsilon subunit, putative	0	0	0	0	0	1	0	1	2
1523	PF3D7_0106400	rest	-3.51035	null	pre-rRNA-processing protein TSR2, putative	0	0	0	0	1	0	0	1	1
1524	PF3D7_1019900	rest	-3.51035	ATG8	autophagy-related protein 8 (ATG8)	0	0	0	0	0	1	0	0	1
1525	PF3D7_1353700	rest	-3.51035	ROMO1	reactive oxygen species modulator 1, putative (ROMO1)	0	0	0	0	0	0	0	1	1
1526	PF3D7_0304400	rest	-3.55294	RPL44	60S ribosomal protein L44 (RPL44)	0	0	0	1	0	0	1	0	2
1527	PF3D7_0606900	rest	-3.56207	GLP2	glutaredoxin-like protein (GLP2)	0	0	1	0	0	1	0	1	3
1528	PF3D7_1314500	rest	-3.56704	null	cop-coated vesicle membrane protein p24 precursor, putative	0	0	0	0	0	1	0	1	2
1529	PF3D7_1122300	rest	-3.57842	null	conserved Plasmodium protein, unknown function	0	0	0	0	0	1	0	1	2
1530	PF3D7_0627500	rest	-3.59676	DJ1	protein DJ-1 (DJ1)	0	0	0	0	0	1	0	1	2
1531	PF3D7_1012400	rest	-3.59676	HGPRT	hypoxanthine-guanine phosphoribosyltransferase (HGPRT)	0	0	0	0	0	0	0	0	0
1532	PF3D7_1012600	rest	-3.59676	GMPS	GMP synthetase (GMPS)	0	0	0	0	0	0	0	1	1
1533	PF3D7_1338300	rest	-3.59676	null	elongation factor 1-gamma, putative	0	0	0	0	0	0	0	0	0
1534	PF3D7_1436000	rest	-3.59676	GPI	glucose-6-phosphate isomerase (GPI)	0	0	0	0	0	1	0	1	2
1535	PF3D7_1229400	rest	-3.60145	MIF	macrophage migration inhibitory factor (MIF)	0	0	0	0	0	0	0	0	0
1536	PF3D7_1403100	rest	-3.62466	null	conserved Plasmodium protein, unknown function	0	0	0	0	0	0	1	1	2
1537	PF3D7_1354600	rest	-3.63945	null	60S ribosomal protein L7-2, putative	0	0	0	0	1	0	0	0	0
1538	PF3D7_1455400	rest	-3.63945	HlyIII	hemolysin III (HlyIII)	0	0	0	0	0	0	0	0	0
1539	PF3D7_1458100	rest	-3.63945	PET117	protein PET117, putative (PET117)	0	0	0	0	0	1	0	0	1
1540	PF3D7_0616300	rest	-3.6434	null	conserved Plasmodium protein, unknown function	0	0	0	0	0	0	0	0	0
1541	PF3D7_1420400	rest	-3.64451	GlyRS	glycine--tRNA ligase (GlyRS)	0	0	0	0	0	0	0	0	0
1542	PF3D7_0207100	rest	-3.6513	null	conserved Plasmodium protein, unknown function	0	1	0	0	0	0	1	1	3
1543	PF3D7_0413900	rest	-3.65816	USP13	ubiquitin carboxyl-terminal hydrolase 13, putative (USP13)	0	0	0	0	0	1	0	1	2
1544	PF3D7_1443000	rest	-3.66231	SRPK2	serine/threonine protein kinase (SRPK2)	0	0	0	1	0	1	0	1	3
1545	PF3D7_0610700	rest	-3.67879	null	conserved Plasmodium protein, unknown function	0	1	0	0	0	1	0	1	3
1546	PF3D7_1349000	rest	-3.67925	null	conserved Plasmodium protein, unknown function	0	0	0	0	0	1	1	1	3
1547	PF3D7_1363100	rest	-3.67925	null	conserved Plasmodium protein, unknown function	0	0	0	0	0	1	1	1	3
1548	PF3D7_1427300	rest	-3.69547	null	conserved Plasmodium protein, unknown function	0	0	0	0	0	1	0	1	2
1549	PF3D7_1326100	rest	-3.72434	null	WD repeat-containing protein, putative	0	0	0	0	0	0	0	1	1
1550	PF3D7_0422500	rest	-3.73132	BRR2	pre-mRNA-splicing helicase BRR2, putative (BRR2)	0	0	1	0	0	0	0	1	2
1551	PF3D7_0407200	rest	-3.73676	PTH2	peptidyl-tRNA hydrolase 2, putative (PTH2)	0	0	0	1	0	0	0	1	2
1552	PF3D7_1324800	rest	-3.73934	DHFS-FPGS	dihydrofolate synthase/folylpolyglutamate synthase (DHFS-FPGS)	0	0	0	0	0	0	0	0	0
1553	PF3D7_0936000	asexual	-3.7625	REX2	ring-exported protein 2 (REX2)	0	0	0	0	0	0	0	0	0
1554	PF3D7_0317600	rest	-3.76381	RPS11	40S ribosomal protein S11, putative (RPS11)	0	0	0	0	0	0	0	1	1
1555	PF3D7_0631000	rest	-3.76815	null	tetratricopeptide repeat protein, putative	0	0	0	0	0	1	0	1	2
1556	PF3D7_0217800	rest	-3.77249	RPS26	40S ribosomal protein S26 (RPS26)	0	0	0	0	0	1	0	0	1
1557	PF3D7_0320900	rest	-3.80571	H2A.Z	histone H2A variant, putative (H2A.Z)	0	0	0	0	0	0	0	0	0
1558	PF3D7_0909900	rest	-3.8063	null	helicase with Zn-finger motif, putative	0	0	0	0	0	1	0	1	2
1559	PF3D7_0322400	rest	-3.81229	null	regulator of initiation factor 2 (eIF2)	0	0	0	0	0	1	0	0	1
1560	PF3D7_0918300	rest	-3.8157	EIF3F	eukaryotic translation initiation factor 3 subunit F, putative (EIF3F)	0	0	0	0	0	0	0	0	0
1561	PF3D7_1121600	rest	-3.81843	EXP1	exported protein 1 (EXP1)	0	0	0	1	0	0	0	0	1
1562	PF3D7_1433600	rest	-3.84335	SPC1	microsomal signal peptidase protein, putative (SPC1)	0	0	0	0	0	1	0	1	2
1563	PF3D7_1029400	rest	-3.86487	null	conserved Plasmodium protein, unknown function	0	0	0	0	0	0	0	1	1
1564	PF3D7_0511800	rest	-3.89632	INO1	inositol-3-phosphate synthase (INO1)	0	0	0	0	0	0	0	1	1
1565	PF3D7_0807500	rest	-3.89632	null	proteasome subunit alpha type-6, putative	0	0	0	0	0	1	0	1	2
1566	PF3D7_1212700	rest	-3.89632	EIF3A	eukaryotic translation initiation factor 3 subunit A, putative (EIF3A)	0	0	0	0	0	0	0	0	0
1567	PF3D7_1445900	rest	-3.90881	DDX5	ATP-dependent RNA helicase DDX5, putative (DDX5)	0	0	0	0	1	0	0	0	0
1568	PF3D7_0529000	rest	-3.90887	null	conserved Plasmodium protein, unknown function	0	0	0	0	0	1	0	1	2
1569	PF3D7_1476700	rest	-3.92074	null	lysophospholipase, putative	0	0	0	0	0	0	1	1	2
1570	PF3D7_0204400	rest	-3.96491	null	dynein light chain, putative	0	0	0	0	0	0	0	1	1
1571	PF3D7_1461500	rest	-3.97143	MND1	meiotic nuclear division protein 1, putative (MND1)	0	0	0	0	0	1	1	1	3
1572	PF3D7_0925800	rest	-3.98738	null	conserved Plasmodium protein, unknown function	0	0	0	0	0	1	0	1	2
1573	PF3D7_1456800	rest	-3.99859	VP1	V-type H(+)-translocating pyrophosphatase, putative (VP1)	0	0	0	0	0	0	0	0	0
1574	PF3D7_0807600	rest	-4.00953	null	conserved Plasmodium protein, unknown function	0	0	0	0	0	0	0	0	0
1575	PF3D7_1349600	rest	-4.01169	null	conserved Plasmodium protein, unknown function	0	0	0	0	1	0	0	0	0
1576	PF3D7_0816600	rest	-4.0291	ClpB1	chaperone protein ClpB1 (ClpB1)	0	0	0	0	0	0	0	0	0
1577	PF3D7_0617100	rest	-4.03251	null	AP-2 complex subunit alpha, putative	0	0	0	0	0	1	0	1	2
1578	PF3D7_1115400	rest	-4.03553	FP3	cysteine proteinase falcipain 3 (FP3)	0	0	0	0	0	0	0	0	0
1579	PF3D7_1327900	rest	-4.04032	null	conserved Plasmodium protein, unknown function	0	0	0	0	0	0	0	1	1
1580	PF3D7_0907600	rest	-4.05886	null	translation initiation factor SUI1, putative	0	0	0	0	1	0	0	1	1
1581	PF3D7_1010900	rest	-4.06385	null	conserved Plasmodium protein, unknown function	0	0	0	0	1	0	0	1	1
1582	PF3D7_1023500	rest	-4.06741	null	conserved Plasmodium protein, unknown function	0	0	0	1	0	1	0	0	2
1583	PF3D7_1431700	rest	-4.09246	null	60S ribosomal protein L14, putative	0	0	0	0	1	0	0	1	1
1584	PF3D7_0523400	rest	-4.10681	null	DnaJ protein, putative	0	0	0	1	0	0	0	0	1
1585	PF3D7_1111200	rest	-4.11211	null	conserved Plasmodium protein, unknown function	0	0	0	0	1	0	0	0	0
1586	PF3D7_0507800	rest	-4.12062	null	conserved Plasmodium protein, unknown function	0	0	0	0	0	0	0	1	1
1587	PF3D7_1234800	rest	-4.12625	SF3B3	splicing factor 3B subunit 3, putative (SF3B3)	0	0	0	1	0	0	0	0	1
1588	PF3D7_1238500	rest	-4.13641	null	conserved Plasmodium protein, unknown function	0	0	0	0	0	0	0	1	1
1589	PF3D7_1244100	rest	-4.14036	null	N-alpha-acetyltransferase 15, NatA auxiliary subunit, putative	0	0	0	1	0	0	0	0	1
1590	PF3D7_1401300	rest	-4.14546	null	aminopeptidase, putative	0	1	0	0	0	0	0	1	2
1591	PF3D7_1233900	rest	-4.16532	SENP1	sentrin-specific protease 1 (SENP1)	0	0	0	1	0	1	0	1	3
1592	PF3D7_1423800	rest	-4.17074	VPS3	vacuolar protein sorting-associated protein 3, putative (VPS3)	0	1	0	0	0	0	1	0	2
1593	PF3D7_1238100	rest	-4.17184	null	calcyclin binding protein, putative	0	0	0	0	0	0	0	1	1
1594	PF3D7_0216900	rest	-4.18435	null	conserved Plasmodium protein, unknown function	0	0	0	0	0	0	0	1	1
1595	PF3D7_0910700	rest	-4.18435	ALP5a	actin-like protein, putative (ALP5a)	0	0	0	0	0	0	0	1	1
1596	PF3D7_1005300	rest	-4.18435	null	conserved Plasmodium protein, unknown function	0	0	0	0	0	0	0	1	1
1597	PF3D7_1037800	rest	-4.18435	null	dynein intermediate chain, putative	0	0	0	0	0	0	0	1	1
1598	PF3D7_1127700	rest	-4.18435	null	conserved Plasmodium protein, unknown function	0	0	0	0	0	0	0	1	1
1599	PF3D7_1326200	rest	-4.18435	null	conserved Plasmodium protein, unknown function	0	0	0	0	0	0	0	1	1
1600	PF3D7_0825100	rest	-4.22795	null	conserved Plasmodium protein, unknown function	0	0	0	0	0	1	0	1	2
1601	PF3D7_1464800	rest	-4.22795	null	conserved Plasmodium protein, unknown function	0	0	0	0	0	1	0	1	2
1602	PF3D7_1011800	rest	-4.23074	PREBP	PRE-binding protein (PREBP)	0	0	0	0	0	0	0	0	0
1603	PF3D7_1144000	rest	-4.23135	RPS21	40S ribosomal protein S21 (RPS21)	0	0	0	0	0	0	0	1	1
1604	PF3D7_1423700	rest	-4.23443	null	conserved Plasmodium protein, unknown function	0	0	1	0	0	0	0	0	1
1605	PF3D7_1345800	rest	-4.23806	null	conserved Plasmodium protein, unknown function	0	0	0	1	0	0	0	1	2
1606	PF3D7_0616200	rest	-4.28043	NDC80	kinetochore protein NDC80, putative (NDC80)	0	0	0	0	0	0	0	0	0
1607	PF3D7_1004000	rest	-4.33242	null	60S ribosomal protein L13, putative	0	0	0	0	0	1	0	1	2
1608	PF3D7_1368100	rest	-4.33242	RPN11	26S proteasome regulatory subunit RPN11, putative (RPN11)	0	0	0	0	0	0	0	0	0
1609	PF3D7_1149100	rest	-4.35005	null	Plasmodium exported protein, unknown function	0	0	0	0	0	0	1	0	1
1610	PF3D7_1106000	rest	-4.35062	RUVB2	RuvB-like helicase 2 (RUVB2)	0	0	0	0	0	0	0	0	0
1611	PF3D7_0423200	rest	-4.37197	null	BSD-domain protein, putative	0	0	0	0	0	0	0	1	1
1612	PF3D7_1309000	rest	-4.37197	null	conserved Plasmodium protein, unknown function	0	0	0	0	0	1	0	1	2
1613	PF3D7_1319200	rest	-4.37197	null	conserved Plasmodium protein, unknown function	0	0	0	0	0	1	0	1	2
1614	PF3D7_1356600	rest	-4.37197	null	regulator of chromosome condensation, putative	0	0	0	0	0	0	0	1	1
1615	PF3D7_1357300	rest	-4.37197	null	dynein light chain, putative	0	0	0	0	0	0	0	1	1
1616	PF3D7_1430500	rest	-4.37197	null	conserved Plasmodium protein, unknown function	0	0	0	0	0	1	0	1	2
1617	PF3D7_1438800	rest	-4.37197	null	conserved Plasmodium protein, unknown function	0	0	0	0	0	1	0	1	2
1618	PF3D7_1119500	rest	-4.37959	null	AP-4 complex subunit mu, putative	0	0	0	0	0	1	0	0	1
1619	PF3D7_1207000	rest	-4.38727	null	conserved Plasmodium protein, unknown function	0	0	0	1	0	1	1	1	4
1620	PF3D7_1332600	rest	-4.38804	APN1	apurinic/apyrimidinic endonuclease Apn1, putative (APN1)	0	0	0	0	0	0	0	0	0
1621	PF3D7_0308900	rest	-4.39127	SF3B1	splicing factor 3B subunit 1, putative (SF3B1)	0	0	0	0	0	0	0	1	1
1622	PF3D7_0412000	rest	-4.42416	null	conserved Plasmodium protein, unknown function	0	0	0	0	1	0	0	0	0
1623	PF3D7_0628200	rest	-4.42672	PK4	protein kinase PK4 (PK4)	0	0	0	0	0	0	0	1	1
1624	PF3D7_0935500	rest	-4.4378	GEXP22	Plasmodium exported protein, unknown function (GEXP22)	0	0	0	0	1	0	0	0	0
1625	PF3D7_0416700	rest	-4.46953	null	CDGSH iron-sulfur domain-containing protein, putative	0	0	0	0	0	1	0	1	2
1626	PF3D7_0821300	rest	-4.47817	null	ATP-dependent RNA helicase prh1, putative	0	0	0	0	0	1	0	1	2
1627	PF3D7_0302700	rest	-4.47899	null	CDGSH iron-sulfur domain-containing protein, putative	0	0	0	0	0	0	0	0	0
1628	PF3D7_0905100	rest	-4.49496	NUP100	nucleoporin NUP100/NSP100, putative (NUP100)	0	0	0	0	0	0	0	0	0
1629	PF3D7_0602200	rest	-4.51656	null	MYND finger protein, putative	0	0	0	0	0	0	0	1	1
1630	PF3D7_1409200	rest	-4.52398	null	conserved Plasmodium protein, unknown function	0	0	0	0	0	0	0	0	0
1631	PF3D7_0530600	rest	-4.53227	null	XAP-5 DNA binding protein, putative	0	0	0	0	0	0	1	1	2
1632	PF3D7_1468900	rest	-4.54347	null	conserved Plasmodium protein, unknown function	0	0	0	0	0	0	0	1	1
1633	PF3D7_1239900	rest	-4.56295	VPS16	vacuolar protein sorting-associated protein 16, putative (VPS16)	0	1	0	0	0	0	0	1	2
1634	PF3D7_1007700	rest	-4.56701	ApiAP2	transcription factor with AP2 domain(s) (ApiAP2)	0	0	0	0	0	0	0	0	0
1635	PF3D7_1462000	rest	-4.57644	TLP1	thioredoxin-like protein (TLP1)	0	0	0	0	0	1	0	1	2
1636	PF3D7_1119000	rest	-4.58042	null	acyl-CoA-binding protein, putative	0	0	0	1	0	0	0	0	1
1637	PF3D7_1322200	rest	-4.62466	null	conserved Plasmodium protein, unknown function	0	0	0	1	1	1	0	1	3
1638	PF3D7_0517700	rest	-4.63328	EIF3B	eukaryotic translation initiation factor 3 subunit B, putative (EIF3B)	0	0	0	0	0	0	0	0	0
1639	PF3D7_0813900	rest	-4.63328	null	40S ribosomal protein S16, putative	0	0	0	0	0	1	0	1	2
1640	PF3D7_1454700	rest	-4.63328	null	6-phosphogluconate dehydrogenase, decarboxylating, putative	0	0	0	0	0	1	0	1	2
1641	PF3D7_1109200	rest	-4.65185	null	pre-mRNA splicing factor, putative	0	0	0	0	0	0	0	1	1
1642	PF3D7_1311400	asexual	-4.66205	AP1M1	AP-1 complex subunit mu-1 (AP1M1)	0	1	0	1	0	1	0	1	4
1643	PF3D7_1338100	rest	-4.67666	RPN3	26S proteasome regulatory subunit RPN3, putative (RPN3)	0	0	0	0	0	0	0	0	0
1644	PF3D7_1473200	rest	-4.68476	null	DnaJ protein, putative	0	0	0	0	1	0	0	0	0
1645	PF3D7_1317300	rest	-4.7199	null	conserved Plasmodium protein, unknown function	0	0	0	0	0	0	0	0	0
1646	PF3D7_0630400	rest	-4.73043	null	conserved Plasmodium protein, unknown function	0	1	0	0	0	1	0	1	3
1647	PF3D7_0715800	rest	-4.78629	null	drug/metabolite exporter, drug/metabolite transporter	0	0	0	0	0	1	0	1	2
1648	PF3D7_0729200	rest	-4.82609	AOP	1-cys peroxiredoxin (AOP)	0	0	0	0	1	0	0	1	1
1649	PF3D7_0903600	rest	-4.84976	null	conserved Plasmodium protein, unknown function	0	0	0	0	0	1	1	1	3
1650	PF3D7_0216600	rest	-4.9053	null	MtN3-like protein	0	0	0	0	0	1	0	1	2
1651	PF3D7_0522100	rest	-4.9053	null	conserved Plasmodium protein, unknown function	0	0	0	0	1	0	0	0	0
1652	PF3D7_1107200	rest	-4.9053	null	conserved Plasmodium protein, unknown function	0	0	0	0	0	1	0	1	2
1653	PF3D7_1202600	rest	-4.92539	null	conserved protein, unknown function	0	1	0	0	0	1	0	0	2
1654	PF3D7_0523300	rest	-4.92635	null	conserved Plasmodium protein, unknown function	0	1	1	0	0	1	1	1	5
1655	PF3D7_1118100	rest	-4.93901	null	AP-1 complex subunit sigma, putative	0	0	0	0	0	1	0	1	2
1656	PF3D7_1247900	rest	-4.96455	null	nucleolar rRNA processing protein, putative	0	0	0	0	0	0	0	0	0
1657	PF3D7_0909300	rest	-4.96491	ARP	apoptosis-related protein (ARP)	0	0	0	0	0	0	0	1	1
1658	PF3D7_0923500	rest	-4.97896	null	cyclin-dependent kinases regulatory subunit, putative	0	0	0	0	0	1	0	1	2
1659	PF3D7_0932900	rest	-4.97896	null	conserved Plasmodium protein, unknown function	0	0	0	0	0	0	0	1	1
1660	PF3D7_0309300	rest	-4.99019	null	N2227-like protein, putative	0	0	0	0	1	0	0	1	1
1661	PF3D7_0815300	rest	-4.99346	null	FAD-dependent monooxygenase, putative	0	1	0	0	0	1	0	1	3
1662	PF3D7_1145100	rest	-5.00896	SEC21	coatomer subunit gamma, putative (SEC21)	0	0	0	0	0	0	0	1	1
1663	PF3D7_1457500	rest	-5.04933	VPS4	vacuolar protein sorting-associated protein 4 (VPS4)	0	0	0	0	1	0	0	0	0
1664	PF3D7_1415300	rest	-5.08474	null	RNA-binding protein Nova-1, putative	0	0	0	0	1	0	0	0	0
1665	PF3D7_0303400	rest	-5.10894	DHHC1	palmitoyltransferase (DHHC1)	0	0	0	0	0	0	0	1	1
1666	PF3D7_1226400	rest	-5.10894	null	conserved Plasmodium protein, unknown function	0	0	0	0	0	0	0	1	1
1667	PF3D7_0219400	rest	-5.10932	null	ribosome associated membrane protein RAMP4, putative	0	0	0	0	0	0	0	0	0
1668	PF3D7_1358000	rest	-5.12344	null	patatin-like phospholipase, putative	0	1	0	0	0	1	1	1	4
1669	PF3D7_0528800	rest	-5.14792	null	nucleolar preribosomal GTPase, putative	0	1	0	0	0	0	0	0	1
1670	PF3D7_1210100	rest	-5.14792	SYN2	syntaxin, Qa-SNARE family (SYN2)	0	1	0	0	0	0	0	1	2
1671	PF3D7_1018300	rest	-5.20188	null	conserved Plasmodium protein, unknown function	0	0	0	0	0	0	1	1	2
1672	PF3D7_0318200	rest	-5.21337	RPB1	DNA-directed RNA polymerase II subunit RPB1 (RPB1)	0	0	0	0	0	0	0	1	1
1673	PF3D7_0716800	rest	-5.23074	EIF3I	eukaryotic translation initiation factor 3 subunit I, putative (EIF3I)	0	0	0	0	0	0	0	0	0
1674	PF3D7_0204200	rest	-5.23604	null	conserved Plasmodium protein, unknown function	0	0	0	0	0	0	0	1	1
1675	PF3D7_0925600	rest	-5.25578	null	zinc binding protein (Yippee), putative	0	0	0	0	0	1	0	1	2
1676	PF3D7_1412700	rest	-5.30278	null	AAA family ATPase, putative	0	0	0	0	0	1	0	1	2
1677	PF3D7_1244200	rest	-5.33119	TFB2	RNA polymerase II transcription factor B subunit 2, putative (TFB2)	0	0	0	0	0	0	0	0	0
1678	PF3D7_1402700	rest	-5.33119	SR140	U2 snRNP-associated SURP motif-containing protein, putative (SR140)	0	0	0	0	0	0	0	1	1
1679	PF3D7_0606600	rest	-5.34497	null	conserved Plasmodium protein, unknown function	0	0	0	0	0	0	0	1	1
1680	PF3D7_0606300	rest	-5.3454	null	conserved Plasmodium protein, unknown function	0	0	0	0	0	1	0	1	2
1681	PF3D7_1460700	rest	-5.34878	RPL27	60S ribosomal protein L27 (RPL27)	0	0	0	0	0	1	0	1	2
1682	PF3D7_1135900	rest	-5.35276	null	3-oxo-5-alpha-steroid 4-dehydrogenase, putative	0	0	0	1	0	1	1	0	3
1683	PF3D7_0416500	rest	-5.37479	null	repressor of RNA polymerase III transcription MAF1, putative	0	0	0	0	1	0	0	1	1
1684	PF3D7_1343700	rest	-5.37779	K13	kelch protein K13 (K13)	0	0	0	0	0	0	0	0	0
1685	PF3D7_1013600	rest	-5.38184	null	conserved Plasmodium protein, unknown function	0	0	1	0	0	1	1	1	4
1686	PF3D7_1355900	rest	-5.3824	null	conserved protein, unknown function	0	0	0	0	0	0	0	1	1
1687	PF3D7_0518200	rest	-5.41997	null	SWIB/MDM2 domain-containing protein, putative	0	0	0	0	0	0	1	0	1
1688	PF3D7_1230200	rest	-5.43378	null	vacuolar transporter chaperone, putative, pseudogene	0	0	0	0	0	1	1	1	3
1689	PF3D7_0908300	rest	-5.45372	null	conserved Plasmodium membrane protein, unknown function	0	0	0	0	0	1	0	0	1
1690	PF3D7_1405900	rest	-5.45931	null	RNA-binding protein, putative	0	0	1	0	0	0	0	0	1
1691	PF3D7_1444100	rest	-5.47317	null	conserved Plasmodium protein, unknown function	0	0	0	0	0	0	1	1	2
1692	PF3D7_1412100	rest	-5.48497	null	conserved Plasmodium protein, unknown function	0	0	0	0	0	0	0	0	0
1693	PF3D7_1355800	rest	-5.48615	SF3B5	splicing factor 3B subunit 5, putative (SF3B5)	0	0	0	0	0	0	0	1	1
1694	PF3D7_1406300	rest	-5.4908	GDPD	glycerophosphodiester phosphodiesterase (GDPD)	0	0	0	0	0	0	0	0	0
1695	PF3D7_0423700	rest	-5.49828	ETRAMP4	early transcribed membrane protein 4 (ETRAMP4)	0	0	0	0	1	0	0	0	0
1696	PF3D7_1012900	rest	-5.52185	ATG18	autophagy-related protein 18, putative (ATG18)	0	0	0	0	0	0	0	1	1
1697	PF3D7_1311000	rest	-5.52398	ISD11	protein ISD11, putative (ISD11)	0	1	0	0	0	0	0	0	1
1698	PF3D7_1336800	rest	-5.52555	NUDC	nuclear movement protein, putative (NUDC)	0	0	1	0	0	1	0	1	3
1699	PF3D7_0715900	rest	-5.53852	null	zinc transporter, putative	0	0	0	0	0	0	0	0	0
1700	PF3D7_1009200	rest	-5.54987	null	small subunit rRNA synthesis-associated protein, putative	0	0	0	0	0	1	0	1	2
1701	PF3D7_1025800	rest	-5.54987	null	conserved Plasmodium protein, unknown function	0	0	0	0	0	1	0	1	2
1702	PF3D7_1372100	rest	-5.54987	GEXP04	Plasmodium exported protein (PHISTb), unknown function (GEXP04)	0	0	0	0	1	0	0	0	0
1703	PF3D7_1476500	rest	-5.54987	null	probable protein, unknown function	0	0	0	0	1	0	0	0	0
1704	PF3D7_1459400	rest	-5.55797	null	conserved Plasmodium protein, unknown function	0	0	0	0	0	0	0	0	0
1705	PF3D7_1212000	rest	-5.58396	TPx(Gl)	glutathione peroxidase-like thioredoxin peroxidase (TPx(Gl))	0	0	0	0	0	0	0	0	0
1706	PF3D7_0812700	rest	-5.59337	null	RNA-binding protein (U1 snRNP-like), putative	0	1	0	0	0	0	0	0	1
1707	PF3D7_0607000	rest	-5.59392	null	translation initiation factor IF-2, putative	0	0	0	0	0	0	0	0	0
1708	PF3D7_0920800	rest	-5.59676	IMPDH	inosine-5'-monophosphate dehydrogenase (IMPDH)	0	0	0	0	0	0	0	0	0
1709	PF3D7_1118300	rest	-5.60045	null	insulinase, putative	0	0	0	0	0	0	0	0	0
1710	PF3D7_0618700	rest	-5.629	null	trafficking protein particle complex subunit 6A, putative	0	0	0	0	0	0	0	0	0
1711	PF3D7_0904700	rest	-5.63107	HU	bacterial histone-like protein (HU)	0	0	0	0	1	0	0	0	0
1712	PF3D7_1037100	rest	-5.63134	PyKII	pyruvate kinase 2 (PyKII)	0	0	0	0	0	0	0	0	0
1713	PF3D7_0624200	rest	-5.63782	null	conserved Plasmodium protein, unknown function	0	0	0	0	0	0	0	0	0
1714	PF3D7_0607600	rest	-5.669	SAS6	spindle assembly abnormal protein 6, putative (SAS6)	0	0	0	0	0	0	0	0	0
1715	PF3D7_0109300	rest	-5.6939	null	fatty acid elongation protein, GNS1/SUR4 family, putative	0	0	0	0	0	1	0	1	2
1716	PF3D7_0303600	rest	-5.6939	Plrx	plasmoredoxin (Plrx)	0	0	0	0	1	0	0	1	1
1717	PF3D7_0626600	rest	-5.6939	null	conserved Plasmodium protein, unknown function	0	0	0	0	1	0	0	1	1
1718	PF3D7_1205300	rest	-5.6939	null	conserved Plasmodium protein, unknown function	0	0	0	0	0	1	0	1	2
1719	PF3D7_1333800	rest	-5.72323	null	conserved Plasmodium protein, unknown function	0	0	0	0	0	0	0	0	0
1720	PF3D7_0610900	rest	-5.75799	SPT5	transcription elongation factor SPT5, putative (SPT5)	0	0	0	0	1	0	0	0	0
1721	PF3D7_1357900	rest	-5.76935	null	pyrroline-5-carboxylate reductase	0	0	0	0	0	0	0	1	1
1722	PF3D7_1416200	rest	-5.78185	MCA3	metacaspase-like protein (MCA3)	0	0	0	0	1	0	0	1	1
1723	PF3D7_0714500	rest	-5.79387	null	transcription elongation factor s-II, putative	0	0	1	0	0	0	0	1	2
1724	PF3D7_0519700	rest	-5.80051	null	conserved Plasmodium protein, unknown function	0	0	0	1	0	1	0	1	3
1725	PF3D7_1206700	rest	-5.81191	null	eukaryotic translation initiation factor 5, putative	0	0	0	0	0	0	0	0	0
1726	PF3D7_0916100	rest	-5.81291	TRX3	thioredoxin 3 (TRX3)	0	0	0	0	0	0	0	1	1
1727	PF3D7_1318500	rest	-5.81291	null	conserved Plasmodium protein, unknown function	0	0	0	0	0	1	0	0	1
1728	PF3D7_1470400	rest	-5.81291	MPC2	mitochondrial pyruvate carrier protein 2, putative (MPC2)	0	0	0	0	0	1	0	1	2
1729	PF3D7_0617800	rest	-5.83075	H2A	histone H2A (H2A)	0	0	0	0	0	0	0	0	0
1730	PF3D7_0610400	rest	-5.83932	H3	histone H3 (H3)	0	0	0	0	0	0	0	0	0
1731	PF3D7_0723800	rest	-5.8654	null	conserved Plasmodium protein, unknown function	0	0	0	0	0	0	0	0	0
1732	PF3D7_1365900	rest	-5.87325	null	ubiquitin-60S ribosomal protein L40	0	0	0	1	0	0	1	1	3
1733	PF3D7_0111400	rest	-5.89321	GEXP19	conserved Plasmodium protein, unknown function (GEXP19)	0	0	0	0	1	0	0	0	0
1734	PF3D7_1229700	rest	-5.8978	null	conserved Plasmodium protein, unknown function	0	0	0	0	0	1	1	1	3
1735	PF3D7_1138600	rest	-5.91629	null	beta-catenin-like protein 1, putative	0	0	0	0	0	1	0	0	1
1736	PF3D7_0103000	rest	-5.95693	null	vacuolar protein sorting-associated protein VTA1, putative	0	0	0	0	0	1	0	1	2
1737	PF3D7_0209300	rest	-5.95693	IspF	2C-methyl-D-erythritol 2,4-cyclodiphosphate synthase (IspF)	0	0	0	0	0	1	0	0	1
1738	PF3D7_0213000	rest	-5.95693	null	conserved Plasmodium protein, unknown function	0	0	0	0	0	1	0	1	2
1739	PF3D7_0307400	rest	-5.95693	ClpP	ATP-dependent Clp protease proteolytic subunit (ClpP)	0	0	0	0	0	1	0	0	1
1740	PF3D7_0311600	rest	-5.95693	null	dolichyl-diphosphooligosaccharide--protein glycosyltransferase subunit 1, putative	0	0	0	0	0	1	0	1	2
1741	PF3D7_0515100	rest	-5.95693	ROM9	rhomboid protease ROM9 (ROM9)	0	0	0	0	0	1	0	1	2
1742	PF3D7_0604700	rest	-5.95693	GILP	glyoxalase I (GILP)	0	0	0	0	0	1	0	0	1
1743	PF3D7_0614900	rest	-5.95693	null	conserved Plasmodium membrane protein, unknown function	0	0	0	0	0	1	0	1	2
1744	PF3D7_0624700	rest	-5.95693	null	N-acetylglucosaminylphosphatidylinositol deacetylase, putative	0	0	0	0	0	1	0	0	1
1745	PF3D7_0903000	rest	-5.95693	null	conserved protein, unknown function	0	0	0	0	0	0	0	0	0
1746	PF3D7_0907900	rest	-5.95693	PDF	peptide deformylase (PDF)	0	0	0	0	1	0	0	0	0
1747	PF3D7_0929000	rest	-5.95693	TAF7	transcription initiation factor TFIID subunit 7, putative (TAF7)	0	0	0	0	1	0	0	0	0
1748	PF3D7_0931200	rest	-5.95693	Sel2	selenoprotein (Sel2)	0	0	0	0	0	0	0	1	1
1749	PF3D7_0933300	rest	-5.95693	null	conserved Plasmodium protein, unknown function	0	0	0	0	0	1	0	1	2
1750	PF3D7_1013700	rest	-5.95693	null	conserved Plasmodium protein, unknown function	0	0	0	0	0	1	0	0	1
1751	PF3D7_1023400	rest	-5.95693	null	HORMA domain protein, putative	0	0	0	0	0	1	0	1	2
1752	PF3D7_1112200	rest	-5.95693	COQ4	ubiquinone biosynthesis protein COQ4, putative (COQ4)	0	0	0	0	1	0	0	1	1
1753	PF3D7_1121200	rest	-5.95693	null	conserved Plasmodium protein, unknown function	0	0	0	0	0	1	0	1	2
1754	PF3D7_1126600	rest	-5.95693	null	steryl ester hydrolase, putative	0	0	0	0	0	1	0	1	2
1755	PF3D7_1214700	rest	-5.95693	null	conserved Plasmodium protein, unknown function	0	0	0	0	0	1	0	1	2
1756	PF3D7_1221600	rest	-5.95693	null	protein TSSC1, putative	0	0	0	0	0	0	0	1	1
1757	PF3D7_1231500	rest	-5.95693	null	mitosis protein dim1, putative	0	0	0	0	0	0	0	0	0
1758	PF3D7_1327400	rest	-5.95693	null	conserved Plasmodium protein, unknown function	0	0	0	0	1	0	0	0	0
1759	PF3D7_1339900	rest	-5.95693	ABCB5	ABC transporter B family member 5, putative (ABCB5)	0	0	0	0	0	1	0	1	2
1760	PF3D7_1350000	rest	-5.95693	null	conserved Plasmodium protein, unknown function	0	0	0	0	0	1	0	1	2
1761	PF3D7_1356700	rest	-5.95693	null	DnaJ protein, putative	0	0	0	0	0	1	0	1	2
1762	PF3D7_1403300	rest	-5.95693	null	conserved Plasmodium protein, unknown function	0	0	0	0	0	1	0	0	1
1763	PF3D7_1436800	rest	-5.95693	ClpR	ATP-dependent Clp protease proteolytic subunit (ClpR)	0	0	0	0	0	1	0	0	1
1764	PF3D7_1445500	rest	-5.95693	null	conserved Plasmodium protein, unknown function	0	0	0	0	0	0	0	1	1
1765	PF3D7_1472800	rest	-5.95693	null	conserved Plasmodium protein, unknown function	0	0	0	0	1	0	0	0	0
1766	PF3D7_0501200	rest	-5.96831	PIESP2	parasite-infected erythrocyte surface protein (PIESP2)	0	0	0	0	0	0	0	0	0
1767	PF3D7_1417500	rest	-5.96831	CBF5	H/ACA ribonucleoprotein complex subunit 4, putative (CBF5)	0	0	0	1	0	0	0	0	1
1768	PF3D7_1004400	rest	-5.9714	null	RNA-binding protein, putative	0	0	0	0	0	0	0	0	0
1769	PF3D7_0630800	rest	-5.9917	null	conserved Plasmodium protein, unknown function	0	0	0	0	0	0	0	1	1
1770	PF3D7_1134900	rest	-5.9917	null	conserved Plasmodium protein, unknown function	0	0	0	0	0	0	0	1	1
1771	PF3D7_0629400	rest	-6.00092	null	RNA-binding protein, putative	0	0	1	0	1	0	0	1	2
1772	PF3D7_0717900	rest	-6.04291	null	thioredoxin-like protein	0	0	0	1	0	1	0	1	3
1773	PF3D7_1467600	rest	-6.05339	null	conserved Plasmodium protein, unknown function	0	0	0	0	1	0	0	1	1
1774	PF3D7_1025000	rest	-6.07992	null	formin 2, putative	0	0	0	0	0	0	0	0	0
1775	PF3D7_0821700	rest	-6.09729	null	60S ribosomal protein L22, putative	0	0	0	0	0	0	0	1	1
1776	PF3D7_0627800	rest	-6.10213	ACS	acetyl-CoA synthetase, putative (ACS)	0	0	0	0	0	0	0	0	0
1777	PF3D7_1148700	rest	-6.15197	GEXP12	Plasmodium exported protein (PHISTc), unknown function (GEXP12)	0	0	0	0	1	0	0	0	0
1778	PF3D7_1448900	rest	-6.16083	null	conserved Plasmodium protein, unknown function	0	0	0	0	0	1	1	1	3
1779	PF3D7_0526600	rest	-6.2079	null	conserved Plasmodium protein, unknown function	0	0	1	0	0	0	1	1	3
1780	PF3D7_0513600	rest	-6.21332	null	deoxyribodipyrimidine photo-lyase, putative	0	0	0	0	1	0	0	0	0
1781	PF3D7_0728000	rest	-6.21824	null	eukaryotic translation initiation factor 2 alpha subunit, putative	0	0	0	0	0	0	0	0	0
1782	PF3D7_1337000	rest	-6.22758	null	endopeptidase, putative	0	0	0	0	0	0	0	1	1
1783	PF3D7_1139800	rest	-6.25578	null	conserved Plasmodium protein, unknown function	0	0	0	0	0	0	0	0	0
1784	PF3D7_1402000	rest	-6.25578	null	conserved Plasmodium protein, unknown function	0	0	0	0	0	0	0	1	1
1785	PF3D7_0316500	rest	-6.27133	NUF2	kinetochore protein NUF2, putative (NUF2)	0	0	0	1	1	0	0	0	1
1786	PF3D7_0318300	rest	-6.27331	null	conserved Plasmodium protein, unknown function	0	0	0	0	0	1	0	1	2
1787	PF3D7_0212300	rest	-6.29589	null	peptide chain release factor subunit 1, putative	0	0	0	0	0	0	0	0	0
1788	PF3D7_0422900	rest	-6.30486	null	conserved Plasmodium protein, unknown function	0	0	0	0	0	1	1	1	3
1789	PF3D7_0930100	rest	-6.30486	null	conserved Plasmodium protein, unknown function	0	0	0	0	0	1	1	0	2
1790	PF3D7_1234000	rest	-6.30486	null	conserved Plasmodium protein, unknown function	0	0	0	0	0	1	1	1	3
1791	PF3D7_0323700	rest	-6.31998	SART1	U4/U6.U5 tri-snRNP-associated protein 1, putative (SART1)	0	0	0	0	0	0	0	0	0
1792	PF3D7_1313700	rest	-6.34889	null	septum formation protein MAF homologue, putative	0	0	0	0	0	0	0	0	0
1793	PF3D7_1124100	rest	-6.37126	null	neutral-sphingomyelinase activation factor protein, putative	0	0	0	0	0	0	0	0	0
1794	PF3D7_1438100	rest	-6.39091	SEC62	secretory complex protein 62 (SEC62)	0	0	0	0	0	0	0	1	1
1795	PF3D7_1468100	rest	-6.41885	null	conserved Plasmodium protein, unknown function	0	0	0	0	0	0	0	0	0
1796	PF3D7_0813600	rest	-6.4559	null	translation initiation factor SUI1, putative	0	0	0	0	0	0	0	0	0
1797	PF3D7_1457200	rest	-6.46296	TRX1	thioredoxin 1 (TRX1)	0	0	0	0	0	1	0	1	2
1798	PF3D7_1126400	rest	-6.48823	null	large ribosomal subunit processing factor, putative	0	1	0	0	1	0	0	1	2
1799	PF3D7_0318900	rest	-6.49006	null	conserved protein, unknown function	0	0	0	1	0	0	0	1	2
1800	PF3D7_1136300	rest	-6.49126	TSN	tudor staphylococcal nuclease (TSN)	0	0	0	0	0	0	0	0	0
1801	PF3D7_1434800	rest	-6.52738	null	mitochondrial acidic protein MAM33, putative	0	0	0	0	1	0	0	1	1
1802	PF3D7_1118400	rest	-6.55685	null	haloacid dehalogenase-like hydrolase, putative	0	0	0	0	0	0	0	0	0
1803	PF3D7_0907400	rest	-6.58396	ClpY	ATP-dependent protease ATPase subunit ClpY (ClpY)	0	0	0	0	0	0	0	0	0
1804	PF3D7_0603600	rest	-6.6037	null	conserved Plasmodium protein, unknown function	0	0	0	0	0	0	0	1	1
1805	PF3D7_1229500	rest	-6.65434	CCT3	T-complex protein 1 subunit gamma (CCT3)	0	0	0	0	0	0	0	1	1
1806	PF3D7_1471100	rest	-6.65434	EXP2	exported protein 2 (EXP2)	0	0	0	0	0	0	0	0	0
1807	PF3D7_1019400	rest	-6.66683	null	60S ribosomal protein L30e, putative	0	0	0	0	0	0	0	0	0
1808	PF3D7_0503900	rest	-6.68539	null	conserved Plasmodium protein, unknown function	0	0	0	1	0	0	0	0	1
1809	PF3D7_1210300	rest	-6.69671	null	conserved Plasmodium protein, unknown function	0	0	0	0	1	0	0	0	0
1810	PF3D7_0802200	rest	-6.74931	1-CysPxn	1-cys peroxiredoxin (1-CysPxn)	0	0	0	0	0	1	0	1	2
1811	PF3D7_0913800	rest	-6.77879	null	conserved Plasmodium protein, unknown function	0	1	1	0	0	1	1	1	5
1812	PF3D7_1236100	rest	-6.78132	null	clustered-asparagine-rich protein	0	0	1	0	0	0	0	0	1
1813	PF3D7_1332700	rest	-6.78701	null	DEAD/DEAH box ATP-dependent RNA helicase, putative	0	0	0	0	1	0	0	0	0
1814	PF3D7_1034700	rest	-6.84074	null	ADP-ribosylation factor, putative	0	0	0	0	0	1	0	1	2
1815	PF3D7_1215400	rest	-6.84074	null	conserved Plasmodium protein, unknown function	0	0	0	0	1	0	0	1	1
1816	PF3D7_1324500	rest	-6.84074	null	DEAD box helicase, putative	0	0	0	0	0	1	0	1	2
1817	PF3D7_1366400	rest	-6.85668	RHOP148	rhoptry protein RHOP148 (RHOP148)	0	0	0	0	0	1	0	1	2
1818	PF3D7_0807800	rest	-6.86448	RPN10	26S proteasome regulatory subunit RPN10, putative (RPN10)	0	0	0	0	0	0	0	1	1
1819	PF3D7_1015300	rest	-6.9076	METAP1b	methionine aminopeptidase 1b, putative (METAP1b)	0	0	0	0	0	0	0	1	1
1820	PF3D7_0705700	rest	-6.94288	null	40S ribosomal protein S29, putative	0	0	0	0	0	0	1	0	1
1821	PF3D7_0301600	rest	-6.95975	GEXP21	Plasmodium exported protein (hyp1), unknown function (GEXP21)	0	0	0	0	1	0	0	1	1
1822	PF3D7_1243000	rest	-6.95975	SYN16	syntaxin, Qa-SNARE family (SYN16)	0	0	0	0	0	1	0	1	2
1823	PF3D7_1202400	rest	-6.96491	CYP26	peptidyl-prolyl cis-trans isomerase (CYP26)	0	1	0	0	0	0	0	0	1
1824	PF3D7_0825500	rest	-7.02078	KRI1	protein KRI1, putative (KRI1)	0	0	0	0	0	0	0	0	0
1825	PF3D7_0215700	rest	-7.02103	RPB2	DNA-directed RNA polymerase II subunit RPB2, putative (RPB2)	0	0	0	0	0	0	0	1	1
1826	PF3D7_1313000	rest	-7.08973	Nedd8	ubiquitin-like protein nedd8 homologue, putative (Nedd8)	0	0	0	0	0	1	0	1	2
1827	PF3D7_0517900	rest	-7.10378	null	zinc finger protein, putative	0	0	0	0	0	0	0	0	0
1828	PF3D7_0524300	rest	-7.10378	null	conserved Plasmodium protein, unknown function	0	0	0	0	0	0	0	0	0
1829	PF3D7_0920000	rest	-7.10378	ELO3	long chain fatty acid elongation enzyme, putative (ELO3)	0	0	0	0	1	0	0	0	0
1830	PF3D7_1238300	rest	-7.10378	null	cell cycle control protein, putative	0	0	0	0	0	1	0	1	2
1831	PF3D7_1245300	rest	-7.10378	UBC12	NEDD8-conjugating enzyme UBC12, putative (UBC12)	0	0	0	0	0	1	0	1	2
1832	PF3D7_1355300	rest	-7.10378	SET6	histone-lysine N-methyltransferase, putative (SET6)	0	0	0	0	0	0	0	0	0
1833	PF3D7_1369100	rest	-7.10378	null	conserved Plasmodium protein, unknown function	0	0	0	0	0	1	0	1	2
1834	PF3D7_1022800	rest	-7.10894	GcpE	4-hydroxy-3-methylbut-2-en-1-yl diphosphate synthase (GcpE)	0	1	0	0	0	0	0	0	1
1835	PF3D7_1359400	rest	-7.12026	CELF1	CUGBP Elav-like family member 1 (CELF1)	0	0	0	0	0	0	0	1	1
1836	PF3D7_0516800	rest	-7.12702	ApiAP2	transcription factor with AP2 domain(s) (ApiAP2)	0	1	0	0	0	1	0	1	3
1837	PF3D7_0937200	rest	-7.15276	null	lysophospholipase, putative	0	0	0	0	1	0	0	0	0
1838	PF3D7_0819600	rest	-7.15644	null	conserved Plasmodium protein, unknown function	0	0	0	0	0	0	0	0	0
1839	PF3D7_1452500	rest	-7.16481	BET1	SNARE protein, putative (BET1)	0	0	0	0	0	1	0	1	2
1840	PF3D7_1118200	rest	-7.16933	null	heat shock protein 90, putative	0	0	0	0	0	0	0	0	0
1841	PF3D7_0806300	rest	-7.18866	null	ferlin, putative	0	0	0	0	0	1	1	1	3
1842	PF3D7_0108300	rest	-7.21498	null	conserved Plasmodium protein, unknown function	0	0	0	0	0	0	0	0	0
1843	PF3D7_1304900	rest	-7.24567	null	DNA-directed RNA polymerase 2, putative	0	0	0	0	0	0	0	0	0
1844	PF3D7_0914900	rest	-7.24969	null	BSD-domain protein, putative	0	0	0	0	0	1	0	0	1
1845	PF3D7_0615100	rest	-7.34925	ENR	enoyl-acyl carrier reductase (ENR)	0	0	1	0	1	0	0	1	2
1846	PF3D7_1233400	rest	-7.37328	null	conserved Plasmodium membrane protein, unknown function	0	0	0	0	0	1	0	0	1
1847	PF3D7_1239000	rest	-7.3824	null	HD superfamily phosphohydrolase protein	0	1	0	0	0	0	0	1	2
1848	PF3D7_1123500	rest	-7.41363	null	conserved Plasmodium protein, unknown function	0	0	0	0	0	0	0	1	1
1849	PF3D7_0203000	rest	-7.44324	ROPE	repetitive organellar protein, putative (ROPE)	0	0	0	0	0	0	1	1	2
1850	PF3D7_1427600	rest	-7.4517	null	CorA-like Mg2+ transporter protein, putative	0	0	0	0	1	0	0	0	0
1851	PF3D7_1112400	rest	-7.45931	null	conserved Plasmodium protein, unknown function	0	0	0	0	0	0	0	1	1
1852	PF3D7_0906700	rest	-7.46088	LRR9	leucine-rich repeat protein (LRR9)	0	0	0	0	1	0	0	0	0
1853	PF3D7_0936400	rest	-7.46088	REX4	ring-exported protein 4 (REX4)	0	0	0	0	1	0	0	1	1
1854	PF3D7_1238000	rest	-7.46088	null	COPI associated protein, putative	0	0	0	0	0	0	0	0	0
1855	PF3D7_1226900	rest	-7.47308	null	conserved Plasmodium protein, unknown function	0	0	0	0	0	0	0	0	0
1856	PF3D7_1211800	rest	-7.47573	PfpUB	polyubiquitin (PfpUB)	0	0	0	0	0	0	0	1	1
1857	PF3D7_0526800	rest	-7.49343	null	conserved Plasmodium protein, unknown function	0	0	0	0	0	0	0	0	0
1858	PF3D7_1117500	rest	-7.5312	null	tyrosine--tRNA ligase	0	0	1	0	0	0	0	0	1
1859	PF3D7_0203400	rest	-7.56824	null	conserved Plasmodium protein, unknown function	0	0	0	0	0	0	0	0	0
1860	PF3D7_0315600	rest	-7.57128	null	conserved Plasmodium protein, unknown function	0	0	0	0	1	0	0	0	0
1861	PF3D7_0721100	rest	-7.60133	null	conserved Plasmodium protein, unknown function	0	0	0	1	0	0	0	0	1
1862	PF3D7_0402100	rest	-7.65425	null	Plasmodium exported protein (PHISTb), unknown function	0	0	1	0	0	0	0	0	1
1863	PF3D7_0709200	rest	-7.66535	GLP3	glutaredoxin-like protein (GLP3)	0	0	0	0	0	0	0	1	1
1864	PF3D7_0514700	rest	-7.69743	null	conserved Plasmodium protein, unknown function	0	1	0	0	0	0	0	1	2
1865	PF3D7_0705100	rest	-7.7097	null	conserved Plasmodium protein, unknown function	0	0	0	0	0	0	0	1	1
1866	PF3D7_1461600	rest	-7.71317	SF3B2	splicing factor 3B subunit 2, putative (SF3B2)	0	0	0	0	0	0	0	1	1
1867	PF3D7_0420100	rest	-7.76429	RIO2	serine/threonine protein kinase RIO2 (RIO2)	0	0	0	0	1	0	0	0	0
1868	PF3D7_0531400	rest	-7.76429	null	conserved Plasmodium protein, unknown function	0	0	0	0	0	0	0	0	0
1869	PF3D7_1416300	rest	-7.76429	null	conserved protein, unknown function	0	0	0	0	0	1	0	1	2
1870	PF3D7_1203400	rest	-7.781	null	transporter, putative	0	1	0	0	0	0	0	1	2
1871	PF3D7_1352600	rest	-7.8088	null	protein kinase, putative	0	0	0	0	0	0	1	0	1
1872	PF3D7_0207200	rest	-7.80938	IscA1	iron-sulfur assembly protein, putative (IscA1)	0	0	0	0	0	1	0	1	2
1873	PF3D7_0214400	rest	-7.80938	null	conserved Plasmodium protein, unknown function	0	0	0	0	0	0	0	0	0
1874	PF3D7_0914800	rest	-7.80938	null	GINS complex subunit Psf3, putative	0	0	0	0	0	1	0	1	2
1875	PF3D7_1015700	rest	-7.80938	null	tubulin binding cofactor c, putative	0	0	0	0	0	0	0	0	0
1876	PF3D7_1024500	rest	-7.80938	null	conserved Plasmodium protein, unknown function	0	0	0	0	1	0	0	1	1
1877	PF3D7_1138100	rest	-7.80938	URM1	ubiquitin-related modifier 1, putative (URM1)	0	0	0	0	0	0	0	0	0
1878	PF3D7_1141200	rest	-7.80938	null	conserved Plasmodium protein, unknown function	0	0	0	0	0	0	0	1	1
1879	PF3D7_1405700	rest	-7.80938	null	RING zinc finger protein, putative	0	0	0	0	0	1	0	1	2
1880	PF3D7_1426900	rest	-7.80938	null	ubiquinol-cytochrome c reductase hinge protein, putative	0	0	0	0	0	0	0	1	1
1881	PF3D7_1206200	rest	-7.8157	EIF3C	eukaryotic translation initiation factor 3 subunit C, putative (EIF3C)	0	0	0	0	0	0	0	0	0
1882	PF3D7_0611900	rest	-7.8459	null	lsm12, putative	0	1	0	0	0	0	0	0	1
1883	PF3D7_0801900	rest	-7.8459	null	conserved Plasmodium protein, unknown function	0	1	0	0	0	0	0	0	1
1884	PF3D7_0810700	rest	-7.86127	null	conserved Plasmodium protein, unknown function	0	0	1	0	0	0	1	0	2
1885	PF3D7_0906800	rest	-7.86127	null	probable protein, unknown function	0	0	1	0	1	0	0	0	1
1886	PF3D7_0923800	rest	-7.86977	TRXR	thioredoxin reductase (TRXR)	0	0	0	0	0	1	0	1	2
1887	PF3D7_1114700	rest	-7.89733	CLK3	serine/threonine protein kinase, putative (CLK3)	0	0	0	0	0	0	0	1	1
1888	PF3D7_0621500	rest	-7.92839	RPP1	ribonuclease P/MRP protein subunit RPP1, putative (RPP1)	0	0	0	0	1	0	0	0	0
1889	PF3D7_1110600	rest	-7.92839	null	mitochondrial ribosomal protein L11 precursor, putative	0	0	0	0	1	0	0	0	0
1890	PF3D7_1246700	rest	-7.92839	null	conserved Plasmodium protein, unknown function	0	0	0	0	0	0	0	1	1
1891	PF3D7_1316400	rest	-7.92839	null	conserved Plasmodium protein, unknown function	0	0	0	0	0	1	0	0	1
1892	PF3D7_0103100	rest	-7.93079	VPS51	vacuolar protein sorting-associated protein 51, putative (VPS51)	0	0	0	0	0	0	1	0	1
1893	PF3D7_0422700	rest	-7.93487	null	eukaryotic initiation factor, putative	0	0	0	0	0	0	0	1	1
1894	PF3D7_0933900	rest	-7.94331	null	conserved Plasmodium protein, unknown function	0	0	0	0	0	0	0	0	0
1895	PF3D7_1461800	rest	-7.96372	null	conserved Plasmodium protein, unknown function	0	0	0	0	1	0	0	1	1
1896	PF3D7_1427800	rest	-7.96455	RRP41	exosome complex exonuclease RRP41, putative (RRP41)	0	0	0	0	0	0	0	1	1
1897	PF3D7_1305000	rest	-8.00434	null	conserved Plasmodium protein, unknown function	0	0	0	0	0	1	0	0	1
1898	PF3D7_1124700	rest	-8.03553	MGE1	GrpE protein homolog, mitochondrial, putative (MGE1)	0	0	0	0	0	0	0	0	0
1899	PF3D7_0410300	rest	-8.03656	PPM1	protein phosphatase PPM1, putative (PPM1)	0	0	0	0	0	1	0	0	1
1900	PF3D7_1009000	rest	-8.04593	null	diphthine synthase, putative	0	1	0	0	0	0	1	1	3
1901	PF3D7_1432900	rest	-8.0525	null	SF-assemblin, putative	0	1	0	0	0	0	0	0	1
1902	PF3D7_0514600	rest	-8.06313	null	ribose 5-phosphate epimerase, putative	0	0	0	0	0	0	0	1	1
1903	PF3D7_1143900	rest	-8.06313	null	carbohydrate kinase, putative	0	0	0	0	0	0	0	1	1
1904	PF3D7_0911400	rest	-8.07143	null	conserved Plasmodium protein, unknown function	0	0	0	0	0	0	1	1	2
1905	PF3D7_0104700	rest	-8.07241	null	transporter, putative	0	0	0	0	0	0	0	0	0
1906	PF3D7_0206200	rest	-8.07241	PAT	pantothenate transporter (PAT)	0	0	0	0	0	1	0	0	1
1907	PF3D7_0218300	rest	-8.07241	null	apicoplast RNA methyltransferase precursor, putative	0	0	0	0	0	0	0	0	0
1908	PF3D7_0310000	rest	-8.07241	null	50S ribosomal protein L9, apicoplast, putative	0	0	0	0	0	0	0	0	0
1909	PF3D7_0310800	rest	-8.07241	null	conserved Plasmodium protein, unknown function	0	0	0	0	0	1	0	1	2
1910	PF3D7_0315500	rest	-8.07241	null	mitochondrial ribosomal protein L29/L47 precursor, putative	0	0	0	0	0	0	0	0	0
1911	PF3D7_0322300	rest	-8.07241	DGAT	diacylglycerol O-acyltransferase (DGAT)	0	0	0	0	0	0	0	1	1
1912	PF3D7_0414300	rest	-8.07241	null	Rab5-interacting protein, putative	0	0	0	0	0	1	0	1	2
1913	PF3D7_0419200	rest	-8.07241	null	CGI-141 protein homolog, putative	0	0	0	0	0	0	0	0	0
1914	PF3D7_0515200	rest	-8.07241	null	conserved Plasmodium protein, unknown function	0	0	0	0	0	0	0	0	0
1915	PF3D7_0904200	rest	-8.07241	null	conserved Plasmodium protein, unknown function	0	0	0	0	0	0	0	0	0
1916	PF3D7_0908800	rest	-8.07241	null	transporter, putative	0	0	0	0	0	0	0	0	0
1917	PF3D7_1009300	rest	-8.07241	null	conserved Plasmodium protein, unknown function	0	0	0	0	0	0	0	0	0
1918	PF3D7_1315000	rest	-8.07241	null	conserved Plasmodium protein, unknown function	0	0	0	0	0	1	0	1	2
1919	PF3D7_1336000	rest	-8.07241	null	conserved Plasmodium protein, unknown function	0	0	0	0	0	1	0	1	2
1920	PF3D7_1345200	rest	-8.07241	ROM6	rhomboid protease ROM6, putative (ROM6)	0	0	0	0	0	0	0	1	1
1921	PF3D7_1403600	rest	-8.07241	Sel1	selenoprotein (Sel1)	0	0	0	0	0	0	0	0	0
1922	PF3D7_1432200	rest	-8.07241	null	conserved Plasmodium protein, unknown function	0	0	0	0	0	1	0	0	1
1923	PF3D7_1453300	rest	-8.07241	null	conserved protein, unknown function	0	0	0	0	0	0	0	0	0
1924	PF3D7_1458900	rest	-8.07241	TVP23	golgi apparatus membrane protein TVP23, putative (TVP23)	0	0	0	0	0	1	0	0	1
1925	PF3D7_1460200	rest	-8.07241	null	conserved Plasmodium protein, unknown function	0	0	0	0	0	0	0	0	0
1926	PF3D7_1468500	rest	-8.07241	DER1-1	derlin-1 (DER1-1)	0	0	0	0	0	0	0	1	1
1927	PF3D7_1472500	rest	-8.07241	null	conserved Plasmodium protein, unknown function	0	0	0	0	0	0	0	0	0
1928	PF3D7_1475000	rest	-8.07241	null	mediator complex subunit 31, putative	0	0	0	0	0	0	0	0	0
1929	PF3D7_0813000	rest	-8.0924	null	conserved Plasmodium protein, unknown function	0	0	0	0	0	0	0	1	1
1930	PF3D7_0505800	rest	-8.151	SUMO	small ubiquitin-related modifier (SUMO)	0	0	1	0	0	1	0	0	2
1931	PF3D7_0722700	rest	-8.1573	null	conserved Plasmodium protein, unknown function	0	0	0	0	0	1	1	1	3
1932	PF3D7_1329000	rest	-8.16518	null	DNA-directed RNA polymerase 3 largest subunit	0	1	0	0	0	0	0	0	1
1933	PF3D7_0606100	rest	-8.1657	null	RNA-binding protein, putative	0	0	0	0	0	0	0	1	1
1934	PF3D7_0314200	rest	-8.16735	null	conserved Plasmodium protein, unknown function	0	0	0	0	0	0	1	0	1
1935	PF3D7_0523000	rest	-8.16933	MDR1	multidrug resistance protein 1 (MDR1)	0	0	0	0	0	0	0	0	0
1936	PF3D7_0214100	rest	-8.16933	SEC31	protein transport protein SEC31 (SEC31)	0	0	0	0	0	0	0	0	0
1937	PF3D7_1020700	rest	-8.17729	null	histone acetyltransferase, putative	0	0	0	0	0	0	0	0	0
1938	PF3D7_1311500	rest	-8.18541	RPT1	26S protease regulatory subunit 7, putative (RPT1)	0	0	0	0	0	0	0	0	0
1939	PF3D7_1368200	rest	-8.18541	ABCE1	ABC transporter E family member 1, putative (ABCE1)	0	0	0	0	0	0	0	0	0
1940	PF3D7_1465200	rest	-8.22687	null	conserved Plasmodium protein, unknown function	0	0	0	0	0	0	0	0	0
1941	PF3D7_0629500	rest	-8.2308	null	amino acid transporter, putative	0	1	0	0	0	0	1	0	2
1942	PF3D7_1014800	rest	-8.23976	null	conserved Plasmodium protein, unknown function	0	0	0	1	0	0	1	1	3
1943	PF3D7_1354900	rest	-8.24525	null	conserved Plasmodium protein, unknown function	0	0	0	0	0	1	1	1	3
1944	PF3D7_0318800	rest	-8.25578	null	triosephosphate isomerase, putative	0	1	0	0	0	0	0	0	1
1945	PF3D7_0719500	rest	-8.25578	null	LEM3/CDC50 family protein, putative	0	1	0	0	0	1	0	1	3
1946	PF3D7_1134600	rest	-8.2996	null	zinc finger protein, putative	0	0	0	0	1	0	0	0	0
1947	PF3D7_0420400	rest	-8.34079	RRF2	ribosome-recycling factor (RRF2)	0	0	0	0	1	0	0	1	1
1948	PF3D7_0502400	rest	-8.36744	MSP8	merozoite surface protein 8 (MSP8)	0	0	0	0	1	0	0	1	1
1949	PF3D7_1441800	rest	-8.37328	null	vacuolar-sorting protein SNF7, putative	0	0	0	0	0	0	0	1	1
1950	PF3D7_1130500	rest	-8.41106	null	conserved Plasmodium protein, unknown function	0	0	0	0	0	0	1	0	1
1951	PF3D7_0410400	rest	-8.41637	RRP4	exosome complex component RRP4, putative (RRP4)	0	0	0	0	0	1	0	1	2
1952	PF3D7_0406700	rest	-8.44926	null	conserved Plasmodium protein, unknown function	0	0	0	0	0	0	0	1	1
1953	PF3D7_0907700	rest	-8.45343	null	subunit of proteaseome activator complex, putative	0	0	0	0	0	0	0	0	0
1954	PF3D7_1466200	rest	-8.45968	null	conserved Plasmodium protein, unknown function	0	0	0	0	1	0	0	1	1
1955	PF3D7_1033400	rest	-8.46428	HAD1	haloacid dehalogenase-like hydrolase (HAD1)	0	0	0	0	0	0	0	0	0
1956	PF3D7_1449100	rest	-8.47383	null	conserved Plasmodium protein, unknown function	0	0	0	0	0	0	0	0	0
1957	PF3D7_1443600	rest	-8.47817	null	conserved Plasmodium protein, unknown function	0	0	0	0	0	0	0	1	1
1958	PF3D7_1107400	rest	-8.4899	RAD51	DNA repair protein RAD51 (RAD51)	0	0	0	0	0	0	0	0	0
1959	PF3D7_0927400	rest	-8.5028	null	conserved Plasmodium protein, unknown function	0	0	0	1	0	0	0	1	2
1960	PF3D7_1146300	rest	-8.53992	null	conserved Plasmodium protein, unknown function	0	0	0	0	0	0	0	0	0
1961	PF3D7_1426100	rest	-8.54387	null	basic transcription factor 3b, putative	0	0	0	0	0	0	0	1	1
1962	PF3D7_1314900	rest	-8.54951	P44	general transcription factor IIH subunit 2 (P44)	0	0	0	0	0	0	0	0	0
1963	PF3D7_0929500	rest	-8.57842	null	conserved protein, unknown function	0	1	0	0	0	0	0	1	2
1964	PF3D7_0906100	rest	-8.61425	VPS46	vacuolar protein sorting-associated protein 46, putative (VPS46)	0	0	0	0	0	0	0	0	0
1965	PF3D7_0612800	rest	-8.66535	P12p	6-cysteine protein (P12p)	0	0	0	1	0	0	0	0	1
1966	PF3D7_0801400	rest	-8.66535	null	probable protein, unknown function	0	0	0	0	0	0	0	1	1
1967	PF3D7_1467700	rest	-8.66535	null	conserved Plasmodium protein, unknown function	0	0	0	0	0	0	0	0	0
1968	PF3D7_1120000	rest	-8.69078	null	conserved Plasmodium protein, unknown function	0	0	0	1	0	0	0	0	1
1969	PF3D7_1476800	rest	-8.69261	null	lysophospholipase, putative	0	0	0	0	0	0	1	1	2
1970	PF3D7_1469800	rest	-8.69635	null	conserved Plasmodium protein, unknown function	0	0	0	0	0	0	0	0	0
1971	PF3D7_1305500	rest	-8.7212	MKP1	mitogen-activated protein kinase phosphatase 1, putative (MKP1)	0	0	0	0	0	0	1	0	1
1972	PF3D7_1459600	rest	-8.78629	null	conserved Plasmodium protein, unknown function	0	0	0	1	0	0	0	0	1
1973	PF3D7_0809900	rest	-8.80571	JmjC1	JmjC domain containing protein (JmjC1)	0	1	1	0	0	0	0	0	2
1974	PF3D7_1368900	rest	-8.80859	null	conserved Plasmodium protein, unknown function	0	0	0	1	0	0	1	0	2
1975	PF3D7_0213200	rest	-8.80938	null	conserved Plasmodium protein, unknown function	0	0	0	0	0	0	0	0	0
1976	PF3D7_0528500	rest	-8.80938	CPalpha	F-actin-capping protein subunit alpha, putative (CPalpha)	0	0	0	0	0	0	0	0	0
1977	PF3D7_0723500	rest	-8.80938	null	dynactin subunit 5, putative	0	0	0	0	0	0	0	1	1
1978	PF3D7_0724400	rest	-8.80938	PAM18	mitochondrial import inner membrane translocase subunit TIM14, putative (PAM18)	0	0	0	0	0	0	0	0	0
1979	PF3D7_0906910	rest	-8.80938	null	tubulin-specific chaperone, putative	0	0	0	0	0	1	0	1	2
1980	PF3D7_0929700	rest	-8.80938	null	conserved Plasmodium protein, unknown function	0	0	0	0	0	0	0	1	1
1981	PF3D7_1029200	rest	-8.80938	null	WD repeat-containing protein, putative	0	0	0	0	0	0	0	1	1
1982	PF3D7_1115900	rest	-8.80938	DHHC9	palmitoyltransferase, putative (DHHC9)	0	0	0	0	0	0	0	0	0
1983	PF3D7_1238200	rest	-8.80938	null	conserved Plasmodium protein, unknown function	0	0	0	0	0	0	0	0	0
1984	PF3D7_0407500	rest	-8.81254	null	mitochondrial carrier protein, putative	0	0	0	0	0	0	0	1	1
1985	PF3D7_0906890	rest	-8.81254	null	conserved Plasmodium protein, unknown function	0	0	0	0	0	1	0	1	2
1986	PF3D7_1025400	rest	-8.82569	null	conserved Plasmodium membrane protein, unknown function	0	0	0	0	0	0	0	0	0
1987	PF3D7_0416400	rest	-8.83442	HAT1	histone acetyltransferase, putative (HAT1)	0	0	0	0	0	1	0	0	1
1988	PF3D7_1212100	rest	-8.83545	PPP1	peripheral plastid protein 1, putative (PPP1)	0	1	0	0	0	0	0	0	1
1989	PF3D7_0608300	rest	-8.83844	null	conserved Plasmodium protein, unknown function	0	0	1	0	0	0	0	0	1
1990	PF3D7_0111900	rest	-8.84872	null	conserved protein, unknown function	0	1	0	0	0	0	0	0	1
1991	PF3D7_1419600	rest	-8.85073	null	conserved Plasmodium protein, unknown function	0	0	0	0	0	1	0	0	1
1992	PF3D7_1434500	rest	-8.85828	null	dynein-related AAA-type ATPase, putative	0	0	0	0	0	0	0	1	1
1993	PF3D7_0912500	rest	-8.86099	null	conserved Plasmodium protein, unknown function	0	0	0	0	0	0	0	1	1
1994	PF3D7_0801800	rest	-8.87235	null	mannose-6-phosphate isomerase, putative	0	0	0	0	0	0	0	0	0
1995	PF3D7_0630900	rest	-8.90249	HAS1	ATP-dependent RNA helicase HAS1 (HAS1)	0	0	0	0	1	0	0	0	0
1996	PF3D7_1404900	rest	-8.90589	null	conserved Plasmodium protein, unknown function	0	0	0	0	1	0	0	0	0
1997	PF3D7_0503500	rest	-8.91113	null	protein kinase, putative	0	0	0	0	1	0	0	0	0
1998	PF3D7_1032900	rest	-8.91113	null	RNA polymerase II-associated protein 1, putative	0	0	0	0	0	1	0	0	1
[truncated: 3,625 more rows]
