# Supplementary material for: Probabilistic data integration identifies reliable gametocyte-specific proteins and transcripts in malaria parasites
Source: Sci Rep. 2018 Jan 11;8:410. doi: 10.1038/s41598-017-18840-7 (PMC5765010; doi:10.1038/s41598-017-18840-7)
Supplement: Supplementary file 6 — Table S5 seroprevalence [file 41598_2017_18840_MOESM6_ESM.xlsx]

## Sheet: Summary
Comparison of antibody responses in the serum of malaria-positive individuals from the Gambia
For all patients, asexual parasites were confirmed by microscopy.
Patients with no microscopically detectable gametocytes (gamneg, n=63)
Patients with microscopically detectable gametocytes (gampos, n=164)
Reactions to 70 Pf antigens were measured on a protein microarray and compared between groups using Fisher's exact test, corrected for multiple testing
Tested antigens included gametocyte gold standard (label "gametocyte") and other Pf genes (label "predicted") with high ranks in the integrated gametocyte-specificity scoring.
Significantly higher reactions in gampos group when the adjusted p value was <0.05 (highlighted in blue)
See also Supplementary figure S3
Scores for the gametocyte-specifictiy of the transcripts of the hits are noted in the properties tab

## Sheet: Fishers exact on seroprevalence
antigen_ID	label_Bayesian	gamPOS_reactive	gamPOS_nonreactive	gamneg_reactive	gamneg_nonreactive	Fisher's exact p value	adjusted p value (Benjamini-Hochberg)
PF3D7_0107400.1o1_478	predicted	77	87	18	45	0.0158725	0.071942
PF3D7_0114000.e2s1_167	predicted	20	144	9	54	0.661887	0.815343
PF3D7_0114000.e2s2_271	predicted	29	135	14	49	0.452533	0.606796
PF3D7_0303900.e2s1_643	predicted	26	138	7	56	0.40881	0.589459
PF3D7_0306500.e1s1_61	predicted	27	137	5	58	0.135038	0.30125
PF3D7_0309100.iso1.exon5.amp1_700	predicted	69	95	21	42	0.288879	0.495708
PF3D7_0417000.1o2_674	predicted	77	87	23	40	0.180112	0.352718
PF3D7_0513000.e1s1_161	predicted	75	89	16	47	0.00628381	0.050098
PF3D7_0620100.2o2_88	predicted	75	89	14	49	0.00133615	0.03958
PF3D7_0708700.1o1_288	predicted	18	146	5	58	0.626669	0.785837
PF3D7_0721700_647	predicted	13	151	5	58	1	1.0025
PF3D7_0829600.1o1_672	predicted	40	124	12	51	0.481369	0.617339
PF3D7_0829600.e2_635	predicted	68	96	14	49	0.0084429	0.0517503
PF3D7_0936600.2o2_230	predicted	40	124	10	53	0.210911	0.384411
PF3D7_1011500.1o1_37	predicted	72	92	23	40	0.367995	0.560849
PF3D7_1021100.iso1.exon1.amp1_338	predicted	14	150	3	60	0.410872	0.589459
PF3D7_1021100.iso1.exon1.amp2_723	predicted	49	115	14	49	0.320691	0.525108
PF3D7_1215100.e1s1_436	predicted	63	101	20	43	0.441761	0.606796
PF3D7_1218800.e1s1_264	predicted	68	96	14	49	0.0084429	0.0517503
PF3D7_1218800.e2s1_462	predicted	48	116	10	53	0.0420577	0.15745
PF3D7_1251000.e1s1_458	predicted	108	56	27	36	0.00238617	0.03958
PF3D7_1304100.e1s1_457	predicted	83	81	17	46	0.00162234	0.03958
PF3D7_1304100.e2s1_255	predicted	47	117	20	43	0.745366	0.902079
PF3D7_1319800.1o1_296	predicted	51	113	12	51	0.0971022	0.254246
PF3D7_1326000.2o4_100	predicted	59	105	14	49	0.0568334	0.175471
PF3D7_1439600.1o1_675	predicted	88	76	18	45	0.000994133	0.03958
PF3D7_1449000.3o3_491	predicted	27	137	6	57	0.212779	0.384411
PF3D7_1449000.e3_633	predicted	69	95	13	50	0.00317828	0.03958
PF3D7_1462700.e2s1_236	predicted	39	125	12	51	0.483088	0.617339
PF3D7_1465000.1o1_487	predicted	92	72	26	37	0.0540029	0.175471
PF3D7_0109100.e1s1_459	gametocyte	27	137	3	60	0.0266432	0.112207
PF3D7_0109100.e2s1_83	gametocyte	26	138	14	49	0.330257	0.525108
PF3D7_0115100.e2s1_659	gametocyte	13	151	5	58	1	1.0025
PF3D7_0208900.e1s2_651	gametocyte	7	157	5	58	0.321146	0.525108
PF3D7_0208900.e1s3_472	gametocyte	78	86	20	43	0.0363975	0.144046
PF3D7_0209000.s2_242	gametocyte	19	145	7	56	1	1.0025
PF3D7_0209000.s3_66	gametocyte	29	135	12	51	0.847971	0.975582
PF3D7_0209000.s4_65	gametocyte	30	134	11	52	1	1.0025
PF3D7_0406200_36	gametocyte	46	118	11	52	0.124076	0.30125
PF3D7_0513700.e3s1_656	gametocyte	79	85	23	40	0.136571	0.30125
PF3D7_0513700.sA_530	gametocyte	89	75	25	38	0.0548988	0.175471
PF3D7_1031000.1o1_106	gametocyte	93	71	28	35	0.104468	0.263669
PF3D7_1038400.e1s1_541	gametocyte	62	102	38	25	0.00277778	0.03958
PF3D7_1038400.e3s1_149	gametocyte	64	100	31	32	0.178461	0.352718
PF3D7_1038400.e7s1_358	gametocyte	41	123	10	53	0.158466	0.33864
PF3D7_1038400.sA_529	gametocyte	84	80	20	43	0.0111634	0.0583171
PF3D7_1038400.sB_531	gametocyte	7	157	3	60	1	1.0025
PF3D7_1121800.s1_45	gametocyte	0	164	0	63	1	1.0025
PF3D7_1121800.s2_54	gametocyte	65	99	17	46	0.0900248	0.244874
PF3D7_1121800.s3_44	gametocyte	55	109	25	38	0.438534	0.606796
PF3D7_1216500.e1s1_51	gametocyte	135	29	52	11	1	1.0025
PF3D7_1250100.e1s1_347	gametocyte	72	92	26	37	0.766017	0.911334
PF3D7_1250100.e1s2_348	gametocyte	35	129	10	53	0.457538	0.606796
PF3D7_1250100.e1s3_466	gametocyte	69	95	15	48	0.0136936	0.0664035
PF3D7_1253000.2o2_509	gametocyte	69	95	20	43	0.173542	0.352718
PF3D7_1346700.e1s1_73	gametocyte	66	98	13	50	0.00527723	0.050098
PF3D7_1346800.e1s1_428	gametocyte	58	106	14	49	0.0791182	0.224031
PF3D7_1407000.e1s1_257	gametocyte	78	86	17	46	0.00658455	0.050098
PF3D7_1407000.e1s2_80	gametocyte	13	151	5	58	1	1.0025
PF3D7_1426500.e1s1_259	gametocyte	72	92	19	44	0.0697807	0.206027
PF3D7_1455800.e1s1_644	gametocyte	77	87	17	46	0.00679972	0.050098
PF3D7_1455800.e2s1_275	gametocyte	27	137	5	58	0.135038	0.30125
PF3D7_1455800.e2s2_345	gametocyte	82	82	27	36	0.374892	0.560849
PF3D7_1470500.5o6_511	gametocyte	43	121	15	48	0.865172	0.979307
PF3D7_1470500.6o6_300	gametocyte	55	109	15	48	0.199077	0.379132
PF3D7_1475500.e1s1_471	gametocyte	51	113	11	52	0.0458892	0.163112
PF3D7_1475500.e1s2_652	gametocyte	54	110	16	47	0.335963	0.525108
PF3D7_1477300.iso1.exon1.amp1_712	gametocyte	81	83	19	44	0.0109853	0.0583171
PF3D7_1477300.iso1.exon2.amp1_522	gametocyte	38	126	10	53	0.277751	0.488564
PF3D7_1477700.2o2_484	gametocyte	21	143	7	56	0.824556	0.964482

## Sheet: properties of potential markers
				Bayesian gametocyte specificity of transcript
antigen	gene_ID	gene description	predicted homolog	transcript score	transcript rank	category
PF3D7_1251000.e1s1_458	PF3D7_1251000	conserved Plasmodium protein, unknown function	co-chaperone HSP20	10.4333	300	gct-specific
PF3D7_1439600.1o1_675	PF3D7_1439600	conserved Plasmodium protein, unknown function	MLRQ protein (subunit of complex IV)	-4.95854	4175	asexually expressed
PF3D7_1304100.e1s1_457	PF3D7_1304100	DNA ligase I (LigI)		6.62105	873	gct-enriched
PF3D7_0620100.2o2_88	PF3D7_0620100	conserved Plasmodium protein, unknown function	none detected	3.99392	1686	non-specific
PF3D7_1449000.e3_633	PF3D7_1449000	gamete egress and sporozoite traversal protein, putative (GEST)		12.7617	138	gct-specific
