# Supplementary material for: Probabilistic data integration identifies reliable gametocyte-specific proteins and transcripts in malaria parasites
Source: Sci Rep. 2018 Jan 11;8:410. doi: 10.1038/s41598-017-18840-7 (PMC5765010; doi:10.1038/s41598-017-18840-7)
Supplement: Supplementary file 7 — Table S6 function predictions [file 41598_2017_18840_MOESM7_ESM.xlsx]

## Sheet: summary
Predictions of the function of yet uncharacterized, highly gametocyte-specific proteins
Homology searches using webtools at
https://toolkit.tuebingen.mpg.de/#/tools/hhpred
or
http://www.ebi.ac.uk/Tools/hmmer/search/jackhmmer
Entries in bold font have higher probability, i.e. E-value <5, p value <0.05

## Sheet: predictions
gene_ID	set_label	ProductDescription	HHpred/pfam	Jhmmer	comments
PF3D7_0107400	rest	conserved Plasmodium protein, unknown function	ubiquitin-like	converged after 2 iterations, all of 33 matches uncharacterized
PF3D7_0306500	rest	conserved Plasmodium protein, unknown function	nothing significant	converged after 2 iterations, all of 36 matches uncharacterized
PF3D7_0309100	rest	conserved Plasmodium protein, unknown function	nothing significant	mostly uncharacterized, LDLR chaperone MESD or LDLR chap. Boca
PF3D7_0311800	rest	conserved protein, unknown function	pfam05873 Mt_ATP-synt_D ATP synthase D chain, mitochondrial (ATP5H)	mostly uncharacterized, ATP synthase subunit d (mitochondrial)
PF3D7_0417000	rest	conserved Plasmodium protein, unknown function	nothing significant	mostly uncharacterized, multiple isoforrms of deleted in malign. brain tumors, scavenger receptor cya-rich type 1 protein M130
PF3D7_0513000	rest	conserved Plasmodium protein, unknown function	pfam03633 Glycosyl hydrolase family 65, fucose binding	uncharacterized/Zinc finger lsd1 subclass family protein/
PF3D7_0515600	rest	conserved Plasmodium protein, unknown function	OST-HTH domain - found in MARF1 and TDRD (and Oskar)	MARF1
PF3D7_0608600	gametocyte	conserved Plasmodium protein, unknown function	nothing significant	converged with 16 matches only, all uncharacterized (except Py ring ery-surface antigen)
PF3D7_0620100	rest	conserved Plasmodium protein, unknown function	DbpA RNA binding domain, zinc ribbon	Tetratricopeptide TPR_2 repeat protein
PF3D7_0621100	rest	conserved Plasmodium protein, unknown function	methyltransferase, TPR	TPR-containing
PF3D7_0703800	rest	conserved Plasmodium protein, unknown function	coiled coil protein	mostly uncharacterized
PF3D7_0802900	rest	conserved Plasmodium protein, unknown function	pfam09568 RE_MjaI MjaI restriction endonuclease	converged after 2 iterations, all of 49 matches uncharacterized
PF3D7_0815400	rest	conserved Apicomplexan protein, unknown function	Poxvirus A3L Protein, DUF1979	converged after 2 iterations, all of 38 matches uncharacterized
PF3D7_0825900	gametocyte	conserved Plasmodium protein, unknown function	nothing significant	mostly uncharacterized, few zinc finger/GTPase domains
PF3D7_0915700	rest	conserved Plasmodium protein, unknown function	nothing significant	collagen adhesion, cell wall anchor, LPXTG domain
PF3D7_0917500	rest	conserved Plasmodium protein, unknown function	DnaJ, Pam(16)	DnaJ domain/ heat shock 40kD
PF3D7_0927100	rest	conserved Plasmodium protein, unknown function	coiled coil, pfam06747 CHCH CHCH domain, pfam10203 Cytochrome c oxidase assembly protein PET191, pfam02297 COX6B Cytochrome oxidase c subunit VIb	largely uncharacterized, some putative myosin heavy chains (converging after 2 rounds)
PF3D7_1021100	rest	conserved Plasmodium protein, unknown function	nothing significant (importin beta, E value 25)	mostly uncharacterized, few zinc finger/helicase
PF3D7_1142800	rest	conserved Plasmodium protein, unknown function	nothing significant	converged after 5 iterations, nothing characterized (43 proteins)
PF3D7_1215100	rest	conserved Plasmodium protein, unknown function	coiled coil, pfam07738 Sad1 / UNC-like C-terminal, pfam16391 DUF5000, pfam06201 PITH PITH domain (proteasome interacting), pfam15967 Nucleoporin_FG2	Nuclear protein, SUN domain-containing protein 1
PF3D7_1220000	gametocyte	conserved Plasmodium protein, unknown function	dehyd-heme-bind, zinc finger	little characterized, some zinc fingers/RNA binding
PF3D7_1251000	rest	conserved Plasmodium protein, unknown function	CS CS domain, HSP20	HSP20
PF3D7_1326000	rest	conserved Plasmodium protein, unknown function	nothing significant (DUF1480, unknown)	type I restriction enzyme/endonuclease
PF3D7_1327300	rest	conserved Plasmodium protein, unknown function	nothing significant	mostly uncharacterized, hits among azuki bean proteins (Phaseolus angularis)
PF3D7_1346400	rest	conserved Plasmodium protein, unknown function	1st half: chorein domain (chorein or VSP13)	Vsp13 (vacuolar protein-sorting asooc. protein)
PF3D7_1351100	rest	conserved protein, unknown function	DUF688 - unknown function	mostly uncharacterized, DUF688 domain hits and a few UPF0587 protein C1orf123
PF3D7_1404200	gametocyte	conserved Plasmodium protein, unknown function	nothing significant	15hits, all plasmodial, then converged
PF3D7_1413200	rest	conserved Plasmodium protein, unknown function	Myb DNA binding	mostly uncharacterized, few 60S ribosomal L30 proteins, Major sperm protein
PF3D7_1430800	gametocyte	conserved Plasmodium protein, unknown function	IMCp inner membrane complex protein	uncharacterized/tubulin binding/ IMC 1/4/9 / inner membrane complex protein
PF3D7_1431100	gametocyte	conserved Plasmodium protein, unknown function	IMCp inner membrane complex protein	uncharacterized/ IMCp/ membrane skeletal proteins (mainly plasmodium)
PF3D7_1439600	rest	conserved Plasmodium protein, unknown function	B12D NADH-ubiquinone	uncharacterized/ B12D / NADH-ubiq MLRQ	homologous to MLRQ protein (supernumerary subunit of complex IV of mitochondrial oxidative phosphorylation)
PF3D7_1465000	rest	conserved Plasmodium protein, unknown function	COX 6a (cytochrome), DUF 3306	converged after 2 iterations, all but 2 of 30 uncharacterized, the two being putative merozoite surface proteins. Non-sign hits: cytochr c oxidase subunit 6A
PF3D7_1466600	rest	conserved Plasmodium protein, unknown function	Enkurin Calmodulin-b (signal transduction at TRPC channels)	uncharacterized / Enkurin
