# Supplementary material for: Probabilistic data integration identifies reliable gametocyte-specific proteins and transcripts in malaria parasites
Source: Sci Rep. 2018 Jan 11;8:410. doi: 10.1038/s41598-017-18840-7 (PMC5765010; doi:10.1038/s41598-017-18840-7)
Supplement: Supplementary file 8 — Table S7 qPCR [file 41598_2017_18840_MOESM8_ESM.xlsx]

## Sheet: targets qRT-PCR
				Bayesian			Minimal transcript difference: Ct_asexual_min - Ct_gametocyte St V_max
gene_ID	introns	gene_name	gene_description	rank_T	score_T	successfully validated	PfNF54	PfNF135	PfNF166	PfNF175
PF3D7_1143600	0	N/A	conserved Plasmodium protein, unknown function	3	20.9	no	10.8	7.73	8.43	10.53
PF3D7_1147200	0	N/A	tubulin--tyrosine ligase, putative	5	20.8	no	7.9	8.28	7.335	10.555
PF3D7_1026100	4	N/A	conserved Plasmodium protein, unknown function	6	20.7	yes	14.1	9.89	13.375	14.405
PF3D7_1438800	3	N/A	conserved Plasmodium protein, unknown function	7	20.4	no	8.1	7.92	8.38	9.895
PF3D7_0625100	0	SMS2	sphingomyelin synthase 2, putative	8	20.4	yes	10.05	12.52	9.81	11.77
PF3D7_0930000	0	N/A	procollagen lysine 5-dioxygenase, putative	12	20.1	yes	13.1	10.66	10.48	13.605
PF3D7_0518700	4	PUF1	mRNA-binding protein PUF1	14	20	no	5.25	7.96	9.52	10.49
PF3D7_0303900	2	N/A	phosphatidylethanolamine-binding protein, putative	15	19.8	yes	10.75	10.38	10.385	11.98
PF3D7_1466600	0	N/A	conserved Plasmodium protein, unknown function	16	19.7	no	6.8	4.82	4.76	6.285
PF3D7_1107900	0	MSCS	mechanosensitive ion channel protein, putative	17	19.3	no	7.9	4.94	6.075	6.415
PF3D7_1214500	5	N/A	conserved Plasmodium protein, unknown function	18	19.3	yes	11.95	8.65	10.495	11.355
PF3D7_1131500	0	N/A	conserved Plasmodium protein, unknown function	24	18.3	yes	10.7	10.33	9.53	11.08
PF3D7_0929600	1	N/A	G2 protein, putative	51	16.7	no	8.3	7.05	8.315	9.82
PF3D7_0816800	6	DMC1	meiotic recombination protein DMC1, putative	61	16.3	yes	14	9.28	14.95	14.945
PF3D7_0903800	1	CCp4	LCCL domain-containing protein	75	15.6	yes	12	12.11	13.23	13.46

## Sheet: primer sequences
gene_ID	fwd 5-3’	length	Tm	rev 5-3’	length	Tm	product length	introns
PF3D7_1143600	GATAACTTAATAAATGAGGACC	22	54.7	GTT ATC TAT AGG ATG ATT ATT ATC	24	55	111 bp	0
PF3D7_1147200	CCAGTTATTGATCCTACAGAT	21	55.4	CAT TAC AAT TTT TTA TTT CGC TTG	24	55	154 bp	0
PF3D7_1026100	AGAAAGAAAAAGAACTAAACGG	22	54.7	CCA TAT ATT GAA TCT GTA GAT C	22	54.7	138 bp	4
PF3D7_1438800	TAT ATA TCT TAG AGG AAT TCC C	22	54.7	GTT ATT ATC ATT GGA TTG AAG TC	23	55.5	134 bp	3
PF3D7_0625100	TTAATTGCATTGATTATACAAGG	23	53.9	TAA TGT ATT CGA CAA TTT ATA GG	23	53.9	144 bp	0
PF3D7_0930000	ATGCATTTGGTTTTTCACAATAG	23	55.5	CCA ACC ACC TGA ATT TAA TAG	21	55.4	135 bp	0
PF3D7_0518700	ACTACCACGGGAATGATAAC	20	56.4	TTT GTT TTG TAC TCC TCG TTT G	22	56.4	107 bp	4
PF3D7_0303900	GTA AAT TCA GAT TTT GGA GAA C	22	54.7	ATG TGG GCA ATG CAT TCT C	19	55	106 bp	2
PF3D7_1466600	GAAAAATTATTTGAACTGATGAC	23	53.9	TTA GGG TCA TGT TTA GAT TTG	21	53.4	113 bp	0
PF3D7_1107900	ATTATATATAGTCTTTGCAGTAAG	24	55	TAT TAA ATT TAC GTA GGA CAC C	22	54.7	137 bp	0
PF3D7_1214500	TAA AAT TTC CAC ATA AAA AGG ATC	24	55	TC CGA ATC TTC TTC TAT ATT TG	22	54.7	124 bp	5
PF3D7_1131500	AGAAATGCTATGGCTTCATC	20	54.3	TTA TAC GCA TTT GTT AAG ACA G	22	54.7	128 bp	0
PF3D7_0929600	ATTTGTTGACGAAAATGGAAC	21	53.4	CAA GTG TCA GCA TGC TTT C	19	55	110 bp	1
PF3D7_0816800	TTC AAG AAA TTG AAA AAT TAC AAG	24	53.3	CCT TAA CGT TGC ATA ACT C	19	53	129 bp	6
PF3D7_0903800	CACATGAATATGAGAATAAAATTG	24	55	TAG GCG AAC ATG TGG AAA G	19	55	120 bp	1
