# Supplementary material for: Probabilistic data integration identifies reliable gametocyte-specific proteins and transcripts in malaria parasites
Source: Sci Rep. 2018 Jan 11;8:410. doi: 10.1038/s41598-017-18840-7 (PMC5765010; doi:10.1038/s41598-017-18840-7)
Supplement: Supplementary file 9 — Table S8 GO terms [file 41598_2017_18840_MOESM9_ESM.xlsx]

## Sheet: Summary
	Gametocyte-specific proteins were analyzed for GO term enrichment
a	GSEA rank-based enrichment over all Pf genes		Subramanian et al. PNAS 2005, software available at http://software.broadinstitute.org/gsea/downloads.jsp
b	Newly assembled cilium GO term with its overlap with microtubule GO terms
c-e	topGO package for R (top 100 proteins)		Adrian Alexa and Jorg Rahnenfuhrer (2016). topGO: Enrichment Analysis for Gene Ontology. R package version 2.24.0.
f	Revigo semantic processing of significant hits (from c)		Supek F, Bošnjak M, Škunca N, Šmuc T. REVIGO summarizes and visualizes long lists of Gene Ontology terms. PLoS ONE 2011
	MF	Molecular function
	BP	Biological process
	CC	Cellular compartment

## Sheet: a)GSEA_enriched
NAME	term_description	SIZE	ES	NES	NOM p-val	FDR q-val	FWER p-val	RANK AT MAX	LEADING EDGE
GO:9999999	cilium	27	0.645418	3.8163	0	0	0	907	tags=63%, list=16%, signal=75%
GO:0007018	microtubule-based movement	26	0.617387	3.42855	0	0	0	474	tags=65%, list=8%, signal=71%
GO:0006184	GTP catabolism	18	0.6961	3.36982	0	0	0	907	tags=78%, list=16%, signal=92%
GO:0006511	ubiquitine dependent protein catabolic process	55	0.458104	3.27758	0	0	0	2427	tags=96%, list=43%, signal=168%
GO:0006099	tricarboxylic acid cycle	18	0.670843	3.27221	0	0	0	435	tags=67%, list=8%, signal=72%
GO:0003777	microtubule motor activity	24	0.590116	3.22167	0	0	0	474	tags=63%, list=8%, signal=68%
GO:0006260	DNA replication	41	0.42734	2.81251	0	0	0	540	tags=44%, list=10%, signal=48%
GO:0006096	glycolytic process	17	0.61177	2.76169	0	0	0	926	tags=59%, list=16%, signal=70%
GO:0022627	cytosolic small ribosomal subunit	27	0.435943	2.38193	0	0.000444444	0.001	1638	tags=93%, list=29%, signal=130%
GO:0006888	ER to Golgi vesicle mediated transport	19	0.441485	2.33757	0	0.0004	0.001	2112	tags=95%, list=38%, signal=151%
GO:0046961	proton-transporting ATPase activity	18	0.456876	2.22069	0	0.000787879	0.002	485	tags=44%, list=9%, signal=48%
GO:0007264	small GTPase mediated signal transduction	28	0.387212	2.21033	0	0.000722222	0.002	721	tags=57%, list=13%, signal=65%
GO:0055114	oxidation-reduction process	74	0.278139	2.14704	0	0.00109744	0.003	599	tags=32%, list=11%, signal=36%
GO:0003729	mRNA binding	26	0.376899	2.1385	0	0.00101905	0.003	2451	tags=92%, list=44%, signal=163%
GO:0005874	microtubule	17	0.403076	1.92584	0.00934579	0.00324521	0.013	598	tags=41%, list=11%, signal=46%
GO:0006886	intracellular protein transport	72	0.197404	1.50784	0	0.0597036	0.213	2112	tags=81%, list=38%, signal=127%
GO:0009055	electron carrier activity	21	0.282722	1.43727	0.0752688	0.0845577	0.296	580	tags=33%, list=10%, signal=37%
GO:0051082	unfolded protein binding	54	0.188334	1.37547	0	0.111892	0.398	691	tags=26%, list=12%, signal=29%
GO:0016887	ATPase activity	57	0.178353	1.27516	0.0588235	0.1887	0.599	39	tags=7%, list=1%, signal=7%
GO:0004190	aspartic-type endopeptidase activity	15	0.278885	1.26677	0.113821	0.185512	0.618	700	tags=47%, list=12%, signal=53%
GO:0016491	oxidoreductase activity	33	0.194579	1.16033	0.194444	0.29906	0.81	563	tags=27%, list=10%, signal=30%
GO:0031201	SNARE complex	16	0.217176	1.01316	0.41791	0.540054	0.958	2083	tags=81%, list=37%, signal=129%
GO:0006470	protein dephosphorylation	21	0.198156	0.985587	0.505618	0.578417	0.971	289	tags=19%, list=5%, signal=20%
GO:0022625	cytosolic large ribosomal subunit	42	0.149316	0.974568	0.431818	0.573517	0.972	1806	tags=79%, list=32%, signal=115%
GO:0031338	regulation of vesicle fusion	16	0.217176	0.951361	0.509091	0.592083	0.978	2083	tags=81%, list=37%, signal=129%
GO:0045454	cell redox homeostasis	32	0.134474	0.801045	0.811321	0.860573	0.997	2140	tags=75%, list=38%, signal=120%
GO:0005506	iron ion binding	16	0.161078	0.73283	0.862319	0.922133	1	99	tags=13%, list=2%, signal=13%
GO:0006457	protein folding	75	0.0952325	0.623142	1	0.975855	1	931	tags=33%, list=17%, signal=39%

## Sheet: b)cilium_GO_term
description	cilium	microtubule-based movement	microtubule motor activity	microtubule
GO_term_ID	GO:9999999	GO:0007018	GO:0003777	GO:0005874
	PF3D7_0303500	PF3D7_0111000	PF3D7_0111000	PF3D7_0109400
	PF3D7_0307300	PF3D7_0317500	PF3D7_0317500	PF3D7_0308600
	PF3D7_0312400	PF3D7_0319400	PF3D7_0319400	PF3D7_0422300
	PF3D7_0418500	PF3D7_0422300	PF3D7_0718000	PF3D7_0803700
	PF3D7_0419600	PF3D7_0718000	PF3D7_0724900	PF3D7_0903700
	PF3D7_0422300	PF3D7_0723500	PF3D7_0729800	PF3D7_0924900
	PF3D7_0523500	PF3D7_0724900	PF3D7_0729900	PF3D7_0933800
	PF3D7_0607600	PF3D7_0729800	PF3D7_0806600	PF3D7_1008700
	PF3D7_0627700	PF3D7_0729900	PF3D7_0905300	PF3D7_1025500
	PF3D7_0719200	PF3D7_0806600	PF3D7_0906400	PF3D7_1029200
	PF3D7_0729900	PF3D7_0905300	PF3D7_1020300	PF3D7_1037800
	PF3D7_0818900	PF3D7_0906400	PF3D7_1023100	PF3D7_1127900
	PF3D7_0831700	PF3D7_1020100	PF3D7_1025500	PF3D7_1212300
	PF3D7_0903700	PF3D7_1020300	PF3D7_1037500	PF3D7_1322200
	PF3D7_0905300	PF3D7_1023100	PF3D7_1122900	PF3D7_1346000
	PF3D7_0917900	PF3D7_1025500	PF3D7_1146700	PF3D7_1348000
	PF3D7_0927500	PF3D7_1122900	PF3D7_1202300	PF3D7_1449100
	PF3D7_0933500	PF3D7_1122900	PF3D7_1211000	PF3D7_1475700
	PF3D7_1008700	PF3D7_1146700	PF3D7_1213600
	PF3D7_1023100	PF3D7_1202300	PF3D7_1245100
	PF3D7_1117700	PF3D7_1211000	PF3D7_1245600
	PF3D7_1122900	PF3D7_1213600	PF3D7_1357300
	PF3D7_1203000	PF3D7_1245100	PF3D7_1426300
	PF3D7_1228300	PF3D7_1245100	PF3D7_1465800
	PF3D7_1245100	PF3D7_1245600
	PF3D7_1320600	PF3D7_1426300
	PF3D7_1366100	PF3D7_1465800
	PF3D7_1443600	PF3D7_1475700

## Sheet: c)GOterms_enriched_BP
	GO.ID	Term	Annotated	Significant	Expected	classicFisher
1	GO:0009117	nucleotide metabolic process	82	11	1.58	2.2e-07
2	GO:0006753	nucleoside phosphate metabolic process	83	11	1.6	2.5e-07
3	GO:0045333	cellular respiration	26	7	0.5	3.2e-07
4	GO:0015980	energy derivation by oxidation of organi...	27	7	0.52	4.2e-07
5	GO:0055086	nucleobase-containing small molecule met...	95	11	1.83	1e-06
6	GO:0009141	nucleoside triphosphate metabolic proces...	44	8	0.85	1.1e-06
7	GO:0006091	generation of precursor metabolites and ...	47	8	0.9	1.9e-06
8	GO:0042278	purine nucleoside metabolic process	53	8	1.02	4.9e-06
9	GO:0046128	purine ribonucleoside metabolic process	53	8	1.02	4.9e-06
10	GO:0046034	ATP metabolic process	39	7	0.75	6.1e-06
11	GO:0009199	ribonucleoside triphosphate metabolic pr...	41	7	0.79	8.7e-06
12	GO:0009205	purine ribonucleoside triphosphate metab...	41	7	0.79	8.7e-06
13	GO:0009119	ribonucleoside metabolic process	58	8	1.12	9.8e-06
14	GO:0009144	purine nucleoside triphosphate metabolic...	42	7	0.81	1e-05
15	GO:0009126	purine nucleoside monophosphate metaboli...	44	7	0.85	1.4e-05
16	GO:0009167	purine ribonucleoside monophosphate meta...	44	7	0.85	1.4e-05
17	GO:0055114	oxidation-reduction process	101	10	1.94	1.4e-05
18	GO:0009116	nucleoside metabolic process	61	8	1.17	1.4e-05
19	GO:1901657	glycosyl compound metabolic process	61	8	1.17	1.4e-05
20	GO:0006099	tricarboxylic acid cycle	18	5	0.35	1.5e-05
21	GO:0006101	citrate metabolic process	18	5	0.35	1.5e-05
22	GO:0009060	aerobic respiration	18	5	0.35	1.5e-05
23	GO:0072350	tricarboxylic acid metabolic process	18	5	0.35	1.5e-05
24	GO:0019693	ribose phosphate metabolic process	62	8	1.19	1.6e-05
25	GO:0072521	purine-containing compound metabolic pro...	62	8	1.19	1.6e-05
26	GO:0009161	ribonucleoside monophosphate metabolic p...	45	7	0.87	1.7e-05
27	GO:0009123	nucleoside monophosphate metabolic proce...	46	7	0.88	1.9e-05
28	GO:1901135	carbohydrate derivative metabolic proces...	128	11	2.46	2e-05
29	GO:0019637	organophosphate metabolic process	140	11	2.69	4.6e-05
30	GO:0009150	purine ribonucleotide metabolic process	54	7	1.04	5.7e-05
31	GO:0009259	ribonucleotide metabolic process	55	7	1.06	6.4e-05
32	GO:0007017	microtubule-based process	38	6	0.73	6.5e-05
33	GO:0006163	purine nucleotide metabolic process	57	7	1.1	8.1e-05
34	GO:0044281	small molecule metabolic process	267	15	5.14	8.5e-05
35	GO:0006796	phosphate-containing compound metabolic ...	280	15	5.39	0.00015
36	GO:0006793	phosphorus metabolic process	288	15	5.54	0.0002
37	GO:0009132	nucleoside diphosphate metabolic process	24	4	0.46	0.00097
38	GO:0043648	dicarboxylic acid metabolic process	12	3	0.23	0.00131
39	GO:0007018	microtubule-based movement	26	4	0.5	0.00133
40	GO:0019362	pyridine nucleotide metabolic process	27	4	0.52	0.00154
41	GO:0046496	nicotinamide nucleotide metabolic proces...	27	4	0.52	0.00154
42	GO:0006122	mitochondrial electron transport, ubiqui...	4	2	0.08	0.00212
43	GO:0042775	mitochondrial ATP synthesis coupled elec...	4	2	0.08	0.00212
44	GO:0044710	single-organism metabolic process	519	19	9.98	0.0023
45	GO:0072524	pyridine-containing compound metabolic p...	30	4	0.58	0.0023
46	GO:0006119	oxidative phosphorylation	5	2	0.1	0.0035
47	GO:0042773	ATP synthesis coupled electron transport	5	2	0.1	0.0035
48	GO:0006733	oxidoreduction coenzyme metabolic proces...	34	4	0.65	0.00368
49	GO:0006096	glycolytic process	18	3	0.35	0.00447
50	GO:0006757	ATP generation from ADP	18	3	0.35	0.00447
51	GO:0009142	nucleoside triphosphate biosynthetic pro...	18	3	0.35	0.00447
52	GO:0009179	purine ribonucleoside diphosphate metabo...	18	3	0.35	0.00447
53	GO:0009185	ribonucleoside diphosphate metabolic pro...	18	3	0.35	0.00447
54	GO:0016052	carbohydrate catabolic process	18	3	0.35	0.00447
55	GO:0044724	single-organism carbohydrate catabolic p...	18	3	0.35	0.00447
56	GO:0046031	ADP metabolic process	18	3	0.35	0.00447
57	GO:0009135	purine nucleoside diphosphate metabolic ...	19	3	0.37	0.00523
58	GO:0044763	single-organism cellular process	782	24	15.04	0.00561
59	GO:0016310	phosphorylation	149	8	2.87	0.00666
60	GO:0006165	nucleoside diphosphate phosphorylation	21	3	0.4	0.00699
61	GO:0046939	nucleotide phosphorylation	21	3	0.4	0.00699
62	GO:0006928	movement of cell or subcellular componen...	42	4	0.81	0.00794
63	GO:0022904	respiratory electron transport chain	8	2	0.15	0.00944
64	GO:0035890	exit from host	8	2	0.15	0.00944
65	GO:0035891	exit from host cell	8	2	0.15	0.00944
66	GO:0009165	nucleotide biosynthetic process	45	4	0.87	0.01013
67	GO:1901293	nucleoside phosphate biosynthetic proces...	47	4	0.9	0.01178
68	GO:0006221	pyrimidine nucleotide biosynthetic proce...	9	2	0.17	0.01198
69	GO:0006090	pyruvate metabolic process	27	3	0.52	0.01417
70	GO:0042451	purine nucleoside biosynthetic process	27	3	0.52	0.01417
71	GO:0046129	purine ribonucleoside biosynthetic proce...	27	3	0.52	0.01417
72	GO:1901564	organonitrogen compound metabolic proces...	480	16	9.23	0.0146
73	GO:0006220	pyrimidine nucleotide metabolic process	10	2	0.19	0.0148
74	GO:1901137	carbohydrate derivative biosynthetic pro...	77	5	1.48	0.01501
75	GO:0022900	electron transport chain	11	2	0.21	0.01786
76	GO:0000165	MAPK cascade	1	1	0.02	0.01924
77	GO:0006190	inosine salvage	1	1	0.02	0.01924
78	GO:0006227	dUDP biosynthetic process	1	1	0.02	0.01924
79	GO:0006233	dTDP biosynthetic process	1	1	0.02	0.01924
80	GO:0006235	dTTP biosynthetic process	1	1	0.02	0.01924
81	GO:0006266	DNA ligation	1	1	0.02	0.01924
82	GO:0006273	lagging strand elongation	1	1	0.02	0.01924
83	GO:0006447	regulation of translational initiation b...	1	1	0.02	0.01924
84	GO:0007276	gamete generation	1	1	0.02	0.01924
85	GO:0009133	nucleoside diphosphate biosynthetic proc...	1	1	0.02	0.01924
86	GO:0009138	pyrimidine nucleoside diphosphate metabo...	1	1	0.02	0.01924
87	GO:0009139	pyrimidine nucleoside diphosphate biosyn...	1	1	0.02	0.01924
88	GO:0009189	deoxyribonucleoside diphosphate biosynth...	1	1	0.02	0.01924
89	GO:0009196	pyrimidine deoxyribonucleoside diphospha...	1	1	0.02	0.01924
90	GO:0009197	pyrimidine deoxyribonucleoside diphospha...	1	1	0.02	0.01924
91	GO:0009212	pyrimidine deoxyribonucleoside triphosph...	1	1	0.02	0.01924
92	GO:0018149	peptide cross-linking	1	1	0.02	0.01924
93	GO:0019953	sexual reproduction	1	1	0.02	0.01924
94	GO:0023014	signal transduction by protein phosphory...	1	1	0.02	0.01924
95	GO:0031122	cytoplasmic microtubule organization	1	1	0.02	0.01924
96	GO:0032504	multicellular organism reproduction	1	1	0.02	0.01924
97	GO:0043487	regulation of RNA stability	1	1	0.02	0.01924
98	GO:0044703	multi-organism reproductive process	1	1	0.02	0.01924
99	GO:0046072	dTDP metabolic process	1	1	0.02	0.01924
100	GO:0046075	dTTP metabolic process	1	1	0.02	0.01924
101	GO:0046077	dUDP metabolic process	1	1	0.02	0.01924
102	GO:0046102	inosine metabolic process	1	1	0.02	0.01924
103	GO:0046103	inosine biosynthetic process	1	1	0.02	0.01924
104	GO:0048609	multicellular organismal reproductive pr...	1	1	0.02	0.01924
105	GO:0051103	DNA ligation involved in DNA repair	1	1	0.02	0.01924
106	GO:0009163	nucleoside biosynthetic process	32	3	0.62	0.02247
107	GO:0042455	ribonucleoside biosynthetic process	32	3	0.62	0.02247
108	GO:1901659	glycosyl compound biosynthetic process	32	3	0.62	0.02247
109	GO:0044699	single-organism process	1172	30	22.55	0.02423
110	GO:0043623	cellular protein complex assembly	33	3	0.63	0.02439
111	GO:0072522	purine-containing compound biosynthetic ...	34	3	0.65	0.0264
112	GO:0006260	DNA replication	60	4	1.15	0.02684
113	GO:0019752	carboxylic acid metabolic process	156	7	3	0.02772
114	GO:0006754	ATP biosynthetic process	14	2	0.27	0.02849
115	GO:0015985	energy coupled proton transport, down el...	14	2	0.27	0.02849
116	GO:0015986	ATP synthesis coupled proton transport	14	2	0.27	0.02849
117	GO:0006082	organic acid metabolic process	159	7	3.06	0.03038
118	GO:0043436	oxoacid metabolic process	159	7	3.06	0.03038
119	GO:0006732	coenzyme metabolic process	64	4	1.23	0.03306
120	GO:0009201	ribonucleoside triphosphate biosynthetic...	16	2	0.31	0.03667
121	GO:0009206	purine ribonucleoside triphosphate biosy...	16	2	0.31	0.03667
122	GO:0003341	cilium movement	2	1	0.04	0.03811
123	GO:0006103	2-oxoglutarate metabolic process	2	1	0.04	0.03811
124	GO:0006108	malate metabolic process	2	1	0.04	0.03811
125	GO:0006537	glutamate biosynthetic process	2	1	0.04	0.03811
126	GO:0006627	protein processing involved in protein t...	2	1	0.04	0.03811
127	GO:0009202	deoxyribonucleoside triphosphate biosynt...	2	1	0.04	0.03811
128	GO:0009211	pyrimidine deoxyribonucleoside triphosph...	2	1	0.04	0.03811
129	GO:0009221	pyrimidine deoxyribonucleotide biosynthe...	2	1	0.04	0.03811
130	GO:0009226	nucleotide-sugar biosynthetic process	2	1	0.04	0.03811
131	GO:0009265	2'-deoxyribonucleotide biosynthetic proc...	2	1	0.04	0.03811
132	GO:0009298	GDP-mannose biosynthetic process	2	1	0.04	0.03811
133	GO:0015977	carbon fixation	2	1	0.04	0.03811
134	GO:0020012	evasion or tolerance of host immune resp...	2	1	0.04	0.03811
135	GO:0030682	evasion or tolerance of host defense res...	2	1	0.04	0.03811
136	GO:0044413	avoidance of host defenses	2	1	0.04	0.03811
137	GO:0044415	evasion or tolerance of host defenses	2	1	0.04	0.03811
138	GO:0044702	single organism reproductive process	2	1	0.04	0.03811
139	GO:0046385	deoxyribose phosphate biosynthetic proce...	2	1	0.04	0.03811
140	GO:0052200	response to host defenses	2	1	0.04	0.03811
141	GO:0052572	response to host immune response	2	1	0.04	0.03811
142	GO:0075136	response to host	2	1	0.04	0.03811
143	GO:0009145	purine nucleoside triphosphate biosynthe...	17	2	0.33	0.04105
144	GO:0072528	pyrimidine-containing compound biosynthe...	17	2	0.33	0.04105
145	GO:0044723	single-organism carbohydrate metabolic p...	42	3	0.81	0.0455
146	GO:0072527	pyrimidine-containing compound metabolic...	18	2	0.35	0.04563
147	GO:0009127	purine nucleoside monophosphate biosynth...	19	2	0.37	0.05038
148	GO:0009168	purine ribonucleoside monophosphate bios...	19	2	0.37	0.05038
149	GO:0009156	ribonucleoside monophosphate biosyntheti...	20	2	0.38	0.0553
150	GO:0000003	reproduction	3	1	0.06	0.05663
151	GO:0006166	purine ribonucleoside salvage	3	1	0.06	0.05663
152	GO:0007021	tubulin complex assembly	3	1	0.06	0.05663
153	GO:0007023	post-chaperonin tubulin folding pathway	3	1	0.06	0.05663
154	GO:0009148	pyrimidine nucleoside triphosphate biosy...	3	1	0.06	0.05663
155	GO:0009200	deoxyribonucleoside triphosphate metabol...	3	1	0.06	0.05663
156	GO:0009219	pyrimidine deoxyribonucleotide metabolic...	3	1	0.06	0.05663
157	GO:0019673	GDP-mannose metabolic process	3	1	0.06	0.05663
158	GO:0022414	reproductive process	3	1	0.06	0.05663
159	GO:0034982	mitochondrial protein processing	3	1	0.06	0.05663
160	GO:0043174	nucleoside salvage	3	1	0.06	0.05663
161	GO:0009124	nucleoside monophosphate biosynthetic pr...	21	2	0.4	0.06039
162	GO:0051186	cofactor metabolic process	78	4	1.5	0.06106
163	GO:0006461	protein complex assembly	49	3	0.94	0.06655
164	GO:0070271	protein complex biogenesis	49	3	0.94	0.06655
165	GO:0006139	nucleobase-containing compound metabolic...	666	18	12.81	0.06675
166	GO:0006417	regulation of translation	23	2	0.44	0.07101
167	GO:0034248	regulation of cellular amide metabolic p...	23	2	0.44	0.07101
168	GO:1902600	hydrogen ion transmembrane transport	23	2	0.44	0.07101
169	GO:0009084	glutamine family amino acid biosynthetic...	4	1	0.08	0.0748
170	GO:0009147	pyrimidine nucleoside triphosphate metab...	4	1	0.08	0.0748
171	GO:0009186	deoxyribonucleoside diphosphate metaboli...	4	1	0.08	0.0748
172	GO:0009394	2'-deoxyribonucleotide metabolic process	4	1	0.08	0.0748
173	GO:0019692	deoxyribose phosphate metabolic process	4	1	0.08	0.0748
174	GO:0043101	purine-containing compound salvage	4	1	0.08	0.0748
175	GO:0043650	dicarboxylic acid biosynthetic process	4	1	0.08	0.0748
176	GO:0071897	DNA biosynthetic process	4	1	0.08	0.0748
177	GO:0098655	cation transmembrane transport	25	2	0.48	0.0822
178	GO:0098660	inorganic ion transmembrane transport	25	2	0.48	0.0822
179	GO:0098662	inorganic cation transmembrane transport	25	2	0.48	0.0822
180	GO:0005975	carbohydrate metabolic process	54	3	1.04	0.08386
181	GO:0090407	organophosphate biosynthetic process	87	4	1.67	0.08411
182	GO:0010608	posttranscriptional regulation of gene e...	26	2	0.5	0.08799
183	GO:0006207	'de novo' pyrimidine nucleobase biosynth...	5	1	0.1	0.09263
184	GO:0007020	microtubule nucleation	5	1	0.1	0.09263
185	GO:0009225	nucleotide-sugar metabolic process	5	1	0.1	0.09263
186	GO:0009263	deoxyribonucleotide biosynthetic process	5	1	0.1	0.09263
187	GO:0019856	pyrimidine nucleobase biosynthetic proce...	5	1	0.1	0.09263
188	GO:0031109	microtubule polymerization or depolymeri...	5	1	0.1	0.09263
189	GO:0046112	nucleobase biosynthetic process	5	1	0.1	0.09263
190	GO:0046785	microtubule polymerization	5	1	0.1	0.09263
191	GO:0006818	hydrogen transport	27	2	0.52	0.09389
192	GO:0015992	proton transport	27	2	0.52	0.09389
193	GO:0034220	ion transmembrane transport	27	2	0.52	0.09389
194	GO:0006725	cellular aromatic compound metabolic pro...	699	18	13.45	0.09903
195	GO:0009152	purine ribonucleotide biosynthetic proce...	28	2	0.54	0.09991
196	GO:0046483	heterocycle metabolic process	703	18	13.52	0.10355
197	GO:0009260	ribonucleotide biosynthetic process	29	2	0.56	0.10603
198	GO:0046390	ribose phosphate biosynthetic process	29	2	0.56	0.10603
199	GO:0044712	single-organism catabolic process	60	3	1.15	0.10692
200	GO:1901360	organic cyclic compound metabolic proces...	708	18	13.62	0.10939
201	GO:0006206	pyrimidine nucleobase metabolic process	6	1	0.12	0.11012
202	GO:0006271	DNA strand elongation involved in DNA re...	6	1	0.12	0.11012
203	GO:0006536	glutamate metabolic process	6	1	0.12	0.11012
204	GO:0022616	DNA strand elongation	6	1	0.12	0.11012
205	GO:0043094	cellular metabolic compound salvage	6	1	0.12	0.11012
206	GO:0043248	proteasome assembly	6	1	0.12	0.11012
207	GO:0006164	purine nucleotide biosynthetic process	30	2	0.58	0.11226
208	GO:0034654	nucleobase-containing compound biosynthe...	216	7	4.16	0.11647
209	GO:0006261	DNA-dependent DNA replication	31	2	0.6	0.11857
210	GO:0032787	monocarboxylic acid metabolic process	63	3	1.21	0.11929
211	GO:0071822	protein complex subunit organization	63	3	1.21	0.11929
212	GO:0032268	regulation of cellular protein metabolic...	32	2	0.62	0.12498
213	GO:0000226	microtubule cytoskeleton organization	7	1	0.13	0.12727
214	GO:0009112	nucleobase metabolic process	7	1	0.13	0.12727
215	GO:0034622	cellular macromolecular complex assembly	65	3	1.25	0.12783
216	GO:0015672	monovalent inorganic cation transport	33	2	0.63	0.13147
217	GO:0006401	RNA catabolic process	8	1	0.15	0.14411
218	GO:0006402	mRNA catabolic process	8	1	0.15	0.14411
219	GO:0009262	deoxyribonucleotide metabolic process	8	1	0.15	0.14411
220	GO:0051246	regulation of protein metabolic process	36	2	0.69	0.15138
221	GO:0044711	single-organism biosynthetic process	190	6	3.66	0.15442
222	GO:0006098	pentose-phosphate shunt	9	1	0.17	0.16062
223	GO:0006739	NADP metabolic process	9	1	0.17	0.16062
224	GO:0051156	glucose 6-phosphate metabolic process	9	1	0.17	0.16062
225	GO:0006446	regulation of translational initiation	10	1	0.19	0.17683
226	GO:0009064	glutamine family amino acid metabolic pr...	10	1	0.19	0.17683
227	GO:0032501	multicellular organismal process	10	1	0.19	0.17683
228	GO:0006807	nitrogen compound metabolic process	1005	23	19.33	0.17768
229	GO:0065003	macromolecular complex assembly	76	3	1.46	0.17834
230	GO:0019438	aromatic compound biosynthetic process	247	7	4.75	0.19193
231	GO:0006270	DNA replication initiation	12	1	0.23	0.20832
232	GO:0044262	cellular carbohydrate metabolic process	12	1	0.23	0.20832
233	GO:0051258	protein polymerization	12	1	0.23	0.20832
234	GO:0018130	heterocycle biosynthetic process	253	7	4.87	0.20854
235	GO:0034641	cellular nitrogen compound metabolic pro...	976	22	18.78	0.21109
236	GO:1901362	organic cyclic compound biosynthetic pro...	257	7	4.94	0.21992
237	GO:0019682	glyceraldehyde-3-phosphate metabolic pro...	13	1	0.25	0.22362
238	GO:0044237	cellular metabolic process	1447	31	27.84	0.22549
239	GO:0006869	lipid transport	14	1	0.27	0.23863
240	GO:0015988	energy coupled proton transmembrane tran...	14	1	0.27	0.23863
241	GO:0015991	ATP hydrolysis coupled proton transport	14	1	0.27	0.23863
242	GO:0016485	protein processing	14	1	0.27	0.23863
243	GO:0090662	ATP hydrolysis coupled transmembrane tra...	14	1	0.27	0.23863
244	GO:0006259	DNA metabolic process	132	4	2.54	0.24716
245	GO:1901566	organonitrogen compound biosynthetic pro...	408	10	7.85	0.25075
246	GO:0010876	lipid localization	15	1	0.29	0.25335
247	GO:0051604	protein maturation	15	1	0.29	0.25335
248	GO:1901607	alpha-amino acid biosynthetic process	15	1	0.29	0.25335
249	GO:0022607	cellular component assembly	92	3	1.77	0.2595
250	GO:0006626	protein targeting to mitochondrion	16	1	0.31	0.2678
251	GO:0007067	mitotic nuclear division	16	1	0.31	0.2678
252	GO:0034655	nucleobase-containing compound catabolic...	16	1	0.31	0.2678
253	GO:0070585	protein localization to mitochondrion	16	1	0.31	0.2678
254	GO:0072655	establishment of protein localization to...	16	1	0.31	0.2678
255	GO:0016043	cellular component organization	234	6	4.5	0.29218
256	GO:0006812	cation transport	56	2	1.08	0.29315
257	GO:0052126	movement in host environment	56	2	1.08	0.29315
258	GO:0052192	movement in environment of other organis...	56	2	1.08	0.29315
259	GO:0000280	nuclear division	18	1	0.35	0.29587
260	GO:0044238	primary metabolic process	1487	31	28.61	0.29642
261	GO:0008152	metabolic process	1645	34	31.65	0.2976
262	GO:0007005	mitochondrion organization	19	1	0.37	0.30951
263	GO:0008652	cellular amino acid biosynthetic process	19	1	0.37	0.30951
264	GO:0019439	aromatic compound catabolic process	19	1	0.37	0.30951
265	GO:0048285	organelle fission	19	1	0.37	0.30951
266	GO:0006081	cellular aldehyde metabolic process	20	1	0.38	0.32289
267	GO:0006839	mitochondrial transport	20	1	0.38	0.32289
268	GO:0006811	ion transport	104	3	2	0.32338
269	GO:0000278	mitotic cell cycle	21	1	0.4	0.33602
270	GO:0044270	cellular nitrogen compound catabolic pro...	21	1	0.4	0.33602
271	GO:0046700	heterocycle catabolic process	21	1	0.4	0.33602
272	GO:1901361	organic cyclic compound catabolic proces...	21	1	0.4	0.33602
273	GO:1903047	mitotic cell cycle process	21	1	0.4	0.33602
274	GO:0006413	translational initiation	62	2	1.19	0.33617
275	GO:1901575	organic substance catabolic process	155	4	2.98	0.34834
276	GO:0006414	translational elongation	22	1	0.42	0.34889
277	GO:0007010	cytoskeleton organization	22	1	0.42	0.34889
278	GO:0009408	response to heat	22	1	0.42	0.34889
279	GO:0040011	locomotion	64	2	1.23	0.35037
280	GO:0009056	catabolic process	156	4	3	0.35282
281	GO:0006310	DNA recombination	23	1	0.44	0.36152
282	GO:0009266	response to temperature stimulus	23	1	0.44	0.36152
283	GO:0006470	protein dephosphorylation	24	1	0.46	0.37391
284	GO:0009628	response to abiotic stimulus	24	1	0.46	0.37391
285	GO:0006996	organelle organization	163	4	3.14	0.38423
286	GO:0006468	protein phosphorylation	116	3	2.23	0.3876
287	GO:0043933	macromolecular complex subunit organizat...	119	3	2.29	0.40351
288	GO:0006817	phosphate ion transport	27	1	0.52	0.40969
289	GO:0009987	cellular process	2066	41	39.75	0.40997
290	GO:0071704	organic substance metabolic process	1543	31	29.68	0.41049
291	GO:0044249	cellular biosynthetic process	723	15	13.91	0.41692
292	GO:0015698	inorganic anion transport	28	1	0.54	0.42116
293	GO:0016311	dephosphorylation	28	1	0.54	0.42116
294	GO:1901576	organic substance biosynthetic process	725	15	13.95	0.42174
295	GO:0007165	signal transduction	78	2	1.5	0.44642
296	GO:0023052	signaling	78	2	1.5	0.44642
297	GO:0044700	single organism signaling	78	2	1.5	0.44642
298	GO:1902589	single-organism organelle organization	79	2	1.52	0.453
299	GO:1901605	alpha-amino acid metabolic process	32	1	0.62	0.46491
300	GO:0044765	single-organism transport	233	5	4.48	0.46952

## Sheet: d)GOterms_enriched_MF
	GO.ID	Term	Annotated	Significant	Expected	classicFisher
1	GO:0004723	calcium-dependent protein serine/threoni...	2	2	0.04	0.00037
2	GO:0003777	microtubule motor activity	24	4	0.46	0.00101
3	GO:0016624	oxidoreductase activity, acting on the a...	6	2	0.12	0.00525
4	GO:0003774	motor activity	112	7	2.17	0.00528
5	GO:0016903	oxidoreductase activity, acting on the a...	7	2	0.14	0.00726
6	GO:0051537	2 iron, 2 sulfur cluster binding	8	2	0.15	0.00955
7	GO:0051536	iron-sulfur cluster binding	25	3	0.48	0.01169
8	GO:0051540	metal cluster binding	25	3	0.48	0.01169
9	GO:0003824	catalytic activity	1570	39	30.35	0.01802
10	GO:0016831	carboxy-lyase activity	11	2	0.21	0.01808
11	GO:0003826	alpha-ketoacid dehydrogenase activity	1	1	0.02	0.01933
12	GO:0003910	DNA ligase (ATP) activity	1	1	0.02	0.01933
13	GO:0003994	aconitate hydratase activity	1	1	0.02	0.01933
14	GO:0004475	mannose-1-phosphate guanylyltransferase ...	1	1	0.02	0.01933
15	GO:0004590	orotidine-5'-phosphate decarboxylase act...	1	1	0.02	0.01933
16	GO:0004591	oxoglutarate dehydrogenase (succinyl-tra...	1	1	0.02	0.01933
17	GO:0004750	ribulose-phosphate 3-epimerase activity	1	1	0.02	0.01933
18	GO:0004798	thymidylate kinase activity	1	1	0.02	0.01933
19	GO:0005044	scavenger receptor activity	1	1	0.02	0.01933
20	GO:0008252	nucleotidase activity	1	1	0.02	0.01933
21	GO:0008253	5'-nucleotidase activity	1	1	0.02	0.01933
22	GO:0008296	3'-5'-exodeoxyribonuclease activity	1	1	0.02	0.01933
23	GO:0008310	single-stranded DNA 3'-5' exodeoxyribonu...	1	1	0.02	0.01933
24	GO:0008905	mannose-phosphate guanylyltransferase ac...	1	1	0.02	0.01933
25	GO:0008964	phosphoenolpyruvate carboxylase activity	1	1	0.02	0.01933
26	GO:0015930	glutamate synthase activity	1	1	0.02	0.01933
27	GO:0038024	cargo receptor activity	1	1	0.02	0.01933
28	GO:0044183	protein binding involved in protein fold...	1	1	0.02	0.01933
29	GO:0050483	IMP 5'-nucleotidase activity	1	1	0.02	0.01933
30	GO:0016791	phosphatase activity	33	3	0.64	0.02486
31	GO:0046933	proton-transporting ATP synthase activit...	13	2	0.25	0.02501
32	GO:0016491	oxidoreductase activity	119	6	2.3	0.02596
33	GO:0003887	DNA-directed DNA polymerase activity	14	2	0.27	0.02882
34	GO:0004722	protein serine/threonine phosphatase act...	14	2	0.27	0.02882
35	GO:0005200	structural constituent of cytoskeleton	15	2	0.29	0.03285
36	GO:0016830	carbon-carbon lyase activity	15	2	0.29	0.03285
37	GO:0034061	DNA polymerase activity	15	2	0.29	0.03285
38	GO:0043167	ion binding	1171	30	22.64	0.03536
39	GO:0003872	6-phosphofructokinase activity	2	1	0.04	0.0383
40	GO:0003909	DNA ligase activity	2	1	0.04	0.0383
41	GO:0004611	phosphoenolpyruvate carboxykinase activi...	2	1	0.04	0.0383
42	GO:0008443	phosphofructokinase activity	2	1	0.04	0.0383
43	GO:0016857	racemase and epimerase activity, acting ...	2	1	0.04	0.0383
44	GO:0030976	thiamine pyrophosphate binding	2	1	0.04	0.0383
45	GO:0015078	hydrogen ion transmembrane transporter a...	39	3	0.75	0.03839
46	GO:0005506	iron ion binding	17	2	0.33	0.04151
47	GO:0017111	nucleoside-triphosphatase activity	411	13	7.95	0.04687
48	GO:0042578	phosphoric ester hydrolase activity	43	3	0.83	0.04912
49	GO:0016462	pyrophosphatase activity	420	13	8.12	0.05433
50	GO:0042626	ATPase activity, coupled to transmembran...	45	3	0.87	0.05497
51	GO:0016818	hydrolase activity, acting on acid anhyd...	422	13	8.16	0.05609
52	GO:0003987	acetate-CoA ligase activity	3	1	0.06	0.0569
53	GO:0004529	exodeoxyribonuclease activity	3	1	0.06	0.0569
54	GO:0004702	receptor signaling protein serine/threon...	3	1	0.06	0.0569
55	GO:0004707	MAP kinase activity	3	1	0.06	0.0569
56	GO:0008121	ubiquinol-cytochrome-c reductase activit...	3	1	0.06	0.0569
57	GO:0008297	single-stranded DNA exodeoxyribonuclease...	3	1	0.06	0.0569
58	GO:0016679	oxidoreductase activity, acting on diphe...	3	1	0.06	0.0569
59	GO:0016681	oxidoreductase activity, acting on diphe...	3	1	0.06	0.0569
60	GO:0016895	exodeoxyribonuclease activity, producing...	3	1	0.06	0.0569
61	GO:0019200	carbohydrate kinase activity	3	1	0.06	0.0569
62	GO:0030060	L-malate dehydrogenase activity	3	1	0.06	0.0569
63	GO:0048487	beta-tubulin binding	3	1	0.06	0.0569
64	GO:0070568	guanylyltransferase activity	3	1	0.06	0.0569
65	GO:0016817	hydrolase activity, acting on acid anhyd...	423	13	8.18	0.05699
66	GO:0036094	small molecule binding	1020	26	19.72	0.05798
67	GO:0016820	hydrolase activity, acting on acid anhyd...	46	3	0.89	0.05802
68	GO:0044769	ATPase activity, coupled to transmembran...	21	2	0.41	0.06103
69	GO:0043492	ATPase activity, coupled to movement of ...	47	3	0.91	0.06115
70	GO:0015077	monovalent inorganic cation transmembran...	48	3	0.93	0.06436
71	GO:0004721	phosphoprotein phosphatase activity	22	2	0.43	0.06632
72	GO:0043168	anion binding	843	22	16.3	0.06781
73	GO:0048037	cofactor binding	50	3	0.97	0.071
74	GO:0015399	primary active transmembrane transporter...	51	3	0.99	0.07444
75	GO:0015405	P-P-bond-hydrolysis-driven transmembrane...	51	3	0.99	0.07444
76	GO:0016615	malate dehydrogenase activity	4	1	0.08	0.07515
77	GO:0016639	oxidoreductase activity, acting on the C...	4	1	0.08	0.07515
78	GO:0016854	racemase and epimerase activity	4	1	0.08	0.07515
79	GO:0016829	lyase activity	52	3	1.01	0.07794
80	GO:0016787	hydrolase activity	764	20	14.77	0.08033
81	GO:0000166	nucleotide binding	1007	25	19.47	0.08412
82	GO:1901265	nucleoside phosphate binding	1007	25	19.47	0.08412
83	GO:0043169	cation binding	412	12	7.97	0.09235
84	GO:0005057	receptor signaling protein activity	5	1	0.1	0.09305
85	GO:0016405	CoA-ligase activity	5	1	0.1	0.09305
86	GO:0016638	oxidoreductase activity, acting on the C...	5	1	0.1	0.09305
87	GO:0016878	acid-thiol ligase activity	5	1	0.1	0.09305
88	GO:0016886	ligase activity, forming phosphoric este...	5	1	0.1	0.09305
89	GO:0019201	nucleotide kinase activity	5	1	0.1	0.09305
90	GO:0030145	manganese ion binding	5	1	0.1	0.09305
91	GO:0003729	mRNA binding	27	2	0.52	0.09482
92	GO:0035639	purine ribonucleoside triphosphate bindi...	783	20	15.14	0.09876
93	GO:0001883	purine nucleoside binding	786	20	15.2	0.10192
94	GO:0032550	purine ribonucleoside binding	786	20	15.2	0.10192
95	GO:0032555	purine ribonucleotide binding	788	20	15.23	0.10405
96	GO:0005488	binding	2226	48	43.03	0.10486
97	GO:0001882	nucleoside binding	790	20	15.27	0.10622
98	GO:0032549	ribonucleoside binding	790	20	15.27	0.10622
99	GO:0009055	electron carrier activity	29	2	0.56	0.10705
100	GO:0017076	purine nucleotide binding	791	20	15.29	0.10731
101	GO:0032553	ribonucleotide binding	791	20	15.29	0.10731
102	GO:0019842	vitamin binding	6	1	0.12	0.11061
103	GO:0022890	inorganic cation transmembrane transport...	61	3	1.18	0.11259
104	GO:0019829	cation-transporting ATPase activity	30	2	0.58	0.11332
105	GO:0016772	transferase activity, transferring phosp...	257	8	4.97	0.11912
106	GO:0042625	ATPase coupled ion transmembrane transpo...	32	2	0.62	0.12614
107	GO:0016887	ATPase activity	178	6	3.44	0.12687
108	GO:0016776	phosphotransferase activity, phosphate g...	7	1	0.14	0.12784
109	GO:0097367	carbohydrate derivative binding	810	20	15.66	0.12954
110	GO:0005524	ATP binding	668	17	12.91	0.12998
111	GO:0032559	adenyl ribonucleotide binding	672	17	12.99	0.13541
112	GO:0030554	adenyl nucleotide binding	675	17	13.05	0.13957
113	GO:0019205	nucleobase-containing compound kinase ac...	8	1	0.15	0.14474
114	GO:0046872	metal ion binding	402	11	7.77	0.14566
115	GO:0022804	active transmembrane transporter activit...	70	3	1.35	0.15206
116	GO:0008324	cation transmembrane transporter activit...	71	3	1.37	0.15669
117	GO:0044822	poly(A) RNA binding	37	2	0.72	0.15952
118	GO:0000287	magnesium ion binding	38	2	0.73	0.16639
119	GO:0016301	kinase activity	154	5	2.98	0.17488
120	GO:0015036	disulfide oxidoreductase activity	10	1	0.19	0.17757
121	GO:0020037	heme binding	10	1	0.19	0.17757
122	GO:0046906	tetrapyrrole binding	10	1	0.19	0.17757
123	GO:0050662	coenzyme binding	42	2	0.81	0.19434
124	GO:0022857	transmembrane transporter activity	119	4	2.3	0.19654
125	GO:0004871	signal transducer activity	12	1	0.23	0.20917
126	GO:0016796	exonuclease activity, active with either...	12	1	0.23	0.20917
127	GO:0015075	ion transmembrane transporter activity	84	3	1.62	0.22048
128	GO:0004222	metalloendopeptidase activity	13	1	0.25	0.22452
129	GO:0050660	flavin adenine dinucleotide binding	13	1	0.25	0.22452
130	GO:0016779	nucleotidyltransferase activity	86	3	1.66	0.23076
131	GO:0004536	deoxyribonuclease activity	14	1	0.27	0.23957
132	GO:0003924	GTPase activity	90	3	1.74	0.25158
133	GO:0004674	protein serine/threonine kinase activity	50	2	0.97	0.25168
134	GO:0005319	lipid transporter activity	15	1	0.29	0.25433
135	GO:0097159	organic cyclic compound binding	1399	30	27.05	0.262
136	GO:1901363	heterocyclic compound binding	1399	30	27.05	0.262
137	GO:0022892	substrate-specific transporter activity	135	4	2.61	0.26332
138	GO:0031072	heat shock protein binding	16	1	0.31	0.26882
139	GO:0008408	3'-5' exonuclease activity	17	1	0.33	0.28302
140	GO:0016616	oxidoreductase activity, acting on the C...	17	1	0.33	0.28302
141	GO:0016667	oxidoreductase activity, acting on a sul...	17	1	0.33	0.28302
142	GO:0051082	unfolded protein binding	55	2	1.06	0.28786
143	GO:0016836	hydro-lyase activity	18	1	0.35	0.29696
144	GO:0016773	phosphotransferase activity, alcohol gro...	143	4	2.76	0.29832
145	GO:0022891	substrate-specific transmembrane transpo...	99	3	1.91	0.29933
146	GO:0005509	calcium ion binding	58	2	1.12	0.30952
147	GO:0016614	oxidoreductase activity, acting on CH-OH...	19	1	0.37	0.31063
148	GO:0036442	hydrogen-exporting ATPase activity	19	1	0.37	0.31063
149	GO:0046961	proton-transporting ATPase activity, rot...	19	1	0.37	0.31063
150	GO:0016788	hydrolase activity, acting on ester bond...	146	4	2.82	0.31161
151	GO:0003746	translation elongation factor activity	20	1	0.39	0.32403
152	GO:0016881	acid-amino acid ligase activity	20	1	0.39	0.32403
153	GO:0015631	tubulin binding	21	1	0.41	0.33718
154	GO:0016835	carbon-oxygen lyase activity	23	1	0.44	0.36273
155	GO:1901681	sulfur compound binding	23	1	0.44	0.36273
156	GO:0005516	calmodulin binding	67	2	1.3	0.37357
157	GO:0008237	metallopeptidase activity	24	1	0.46	0.37514
158	GO:0016877	ligase activity, forming carbon-sulfur b...	24	1	0.46	0.37514
159	GO:0004672	protein kinase activity	115	3	2.22	0.38508
160	GO:0008092	cytoskeletal protein binding	115	3	2.22	0.38508
161	GO:0005525	GTP binding	118	3	2.28	0.40102
162	GO:0005215	transporter activity	167	4	3.23	0.40555
163	GO:0019001	guanyl nucleotide binding	119	3	2.3	0.4063
164	GO:0032561	guanyl ribonucleotide binding	119	3	2.3	0.4063
165	GO:0016874	ligase activity	123	3	2.38	0.42732
166	GO:0042623	ATPase activity, coupled	125	3	2.42	0.43775
167	GO:0046914	transition metal ion binding	224	5	4.33	0.43823
168	GO:0004527	exonuclease activity	32	1	0.62	0.46622
169	GO:0008135	translation factor activity, RNA binding	89	2	1.72	0.51837
170	GO:0016879	ligase activity, forming carbon-nitrogen...	39	1	0.75	0.53511
171	GO:0003779	actin binding	92	2	1.78	0.53641
172	GO:0016853	isomerase activity	62	1	1.2	0.7054
173	GO:0003743	translation initiation factor activity	63	1	1.22	0.71121
174	GO:0003674	molecular_function	3154	61	60.98	0.72661
175	GO:0003723	RNA binding	318	5	6.15	0.7511
176	GO:0004518	nuclease activity	76	1	1.47	0.7772
177	GO:0005515	protein binding	793	13	15.33	0.79793
178	GO:0016740	transferase activity	514	8	9.94	0.8
179	GO:0004175	endopeptidase activity	83	1	1.6	0.80633
180	GO:0003677	DNA binding	231	3	4.47	0.83566
181	GO:0004872	receptor activity	101	1	1.95	0.86513
182	GO:0060089	molecular transducer activity	101	1	1.95	0.86513
183	GO:0008270	zinc ion binding	194	2	3.75	0.89802
184	GO:0070011	peptidase activity, acting on L-amino ac...	133	1	2.57	0.92949
185	GO:0005198	structural molecule activity	218	2	4.21	0.93161
186	GO:0008233	peptidase activity	139	1	2.69	0.93761
187	GO:0003676	nucleic acid binding	653	8	12.62	0.95521
188	GO:0000014	single-stranded DNA endodeoxyribonucleas...	3	0	0.06	1
189	GO:0000030	mannosyltransferase activity	6	0	0.12	1
190	GO:0000036	ACP phosphopantetheine attachment site b...	2	0	0.04	1
191	GO:0000049	tRNA binding	10	0	0.19	1
192	GO:0000062	fatty-acyl-CoA binding	5	0	0.1	1
193	GO:0000104	succinate dehydrogenase activity	1	0	0.02	1
194	GO:0000146	microfilament motor activity	4	0	0.08	1
195	GO:0000150	recombinase activity	1	0	0.02	1
196	GO:0000175	3'-5'-exoribonuclease activity	9	0	0.17	1
197	GO:0000179	rRNA (adenine-N6,N6-)-dimethyltransferas...	2	0	0.04	1
198	GO:0000182	rDNA binding	1	0	0.02	1
199	GO:0000213	tRNA-intron endonuclease activity	2	0	0.04	1
200	GO:0000225	N-acetylglucosaminylphosphatidylinositol...	1	0	0.02	1
201	GO:0000234	phosphoethanolamine N-methyltransferase ...	1	0	0.02	1
202	GO:0000295	adenine nucleotide transmembrane transpo...	2	0	0.04	1
203	GO:0000339	RNA cap binding	4	0	0.08	1
204	GO:0000700	mismatch base pair DNA N-glycosylase act...	1	0	0.02	1
205	GO:0000701	purine-specific mismatch base pair DNA N...	1	0	0.02	1
206	GO:0000702	oxidized base lesion DNA N-glycosylase a...	1	0	0.02	1
207	GO:0000774	adenyl-nucleotide exchange factor activi...	1	0	0.02	1
208	GO:0000900	translation repressor activity, nucleic ...	1	0	0.02	1
209	GO:0000975	regulatory region DNA binding	1	0	0.02	1
210	GO:0000988	transcription factor activity, protein b...	11	0	0.21	1
211	GO:0000989	transcription factor activity, transcrip...	11	0	0.21	1
212	GO:0000993	RNA polymerase II core binding	1	0	0.02	1
213	GO:0001047	core promoter binding	1	0	0.02	1
214	GO:0001067	regulatory region nucleic acid binding	1	0	0.02	1
215	GO:0001071	nucleic acid binding transcription facto...	36	0	0.7	1
216	GO:0001076	transcription factor activity, RNA polym...	6	0	0.12	1
217	GO:0001098	basal transcription machinery binding	1	0	0.02	1
218	GO:0001099	basal RNA polymerase II transcription ma...	1	0	0.02	1
219	GO:0001104	RNA polymerase II transcription cofactor...	6	0	0.12	1
220	GO:0001106	RNA polymerase II transcription corepres...	1	0	0.02	1
221	GO:0001191	transcriptional repressor activity, RNA ...	1	0	0.02	1
222	GO:0001671	ATPase activator activity	2	0	0.04	1
223	GO:0001786	phosphatidylserine binding	1	0	0.02	1
224	GO:0001791	IgM binding	2	0	0.04	1
225	GO:0001948	glycoprotein binding	3	0	0.06	1
226	GO:0002020	protease binding	1	0	0.02	1
227	GO:0002094	polyprenyltransferase activity	1	0	0.02	1
228	GO:0002161	aminoacyl-tRNA editing activity	6	0	0.12	1
229	GO:0003678	DNA helicase activity	26	0	0.5	1
230	GO:0003680	AT DNA binding	1	0	0.02	1
231	GO:0003682	chromatin binding	12	0	0.23	1
232	GO:0003684	damaged DNA binding	11	0	0.21	1
233	GO:0003688	DNA replication origin binding	5	0	0.1	1
234	GO:0003689	DNA clamp loader activity	2	0	0.04	1
235	GO:0003690	double-stranded DNA binding	15	0	0.29	1
236	GO:0003697	single-stranded DNA binding	8	0	0.15	1
237	GO:0003700	transcription factor activity, sequence-...	36	0	0.7	1
238	GO:0003712	transcription cofactor activity	11	0	0.21	1
239	GO:0003713	transcription coactivator activity	2	0	0.04	1
240	GO:0003714	transcription corepressor activity	2	0	0.04	1
241	GO:0003720	telomerase activity	1	0	0.02	1
242	GO:0003721	telomerase RNA reverse transcriptase act...	1	0	0.02	1
243	GO:0003724	RNA helicase activity	31	0	0.6	1
244	GO:0003725	double-stranded RNA binding	1	0	0.02	1
245	GO:0003727	single-stranded RNA binding	2	0	0.04	1
246	GO:0003735	structural constituent of ribosome	158	0	3.05	1
247	GO:0003747	translation release factor activity	6	0	0.12	1
248	GO:0003755	peptidyl-prolyl cis-trans isomerase acti...	17	0	0.33	1
249	GO:0003756	protein disulfide isomerase activity	7	0	0.14	1
250	GO:0003785	actin monomer binding	3	0	0.06	1
251	GO:0003823	antigen binding	1	0	0.02	1
252	GO:0003848	2-amino-4-hydroxy-6-hydroxymethyldihydro...	1	0	0.02	1
253	GO:0003855	3-dehydroquinate dehydratase activity	1	0	0.02	1
254	GO:0003856	3-dehydroquinate synthase activity	1	0	0.02	1
255	GO:0003857	3-hydroxyacyl-CoA dehydrogenase activity	2	0	0.04	1
256	GO:0003860	3-hydroxyisobutyryl-CoA hydrolase activi...	2	0	0.04	1
257	GO:0003863	3-methyl-2-oxobutanoate dehydrogenase (2...	1	0	0.02	1
258	GO:0003870	5-aminolevulinate synthase activity	1	0	0.02	1
259	GO:0003874	6-pyruvoyltetrahydropterin synthase acti...	1	0	0.02	1
260	GO:0003876	AMP deaminase activity	1	0	0.02	1
261	GO:0003880	protein C-terminal carboxyl O-methyltran...	1	0	0.02	1
262	GO:0003881	CDP-diacylglycerol-inositol 3-phosphatid...	1	0	0.02	1
263	GO:0003883	CTP synthase activity	1	0	0.02	1
264	GO:0003886	DNA (cytosine-5-)-methyltransferase acti...	1	0	0.02	1
265	GO:0003896	DNA primase activity	4	0	0.08	1
266	GO:0003899	DNA-directed RNA polymerase activity	43	0	0.83	1
267	GO:0003904	deoxyribodipyrimidine photo-lyase activi...	1	0	0.02	1
268	GO:0003905	alkylbase DNA N-glycosylase activity	1	0	0.02	1
269	GO:0003906	DNA-(apurinic or apyrimidinic site) lyas...	2	0	0.04	1
270	GO:0003911	DNA ligase (NAD+) activity	1	0	0.02	1
271	GO:0003913	DNA photolyase activity	1	0	0.02	1
272	GO:0003916	DNA topoisomerase activity	7	0	0.14	1
273	GO:0003917	DNA topoisomerase type I activity	2	0	0.04	1
274	GO:0003918	DNA topoisomerase type II (ATP-hydrolyzi...	6	0	0.12	1
275	GO:0003919	FMN adenylyltransferase activity	1	0	0.02	1
276	GO:0003921	GMP synthase activity	1	0	0.02	1
277	GO:0003922	GMP synthase (glutamine-hydrolyzing) act...	1	0	0.02	1
278	GO:0003923	GPI-anchor transamidase activity	3	0	0.06	1
279	GO:0003933	GTP cyclohydrolase activity	1	0	0.02	1
280	GO:0003934	GTP cyclohydrolase I activity	1	0	0.02	1
281	GO:0003938	IMP dehydrogenase activity	1	0	0.02	1
282	GO:0003951	NAD+ kinase activity	3	0	0.06	1
283	GO:0003954	NADH dehydrogenase activity	1	0	0.02	1
284	GO:0003960	NADPH:quinone reductase activity	1	0	0.02	1
285	GO:0003963	RNA-3'-phosphate cyclase activity	1	0	0.02	1
286	GO:0003964	RNA-directed DNA polymerase activity	1	0	0.02	1
287	GO:0003968	RNA-directed RNA polymerase activity	1	0	0.02	1
288	GO:0003975	UDP-N-acetylglucosamine-dolichyl-phospha...	1	0	0.02	1
289	GO:0003977	UDP-N-acetylglucosamine diphosphorylase ...	2	0	0.04	1
290	GO:0003983	UTP:glucose-1-phosphate uridylyltransfer...	1	0	0.02	1
291	GO:0003985	acetyl-CoA C-acetyltransferase activity	1	0	0.02	1
292	GO:0003988	acetyl-CoA C-acyltransferase activity	1	0	0.02	1
293	GO:0003989	acetyl-CoA carboxylase activity	3	0	0.06	1
294	GO:0003993	acid phosphatase activity	1	0	0.02	1
295	GO:0003998	acylphosphatase activity	2	0	0.04	1
296	GO:0004000	adenosine deaminase activity	1	0	0.02	1
297	GO:0004003	ATP-dependent DNA helicase activity	14	0	0.27	1
298	GO:0004004	ATP-dependent RNA helicase activity	29	0	0.56	1
299	GO:0004012	phospholipid-translocating ATPase activi...	5	0	0.1	1
300	GO:0004013	adenosylhomocysteinase activity	1	0	0.02	1

## Sheet: e)GOterms_enriched_CC
	GO.ID	Term	Annotated	Significant	Expected	classicFisher
1	GO:0044312	crystalloid	7	5	0.13	4.2e-08
2	GO:1902494	catalytic complex	139	13	2.62	1.3e-06
3	GO:0098798	mitochondrial protein complex	27	6	0.51	7.9e-06
4	GO:0015630	microtubule cytoskeleton	63	8	1.19	1.8e-05
5	GO:0030286	dynein complex	19	5	0.36	2e-05
6	GO:0005875	microtubule associated complex	34	6	0.64	3.2e-05
7	GO:0005750	mitochondrial respiratory chain complex ...	5	3	0.09	6.3e-05
8	GO:0045275	respiratory chain complex III	5	3	0.09	6.3e-05
9	GO:0005739	mitochondrion	199	13	3.75	6.5e-05
10	GO:0043232	intracellular non-membrane-bounded organ...	426	20	8.04	7e-05
11	GO:0043228	non-membrane-bounded organelle	428	20	8.07	7.4e-05
12	GO:0070069	cytochrome complex	6	3	0.11	0.00012
13	GO:0098803	respiratory chain complex	6	3	0.11	0.00012
14	GO:0098800	inner mitochondrial membrane protein com...	16	4	0.3	0.00018
15	GO:0005623	cell	2793	65	52.68	0.00019
16	GO:0044464	cell part	2793	65	52.68	0.00019
17	GO:1990204	oxidoreductase complex	18	4	0.34	0.00029
18	GO:0044429	mitochondrial part	74	7	1.4	0.00041
19	GO:0044430	cytoskeletal part	152	10	2.87	0.00047
20	GO:0005856	cytoskeleton	165	10	3.11	0.00091
21	GO:0005746	mitochondrial respiratory chain	11	3	0.21	0.00095
22	GO:0070469	respiratory chain	11	3	0.21	0.00095
23	GO:0044455	mitochondrial membrane part	25	4	0.47	0.00109
24	GO:1902495	transmembrane transporter complex	13	3	0.25	0.00161
25	GO:1990351	transporter complex	14	3	0.26	0.00202
26	GO:0005737	cytoplasm	1949	49	36.76	0.00221
27	GO:0043234	protein complex	556	20	10.49	0.00243
28	GO:0005657	replication fork	15	3	0.28	0.00249
29	GO:0044422	organelle part	687	23	12.96	0.00273
30	GO:0044446	intracellular organelle part	648	22	12.22	0.00293
31	GO:0005869	dynactin complex	6	2	0.11	0.00501
32	GO:0005759	mitochondrial matrix	20	3	0.38	0.00582
33	GO:0005874	microtubule	20	3	0.38	0.00582
34	GO:0030894	replisome	7	2	0.13	0.00693
35	GO:0043596	nuclear replication fork	7	2	0.13	0.00693
36	GO:0043601	nuclear replisome	7	2	0.13	0.00693
37	GO:0044310	osmiophilic body	7	2	0.13	0.00693
38	GO:0005743	mitochondrial inner membrane	43	4	0.81	0.00824
39	GO:0044424	intracellular part	2577	58	48.61	0.00867
40	GO:0046658	anchored component of plasma membrane	23	3	0.43	0.00869
41	GO:0019866	organelle inner membrane	44	4	0.83	0.00894
42	GO:0031225	anchored component of membrane	25	3	0.47	0.01099
43	GO:0045261	proton-transporting ATP synthase complex...	9	2	0.17	0.01159
44	GO:0005886	plasma membrane	135	7	2.55	0.01282
45	GO:0031966	mitochondrial membrane	49	4	0.92	0.013
46	GO:0005622	intracellular	2610	58	49.23	0.01303
47	GO:0005694	chromosome	50	4	0.94	0.01393
48	GO:0005740	mitochondrial envelope	54	4	1.02	0.01808
49	GO:0099512	supramolecular fiber	30	3	0.57	0.01814
50	GO:0099513	polymeric cytoskeletal fiber	30	3	0.57	0.01814
51	GO:0071944	cell periphery	145	7	2.74	0.01842
52	GO:0005858	axonemal dynein complex	1	1	0.02	0.01886
53	GO:0005945	6-phosphofructokinase complex	1	1	0.02	0.01886
54	GO:0005947	mitochondrial alpha-ketoglutarate dehydr...	1	1	0.02	0.01886
55	GO:0044447	axoneme part	1	1	0.02	0.01886
56	GO:0044454	nuclear chromosome part	12	2	0.23	0.02049
57	GO:0045259	proton-transporting ATP synthase complex	12	2	0.23	0.02049
58	GO:0000228	nuclear chromosome	13	2	0.25	0.02393
59	GO:0044444	cytoplasmic part	1133	29	21.37	0.03372
60	GO:0061695	transferase complex, transferring phosph...	39	3	0.74	0.03621
61	GO:0000930	gamma-tubulin complex	2	1	0.04	0.03737
62	GO:0000932	cytoplasmic mRNA processing body	2	1	0.04	0.03737
63	GO:0005754	mitochondrial proton-transporting ATP sy...	2	1	0.04	0.03737
64	GO:0005930	axoneme	2	1	0.04	0.03737
65	GO:0005955	calcineurin complex	2	1	0.04	0.03737
66	GO:0017087	mitochondrial processing peptidase compl...	2	1	0.04	0.03737
67	GO:0043625	delta DNA polymerase complex	2	1	0.04	0.03737
68	GO:0044441	ciliary part	2	1	0.04	0.03737
69	GO:0044463	cell projection part	2	1	0.04	0.03737
70	GO:0045240	dihydrolipoyl dehydrogenase complex	2	1	0.04	0.03737
71	GO:0045267	proton-transporting ATP synthase, cataly...	2	1	0.04	0.03737
72	GO:0097014	ciliary plasm	2	1	0.04	0.03737
73	GO:0044427	chromosomal part	40	3	0.75	0.03863
74	GO:0031226	intrinsic component of plasma membrane	41	3	0.77	0.04113
75	GO:0032993	protein-DNA complex	18	2	0.34	0.04418
76	GO:0033178	proton-transporting two-sector ATPase co...	18	2	0.34	0.04418
77	GO:0031967	organelle envelope	72	4	1.36	0.04575
78	GO:0031975	envelope	73	4	1.38	0.04773
79	GO:0043233	organelle lumen	142	6	2.68	0.04981
80	GO:0070013	intracellular organelle lumen	142	6	2.68	0.04981
81	GO:0000275	mitochondrial proton-transporting ATP sy...	3	1	0.06	0.05554
82	GO:0005658	alpha DNA polymerase:primase complex	3	1	0.06	0.05554
83	GO:0030062	mitochondrial tricarboxylic acid cycle e...	3	1	0.06	0.05554
84	GO:0044450	microtubule organizing center part	3	1	0.06	0.05554
85	GO:0031974	membrane-enclosed lumen	147	6	2.77	0.0572
86	GO:0044459	plasma membrane part	48	3	0.91	0.06084
87	GO:0098796	membrane protein complex	118	5	2.23	0.07032
88	GO:0032991	macromolecular complex	817	21	15.41	0.07305
89	GO:0042575	DNA polymerase complex	4	1	0.08	0.07337
90	GO:0043186	P granule	4	1	0.08	0.07337
91	GO:0045239	tricarboxylic acid cycle enzyme complex	4	1	0.08	0.07337
92	GO:0045495	pole plasm	4	1	0.08	0.07337
93	GO:0060293	germ plasm	4	1	0.08	0.07337
94	GO:0009986	cell surface	52	3	0.98	0.07376
95	GO:0016469	proton-transporting two-sector ATPase co...	25	2	0.47	0.07967
96	GO:0005753	mitochondrial proton-transporting ATP sy...	5	1	0.09	0.09087
97	GO:0005929	cilium	5	1	0.09	0.09087
98	GO:0035770	ribonucleoprotein granule	5	1	0.09	0.09087
99	GO:0036464	cytoplasmic ribonucleoprotein granule	5	1	0.09	0.09087
100	GO:0031090	organelle membrane	131	5	2.47	0.09946
101	GO:0015629	actin cytoskeleton	96	4	1.81	0.10608
102	GO:0005788	endoplasmic reticulum lumen	6	1	0.11	0.10804
103	GO:0042995	cell projection	6	1	0.11	0.10804
104	GO:0008287	protein serine/threonine phosphatase com...	7	1	0.13	0.12489
105	GO:1903293	phosphatase complex	7	1	0.13	0.12489
106	GO:1990234	transferase complex	69	3	1.3	0.14015
107	GO:0016023	cytoplasmic, membrane-bounded vesicle	75	3	1.41	0.1672
108	GO:0031988	membrane-bounded vesicle	75	3	1.41	0.1672
109	GO:0020005	symbiont-containing vacuole membrane	40	2	0.75	0.1736
110	GO:0043229	intracellular organelle	1787	38	33.71	0.18142
111	GO:0031410	cytoplasmic vesicle	82	3	1.55	0.20051
112	GO:0005774	vacuolar membrane	12	1	0.23	0.20456
113	GO:0044437	vacuolar part	12	1	0.23	0.20456
114	GO:0031982	vesicle	87	3	1.64	0.22522
115	GO:0020003	symbiont-containing vacuole	181	5	3.41	0.25454
116	GO:0065010	extracellular membrane-bounded organelle	181	5	3.41	0.25454
117	GO:0043230	extracellular organelle	183	5	3.45	0.26178
118	GO:0005815	microtubule organizing center	16	1	0.3	0.2631
119	GO:0044421	extracellular region part	185	5	3.49	0.26907
120	GO:0005773	vacuole	57	2	1.08	0.29228
121	GO:0044164	host cell cytosol	19	1	0.36	0.3042
122	GO:0005575	cellular_component	3705	71	69.89	0.32227
123	GO:0043226	organelle	1956	39	36.9	0.35085
124	GO:0016459	myosin complex	77	2	1.45	0.42913
125	GO:0000428	DNA-directed RNA polymerase complex	31	1	0.58	0.44718
126	GO:0030880	RNA polymerase complex	31	1	0.58	0.44718
127	GO:0055029	nuclear DNA-directed RNA polymerase comp...	31	1	0.58	0.44718
128	GO:0030430	host cell cytoplasm	389	8	7.34	0.45447
129	GO:0033646	host intracellular part	389	8	7.34	0.45447
130	GO:0043656	intracellular region of host	390	8	7.36	0.45745
131	GO:0070258	inner membrane complex	34	1	0.64	0.47814
132	GO:0020039	pellicle	36	1	0.68	0.49782
133	GO:0045177	apical part of cell	90	2	1.7	0.51067
134	GO:0033655	host cell cytoplasm part	360	7	6.79	0.52583
135	GO:0005576	extracellular region	254	5	4.79	0.52849
136	GO:0098805	whole membrane	41	1	0.77	0.54387
137	GO:0005829	cytosol	152	3	2.87	0.55246
138	GO:0005767	secondary lysosome	45	1	0.85	0.5777
139	GO:0020020	food vacuole	45	1	0.85	0.5777
140	GO:0032010	phagolysosome	45	1	0.85	0.5777
141	GO:0045335	phagocytic vesicle	45	1	0.85	0.5777
142	GO:0030139	endocytic vesicle	46	1	0.87	0.58576
143	GO:0000323	lytic vacuole	47	1	0.89	0.59367
144	GO:0005764	lysosome	47	1	0.89	0.59367
145	GO:0044432	endoplasmic reticulum part	49	1	0.92	0.60905
146	GO:0033643	host cell part	451	8	8.51	0.6297
147	GO:0031981	nuclear lumen	115	2	2.17	0.64509
148	GO:0018995	host	458	8	8.64	0.64767
149	GO:0043657	host cell	458	8	8.64	0.64767
150	GO:0044215	other organism	458	8	8.64	0.64767
151	GO:0044216	other organism cell	458	8	8.64	0.64767
152	GO:0044217	other organism part	458	8	8.64	0.64767
153	GO:0044445	cytosolic part	83	1	1.57	0.79774
154	GO:0098588	bounding membrane of organelle	83	1	1.57	0.79774
155	GO:0044425	membrane part	613	9	11.56	0.84015
156	GO:0031224	intrinsic component of membrane	522	7	9.85	0.88088
157	GO:0005783	endoplasmic reticulum	116	1	2.19	0.89394
158	GO:0016020	membrane	1301	20	24.54	0.89957
159	GO:0044428	nuclear part	202	2	3.81	0.90209
160	GO:0043227	membrane-bounded organelle	1649	26	31.1	0.91291
161	GO:0043231	intracellular membrane-bounded organelle	1482	22	27.95	0.9451
162	GO:0012505	endomembrane system	182	1	3.43	0.97136
163	GO:0020036	Maurer's cleft	228	1	4.3	0.98866
164	GO:0016021	integral component of membrane	500	4	9.43	0.98943
165	GO:0020011	apicoplast	450	3	8.49	0.99366
166	GO:0009536	plastid	452	3	8.53	0.99388
167	GO:0030529	intracellular ribonucleoprotein complex	269	1	5.07	0.99509
168	GO:1990904	ribonucleoprotein complex	269	1	5.07	0.99509
169	GO:0005634	nucleus	631	3	11.9	0.99977
170	GO:0000015	phosphopyruvate hydratase complex	1	0	0.02	1
171	GO:0000109	nucleotide-excision repair complex	3	0	0.06	1
172	GO:0000112	nucleotide-excision repair factor 3 comp...	1	0	0.02	1
173	GO:0000118	histone deacetylase complex	2	0	0.04	1
174	GO:0000123	histone acetyltransferase complex	3	0	0.06	1
175	GO:0000126	transcription factor TFIIIB complex	2	0	0.04	1
176	GO:0000127	transcription factor TFIIIC complex	1	0	0.02	1
177	GO:0000139	Golgi membrane	20	0	0.38	1
178	GO:0000151	ubiquitin ligase complex	11	0	0.21	1
179	GO:0000152	nuclear ubiquitin ligase complex	2	0	0.04	1
180	GO:0000159	protein phosphatase type 2A complex	1	0	0.02	1
181	GO:0000164	protein phosphatase type 1 complex	1	0	0.02	1
182	GO:0000172	ribonuclease MRP complex	3	0	0.06	1
183	GO:0000178	exosome (RNase complex)	8	0	0.15	1
184	GO:0000214	tRNA-intron endonuclease complex	2	0	0.04	1
185	GO:0000220	vacuolar proton-transporting V-type ATPa...	1	0	0.02	1
186	GO:0000221	vacuolar proton-transporting V-type ATPa...	5	0	0.09	1
187	GO:0000276	mitochondrial proton-transporting ATP sy...	1	0	0.02	1
188	GO:0000311	plastid large ribosomal subunit	4	0	0.08	1
189	GO:0000312	plastid small ribosomal subunit	2	0	0.04	1
190	GO:0000313	organellar ribosome	19	0	0.36	1
191	GO:0000314	organellar small ribosomal subunit	6	0	0.11	1
192	GO:0000315	organellar large ribosomal subunit	12	0	0.23	1
193	GO:0000408	EKC/KEOPS complex	3	0	0.06	1
194	GO:0000439	core TFIIH complex	4	0	0.08	1
195	GO:0000502	proteasome complex	39	0	0.74	1
196	GO:0000775	chromosome, centromeric region	3	0	0.06	1
197	GO:0000776	kinetochore	1	0	0.02	1
198	GO:0000777	condensed chromosome kinetochore	1	0	0.02	1
199	GO:0000779	condensed chromosome, centromeric region	1	0	0.02	1
200	GO:0000781	chromosome, telomeric region	1	0	0.02	1

## Sheet: f)revigo-processed_BP
term ID	description	frequency	log10 p-value	-LOG10 pvalue	uniqueness	dispensability
GO:0009117	nucleotide metabolic process	0.04225	-6.6576	6.6576	0.16	0
GO:0045333	cellular respiration	0.0084	-6.4949	6.4949	0.27	0.67
GO:0006091	generation of precursor metabolites and energy	0.00966	-5.7212	5.7212	0.34	0.63
GO:0006101	citrate metabolic process	0.00017	-4.8239	4.8239	0.41	0.49
GO:0072350	tricarboxylic acid metabolic process	0.00563	-4.8239	4.8239	0.28	0.69
GO:0007017	microtubule-based process	0.00042	-4.1871	4.1871	0.49	0.42
GO:0009132	nucleoside diphosphate metabolic process	0.00017	-3.0132	3.0132	0.4	0.51
GO:0043648	dicarboxylic acid metabolic process	0.00017	-2.8827	2.8827	0.41	0.49
GO:0007018	microtubule-based movement	0.00017	-2.8761	2.8761	0.5	0.39
GO:0046496	nicotinamide nucleotide metabolic process	0.00017	-2.8125	2.8125	0.38	0.51
GO:0072524	pyridine-containing compound metabolic process	0.00025	-2.6383	2.6383	0.43	0.49
GO:0009142	nucleoside triphosphate biosynthetic process	8e-05	-2.3497	2.3497	0.37	0.48
GO:0044724	single-organism carbohydrate catabolic process	0.00134	-2.3497	2.3497	0.37	0.54
GO:0046939	nucleotide phosphorylation	0.00025	-2.1555	2.1555	0.37	0.53
GO:0006928	movement of cell or subcellular component	0.00017	-2.1002	2.1002	0.52	0.39
GO:0035891	exit from host cell	0.75	-2.025	2.025	0.56	0
GO:0046129	purine ribonucleoside biosynthetic process	0.00092	-1.8486	1.8486	0.26	0.59
GO:0006090	pyruvate metabolic process	0.00134	-1.8486	1.8486	0.33	0.7
GO:0007276	gamete generation	8e-05	-1.7158	1.7158	0.55	0.36
GO:0006266	DNA ligation	8e-05	-1.7158	1.7158	0.44	0.46
GO:0006273	lagging strand elongation	8e-05	-1.7158	1.7158	0.4	0.62
GO:0000165	MAPK cascade	0.00034	-1.7158	1.7158	0.32	0.62
GO:0051103	DNA ligation involved in DNA repair	8e-05	-1.7158	1.7158	0.38	0.63
GO:0006447	regulation of translational initiation by iron	0.00034	-1.7158	1.7158	0.38	0.65
GO:0018149	peptide cross-linking	0.00047	-1.7158	1.7158	0.43	0.68
GO:1901659	glycosyl compound biosynthetic process	0.00126	-1.6484	1.6484	0.29	0.69
GO:0044699	single-organism process	0.08476	-1.6156	1.6156	0.99	0
GO:0043623	cellular protein complex assembly	0.00034	-1.6128	1.6128	0.55	0.38
GO:0072522	purine-containing compound biosynthetic process	0.00118	-1.5784	1.5784	0.31	0.59
GO:0015985	energy coupled proton transport, down electrochemical gradient	0.00034	-1.5453	1.5453	0.49	0.41
GO:0006108	malate metabolic process	8e-05	-1.419	1.419	0.42	0.46
